# Supplementary material for: New approach for visualization of relationships between RR and JT intervals
Source: PLoS One. 2017 Apr 5;12(4):e0174279. doi: 10.1371/journal.pone.0174279 (PMC5381794; doi:10.1371/journal.pone.0174279)
Supplement: S1 Data — The supporting information files include unprocessed data from ECG analysis system “Kaunas-Load” for all subjects who were part of this research. (ZIP) [file pone.0174279.s005.zip]

Archive with 10 entries (10 files):
- Par_Disk_P1.txt
- Par_Disk_P2.txt
- Par_Disk_P3.txt
- Par_Disk_P4.txt
- Par_Disk_P5.txt
- Par_Disk_P6.txt
- Par_Disk_P7.txt
- Par_Disk_P8.txt
- Par_Disk_P9.txt
- Par_Disk_P10.txt
