# Supplementary material for: New approach for visualization of relationships between RR and JT intervals
Source: PLoS One. 2017 Apr 5;12(4):e0174279. doi: 10.1371/journal.pone.0174279 (PMC5381794; doi:10.1371/journal.pone.0174279)
Supplement: S1 Data — The supporting information files include unprocessed data from ECG analysis system “Kaunas-Load” for all subjects who were part of this research. (ZIP) [file pone.0174279.s005.zip › Par_Disk_P1.txt]

P1;
   RR (II)
   DJTp (II)
   DQRS (II)
RR(II) / DJTp (II) (Nevid.)300-:-1500 / 100-:-400
RR(II) / DQRS (II) (Nevid.)300-:-1500 / 60-:-140
DJTp(II) / DQRS (II) (Nevid.)100-:-400 / 60-:-140
Laikas-0:0:0(pradþia)(0 [W]);
 292;1080;278;86;
Laikas-0:0:0(raminimas)(0 [W]);
 1372;1080;288;86;-0,004;0,531;0,531;
 2438;1066;298;86;0,003;0,578;0,578;
 3528;1090;290;84;-0,001;0,578;0,578;
 4616;1086;290;84;0,006;0,641;0,641;
 5732;1120;288;86;0,009;0,648;0,648;
 6858;1124;282;86;0,010;0,612;0,612;
 7918;1060;284;84;0,010;0,597;0,597;
 8996;1080;286;86;0,003;0,571;0,571;
 10094;1098;292;86;0,006;0,558;0,558;
 11178;1084;284;86;0,005;0,585;0,585;
 12276;1096;290;86;0,010;0,604;0,604;
 13354;1076;278;82;0,008;0,640;0,640;
 14452;1098;290;84;0,006;0,684;0,684;
 15552;1102;294;84;0,004;0,640;0,640;
 16648;1096;292;86;0,002;0,604;0,604;
 17696;1050;282;84;0,000;0,653;0,653;
 18778;1082;294;80;0,002;0,714;0,714;
 19878;1100;294;80;0,000;0,832;0,832;
 20970;1090;298;80;0,001;0,773;0,773;
 22044;1074;288;82;0,000;0,769;0,769;
 23112;1066;288;80;0,001;0,771;0,771;
 24194;1084;288;78;0,002;0,871;0,871;
 25288;1094;286;78;0,003;0,899;0,899;
 26380;1094;292;80;0,007;0,819;0,819;
 27480;1098;288;84;0,008;0,826;0,826;
 28584;1104;276;80;0,005;0,739;0,739;
 29680;1096;300;82;0,023;0,816;0,816;
 30790;1110;282;82;0,003;0,753;0,753;
 31894;1104;286;82;0,016;0,744;0,744;
 33000;1106;286;84;0,014;0,808;0,808;
 34114;1114;286;80;0,010;0,821;0,821;
 35228;1114;296;80;0,023;0,770;0,770;
 36316;1088;270;86;0,014;0,718;0,718;
 37414;1098;286;86;0,021;0,612;0,612;
 38534;1120;290;86;0,013;0,634;0,634;
 39650;1116;290;86;0,013;0,677;0,677;
 40770;1118;290;84;0,021;0,648;0,648;
 41868;1098;274;86;0,016;0,730;0,730;
 42950;1082;284;80;0,020;0,664;0,664;
 44056;1110;288;86;0,007;0,722;0,722;
 45178;1122;298;86;0,013;0,670;0,670;
 46302;1124;288;86;0,016;0,714;0,714;
 47432;1128;278;84;0,012;0,685;0,685;
 48526;1094;294;84;0,008;0,676;0,676;
 49612;1084;290;84;0,002;0,598;0,598;
 50668;1058;276;84;-0,001;0,487;0,487;
 51670;1004;286;86;-0,020;0,297;0,297;
 52560;888;286;86;0,023;0,256;0,256;
 53536;978;284;88;0,029;0,200;0,200;
 54496;958;280;86;0,021;0,238;0,238;
 55448;952;290;86;0,006;0,343;0,343;
 56514;1066;290;86;0,004;0,375;0,375;
 57564;1052;292;86;-0,001;0,454;0,454;
 58592;1024;286;86;0,003;0,339;0,339;
 59498;910;270;84;0,005;0,313;0,313;
 60502;1004;282;88;-0,012;0,343;0,343;
Laikas-0:1:1(ekg registravimas á failà(0 [W]);
 61594;1092;282;86;0,001;0,432;0,432;
Laikas-0:1:1(automatinis krûvio keitimas)(50 [W]);
 62672;1076;290;86;0,004;0,530;0,530;
 63734;1062;282;86;0,000;0,413;0,413;
 64774;1042;286;90;0,002;0,343;0,343;
 65802;1028;274;90;0,001;0,331;0,331;
 66838;1034;280;86;-0,006;0,323;0,323;
 67842;1002;288;86;-0,004;0,242;0,242;
 68680;842;284;84;0,068;0,054;0,054;
 69440;758;278;88;0,204;0,001;0,001;
 70160;720;280;88;0,214;-0,001;-0,001;
 70864;708;256;88;0,312;0,000;0,000;
 71576;710;286;88;0,215;0,001;0,001;
 72288;710;258;88;0,238;-0,001;-0,001;
 73004;718;260;86;0,169;-0,001;-0,001;
 73718;710;256;84;0,184;0,004;0,004;
 74402;688;258;84;0,152;0,002;0,002;
 75078;674;238;84;0,123;0,005;0,005;
 75750;670;228;80;0,152;0,006;0,006;
 76414;664;258;80;0,130;0,000;0,000;
 77080;672;242;86;0,219;0,002;0,002;
 77754;670;256;84;0,172;0,000;0,000;
 78414;660;250;84;0,149;0,000;0,000;
 79056;642;224;82;0,129;0,000;0,000;
 79702;644;228;84;0,129;0,000;0,000;
 80348;650;250;86;0,167;0,000;0,000;
 81028;678;258;82;0,225;-0,007;-0,007;
 81714;684;260;80;0,229;0,007;0,007;
 82396;682;260;84;0,204;0,003;0,003;
 83090;698;256;86;0,204;0,003;0,003;
 83792;702;262;84;0,177;0,004;0,004;
 84486;692;252;82;0,192;0,007;0,007;
 85184;700;258;84;0,177;0,003;0,003;
 85878;694;256;86;0,204;0,012;0,012;
 86574;690;260;78;0,196;0,012;0,012;
 87260;692;260;82;0,200;0,019;0,019;
 87952;690;254;82;0,212;0,020;0,020;
 88630;674;258;78;0,178;0,008;0,008;
 89288;662;240;84;0,231;0,018;0,018;
 89948;658;258;80;0,182;0,002;0,002;
 90618;666;250;78;0,248;0,006;0,006;
 91282;676;262;86;0,197;-0,022;-0,022;
 91964;680;252;90;0,202;0,004;0,004;
 92656;684;250;86;0,124;0,010;0,010;
 93326;674;230;88;0,187;0,002;0,002;
 93998;672;264;84;0,163;0,007;0,007;
 94670;672;260;88;0,212;0,002;0,002;
 95358;686;248;84;0,170;0,007;0,007;
 96030;674;242;88;0,121;0,002;0,002;
 96700;668;236;84;0,109;-0,005;-0,005;
 97372;670;234;82;0,092;0,000;0,000;
 98050;682;234;88;0,039;0,000;0,000;
 98724;674;204;86;0,085;0,004;0,004;
 99376;648;236;86;0,054;0,002;0,002;
 100028;654;242;86;0,141;-0,002;-0,002;
 100692;662;242;82;0,187;-0,001;-0,001;
 101360;672;260;84;0,191;0,000;0,000;
 102046;690;258;86;0,247;0,001;0,001;
 102730;678;262;82;0,170;0,001;0,001;
 103394;664;232;80;0,194;0,013;0,013;
 104074;676;250;78;0,159;0,010;0,010;
 104744;678;258;84;0,102;0,032;0,032;
 105422;670;214;78;0,058;0,008;0,008;
 106076;662;208;84;0,068;-0,007;-0,007;
 106734;660;260;86;0,096;0,000;0,000;
 107406;666;248;82;0,216;-0,002;-0,002;
 108076;674;252;82;0,177;0,008;0,008;
 108748;666;250;80;0,188;0,002;0,002;
 109410;672;250;86;0,112;0,002;0,002;
 110092;676;224;84;0,124;-0,005;-0,005;
 110800;702;246;78;0,102;0,015;0,015;
 111482;690;256;84;0,154;0,010;0,010;
 112162;680;254;84;0,164;0,002;0,002;
 112850;684;244;84;0,147;0,002;0,002;
 113548;702;250;86;0,134;0,004;0,004;
 114240;688;248;82;0,150;0,004;0,004;
 114908;668;250;82;0,172;0,010;0,010;
 115582;672;254;80;0,184;0,006;0,006;
 116266;686;254;84;0,172;0,008;0,008;
 116958;696;250;84;0,173;0,007;0,007;
 117646;682;254;80;0,172;0,006;0,006;
 118314;676;254;84;0,154;0,003;0,003;
 118990;672;238;84;0,014;0,001;0,001;
 119664;670;190;82;0,102;0,005;0,005;
 120354;686;246;78;0,022;0,006;0,006;
 121028;682;246;88;0,111;-0,027;-0,027;
Laikas-0:2:2(ekg registravimas á failà(50 [W]);
 121694;668;230;90;0,164;0,001;0,001;
Laikas-0:2:2(automatinis krûvio keitimas)(100 [W]);
 122374;674;258;82;0,130;-0,005;-0,005;
 123058;688;248;84;0,126;-0,006;-0,006;
 123750;696;232;90;0,134;0,003;0,003;
 124432;674;246;84;0,116;0,008;0,008;
 125104;678;250;88;0,151;0,002;0,002;
 125800;696;248;86;0,132;0,003;0,003;
 126496;694;240;88;0,122;-0,001;-0,001;
 127172;678;242;88;0,110;0,006;0,006;
 127836;662;236;88;0,112;0,012;0,012;
 128488;654;230;88;0,134;0,010;0,010;
 129140;648;244;86;0,126;0,015;0,015;
 129790;654;234;88;0,147;0,008;0,008;
 130432;638;232;86;0,109;0,016;0,016;
 131074;646;226;88;0,087;0,007;0,007;
 131734;658;224;86;0,095;0,008;0,008;
 132382;648;236;86;0,092;0,008;0,008;
 133024;646;232;90;0,131;0,020;0,020;
 133668;642;236;90;0,161;0,021;0,021;
 134316;644;252;86;0,137;-0,015;-0,015;
 134964;644;226;80;0,184;-0,002;-0,002;
 135592;632;240;80;0,140;-0,012;-0,012;
 136212;622;240;88;0,162;-0,003;-0,003;
 136836;624;228;88;0,194;0,022;0,022;
 137458;620;244;86;0,153;0,041;0,041;
 138072;618;228;90;0,197;0,026;0,026;
 138692;616;238;86;0,217;0,028;0,028;
 139296;606;252;84;0,220;0,012;0,012;
 139908;612;236;84;0,192;0,000;0,000;
 140520;610;222;80;0,152;0,011;0,011;
 141118;600;226;86;0,155;0,002;0,002;
 141704;588;234;84;0,221;0,023;0,023;
 142284;578;248;84;0,269;-0,007;-0,007;
 142888;598;246;76;0,234;0,014;0,014;
 143492;610;228;84;0,221;-0,004;-0,004;
 144098;604;234;82;0,183;-0,001;-0,001;
 144712;616;242;80;0,188;0,005;0,005;
 145328;614;232;84;0,209;0,002;0,002;
 145936;608;240;80;0,174;0,000;0,000;
 146536;598;228;80;0,192;-0,001;-0,001;
 147138;602;232;82;0,166;0,001;0,001;
 147734;602;228;86;0,184;0,011;0,011;
 148342;606;234;84;0,162;-0,006;-0,006;
 148952;604;226;78;0,189;0,015;0,015;
 149540;596;234;86;0,169;-0,002;-0,002;
 150130;590;228;84;0,188;0,026;0,026;
 150716;588;230;86;0,181;0,009;0,009;
 151314;590;230;80;0,181;-0,006;-0,006;
 151904;590;228;78;0,188;0,002;0,002;
 152498;600;236;84;0,230;-0,002;-0,002;
 153086;588;248;84;0,206;-0,002;-0,002;
 153670;580;222;76;0,192;0,018;0,018;
 154242;574;218;84;0,177;-0,002;-0,002;
 154826;584;234;84;0,159;0,020;0,020;
 155414;586;226;84;0,200;0,013;0,013;
 156002;592;232;82;0,170;0,014;0,014;
 156598;596;228;84;0,176;0,010;0,010;
 157198;596;228;84;0,140;0,019;0,019;
 157780;586;218;86;0,116;0,020;0,020;
 158386;606;214;86;0,137;0,014;0,014;
 158990;598;234;82;0,149;0,018;0,018;
 159594;610;242;86;0,180;-0,002;-0,002;
 160208;604;226;76;0,189;0,022;0,022;
 160790;592;230;86;0,186;-0,010;-0,010;
 161378;590;238;86;0,216;0,022;0,022;
 161966;582;234;82;0,251;0,022;0,022;
 162552;588;242;84;0,132;0,010;0,010;
 163150;596;202;82;0,174;0,015;0,015;
 163736;586;226;84;0,104;0,010;0,010;
 164328;594;234;84;0,162;0,012;0,012;
 164918;590;222;82;0,197;0,018;0,018;
 165510;592;234;86;0,180;0,018;0,018;
 166106;598;234;86;0,200;0,021;0,021;
 166704;596;232;84;0,196;0,011;0,011;
 167310;606;234;82;0,192;0,015;0,015;
 167916;606;234;86;0,152;0,014;0,014;
 168508;592;214;86;0,188;0,026;0,026;
 169100;596;238;86;0,162;0,018;0,018;
 169696;592;234;82;0,195;0,021;0,021;
 170292;598;230;86;0,167;-0,002;-0,002;
 170908;610;226;78;0,198;0,021;0,021;
 171504;602;246;86;0,160;0,005;0,005;
 172110;602;222;80;0,218;-0,008;-0,008;
 172712;602;234;78;0,155;0,001;0,001;
 173314;604;230;84;0,152;-0,002;-0,002;
 173926;614;224;84;0,159;0,012;0,012;
 174534;606;232;84;0,138;0,010;0,010;
 175138;604;226;84;0,166;0,013;0,013;
 175730;594;230;84;0,155;0,013;0,013;
 176334;600;230;84;0,155;0,001;0,001;
 176942;612;228;80;0,151;0,008;0,008;
 177560;614;230;84;0,124;0,000;0,000;
 178180;622;222;84;0,128;0,004;0,004;
 178790;612;226;82;0,104;0,006;0,006;
 179388;596;216;84;0,128;0,007;0,007;
 179984;598;226;84;0,119;0,009;0,009;
 180582;596;224;82;0,141;0,007;0,007;
 181178;596;226;82;0,099;0,002;0,002;
 181768;590;204;80;0,134;0,006;0,006;
 182346;578;222;82;0,116;0,005;0,005;
Laikas-0:3:2(ekg registravimas á failà(100 [W]);
 182928;582;226;84;0,159;0,013;0,013;
Laikas-0:3:3(automatinis krûvio keitimas)(150 [W]);
 183518;588;222;82;0,166;0,010;0,010;
 184114;600;230;82;0,128;0,006;0,006;
 184714;594;218;82;0,149;0,006;0,006;
 185294;584;226;82;0,122;0,010;0,010;
 185876;580;216;84;0,090;0,014;0,014;
 186460;584;198;84;0,098;0,015;0,015;
 187052;590;214;82;0,074;0,014;0,014;
 187642;594;220;84;0,101;0,009;0,009;
 188236;592;214;82;0,122;0,014;0,014;
 188822;590;222;84;0,119;0,005;0,005;
 189418;590;220;80;0,134;0,012;0,012;
 190006;594;224;84;0,122;0,006;0,006;
 190588;584;218;86;0,119;0,010;0,010;
 191170;574;214;80;0,131;0,023;0,023;
 191738;574;224;84;0,128;0,011;0,011;
 192306;566;214;84;0,148;0,034;0,034;
 192868;562;218;86;0,144;0,039;0,039;
 193426;556;218;84;0,141;0,036;0,036;
 193976;550;210;82;0,155;0,030;0,030;
 194526;554;218;82;0,154;0,033;0,033;
 195084;558;222;86;0,144;0,032;0,032;
 195654;564;210;84;0,159;0,038;0,038;
 196218;566;220;84;0,146;0,019;0,019;
 196776;556;220;80;0,130;0,030;0,030;
 197320;548;202;84;0,131;0,026;0,026;
 197870;556;208;86;0,126;0,026;0,026;
 198430;554;224;80;0,136;0,037;0,037;
 198996;568;214;84;0,170;0,014;0,014;
 199570;572;224;82;0,141;0,028;0,028;
 200132;564;218;84;0,151;0,022;0,022;
 200696;564;218;84;0,131;0,032;0,032;
 201254;558;210;84;0,145;0,016;0,016;
 201820;562;220;80;0,098;0,020;0,020;
 202374;558;198;82;0,142;0,018;0,018;
 202918;544;214;86;0,116;0,034;0,034;
 203462;542;216;82;0,173;0,054;0,054;
 204004;540;218;84;0,196;0,048;0,048;
 204538;536;224;86;0,166;0,058;0,058;
 205072;534;204;84;0,210;0,075;0,075;
 205594;524;224;86;0,176;0,074;0,074;
 206122;530;216;86;0,234;0,100;0,100;
 206654;528;222;88;0,200;0,124;0,124;
 207180;528;214;90;0,221;0,139;0,139;
 207714;530;220;88;0,143;0,132;0,132;
 208230;520;192;86;0,168;0,096;0,096;
 208754;520;208;84;0,136;0,054;0,054;
 209276;520;214;80;0,184;0,034;0,034;
 209806;526;218;80;0,072;0,029;0,029;
 210336;534;168;82;0,178;0,039;0,039;
 210856;524;222;86;0,071;0,056;0,056;
 211390;532;200;84;0,196;0,095;0,095;
 211922;534;218;88;0,163;0,074;0,074;
 212462;534;224;84;0,192;0,115;0,115;
 212982;530;210;88;0,120;0,096;0,096;
 213514;528;188;88;0,132;0,147;0,147;
 214040;530;208;90;0,105;0,158;0,158;
 214576;534;214;90;0,165;0,150;0,150;
 215114;536;218;88;0,173;0,144;0,144;
 215642;530;210;88;0,169;0,140;0,140;
 216174;534;210;90;-0,054;0,151;0,151;
 216714;536;124;90;0,122;0,124;0,124;
 217252;536;204;86;-0,030;0,151;0,151;
 217774;524;190;90;0,096;0,113;0,113;
 218300;524;198;88;0,086;0,071;0,071;
 218832;526;202;80;0,112;0,074;0,074;
 219352;526;204;84;0,134;0,041;0,041;
 219874;520;208;84;0,122;0,076;0,076;
 220382;514;196;86;0,171;0,087;0,087;
 220898;514;218;86;0,150;0,059;0,059;
 221422;514;210;80;0,112;0,072;0,072;
 221936;520;180;84;0,115;0,031;0,031;
 222468;528;200;80;0,059;0,066;0,066;
 222982;522;190;86;0,079;0,055;0,055;
 223510;526;194;88;0,098;0,109;0,109;
 224038;532;214;88;0,103;0,147;0,147;
 224570;534;200;90;0,156;0,139;0,139;
 225096;524;212;88;0,133;0,147;0,147;
 225626;528;210;88;0,162;0,128;0,128;
 226156;532;212;88;0,148;0,109;0,109;
 226686;526;206;86;0,098;0,087;0,087;
 227212;524;186;84;0,080;0,095;0,095;
 227734;526;190;88;0,084;0,065;0,065;
 228262;526;212;82;0,112;0,066;0,066;
 228788;524;210;82;0,112;0,058;0,058;
 229304;516;186;86;0,142;0,074;0,074;
 229812;510;206;86;0,103;0,140;0,140;
 230316;510;198;90;0,134;0,152;0,152;
 230828;510;196;88;0,131;0,150;0,150;
 231344;512;206;86;0,101;0,128;0,128;
 231852;508;186;86;0,055;0,095;0,095;
 232358;506;170;84;0,080;0,125;0,125;
 232862;506;200;88;0,062;0,090;0,090;
 233370;504;196;82;0,150;0,120;0,120;
 233874;506;212;86;0,142;0,084;0,084;
 234386;512;204;86;0,133;0,128;0,128;
 234894;510;190;88;0,119;0,088;0,088;
 235410;512;200;82;0,095;0,118;0,118;
 235916;508;192;86;0,092;0,090;0,090;
 236424;512;190;88;0,104;0,155;0,155;
 236934;508;200;90;0,098;0,187;0,187;
 237442;510;196;90;0,093;0,153;0,153;
 237952;504;184;84;0,114;0,168;0,168;
 238452;504;202;88;0,086;0,126;0,126;
 238964;510;190;88;0,132;0,133;0,133;
 239472;512;204;86;0,117;0,149;0,149;
 239984;510;202;88;0,124;0,105;0,105;
 240496;508;194;84;0,135;0,147;0,147;
 240996;504;202;88;0,119;0,142;0,142;
 241502;508;200;90;0,148;0,152;0,152;
 242014;508;206;86;0,141;0,174;0,174;
 242520;506;202;88;0,115;0,140;0,140;
 243020;502;186;88;0,137;0,148;0,148;
Laikas-0:4:3(ekg registravimas á failà(150 [W]);
 243518;496;202;86;0,109;0,134;0,134;
Laikas-0:4:3(automatinis krûvio keitimas)(200 [W]);
 244016;500;200;86;0,134;0,054;0,054;
 244520;500;196;78;0,131;0,032;0,032;
 245032;508;202;78;0,125;0,032;0,032;
 245524;502;198;86;0,121;0,052;0,052;
 246024;498;194;86;0,122;0,101;0,101;
 246526;502;200;84;0,104;0,107;0,107;
 247028;504;194;86;0,122;0,080;0,080;
 247528;498;198;82;0,087;0,096;0,096;
 248018;490;182;84;0,057;0,081;0,081;
 248514;496;170;84;0,093;0,092;0,092;
 249014;500;210;84;0,096;0,062;0,062;
 249518;498;210;80;0,120;0,053;0,053;
 250010;496;178;80;0,162;0,047;0,047;
 250498;488;206;82;0,108;0,065;0,065;
 250986;492;202;84;0,192;0,087;0,087;
 251478;488;212;84;0,210;0,070;0,070;
 251962;486;216;80;0,154;0,064;0,064;
 252442;482;180;80;0,217;0,064;0,064;
 252922;480;212;84;0,135;0,090;0,090;
 253400;480;200;86;0,156;0,131;0,131;
 253884;482;188;86;0,149;0,131;0,131;
 254366;482;200;84;0,088;0,124;0,124;
 254844;476;176;84;0,125;0,112;0,112;
 255320;476;192;84;0,086;0,089;0,089;
 255796;472;186;80;0,131;0,078;0,078;
 256272;474;194;80;0,149;0,083;0,083;
 256740;474;202;84;0,101;0,096;0,096;
 257212;472;170;84;0,160;0,115;0,115;
 257684;472;200;82;0,101;0,122;0,122;
 258148;464;196;84;0,162;0,115;0,115;
 258608;462;194;84;0,151;0,141;0,141;
 259074;468;192;86;0,158;0,135;0,135;
 259544;464;198;84;0,165;0,141;0,141;
 260012;470;200;84;0,188;0,115;0,115;
 260482;466;202;82;0,184;0,071;0,071;
 260954;468;200;78;0,188;0,107;0,107;
 261410;464;198;86;0,181;0,077;0,077;
 261876;468;198;82;0,135;0,135;0,135;
 262340;464;180;84;0,146;0,087;0,087;
 262816;468;192;80;0,138;0,115;0,115;
 263282;472;204;84;0,160;0,087;0,087;
 263758;472;192;82;0,071;0,071;0,071;
 264226;466;158;78;0,118;0,096;0,096;
 264686;464;194;84;0,051;0,077;0,077;
 265150;464;176;84;0,148;0,128;0,128;
 265614;466;202;84;0,115;0,128;0,128;
 266082;468;192;84;0,165;0,128;0,128;
 266550;466;192;84;0,009;0,128;0,128;
 267010;464;134;84;0,110;0,122;0,122;
 267476;460;186;82;0,003;0,112;0,112;
 267940;464;198;82;0,145;0,104;0,104;
 268404;466;194;82;0,135;0,109;0,109;
 268866;464;184;84;0,128;0,104;0,104;
 269328;462;190;82;0,115;0,128;0,128;
 269782;454;186;84;0,141;0,096;0,096;
 270246;458;194;80;0,141;0,123;0,123;
 270702;464;194;84;0,144;0,083;0,083;
 271170;460;186;80;0,148;0,072;0,072;
 271628;460;194;78;0,122;0,090;0,090;
 272078;458;182;84;0,142;0,097;0,097;
 272536;456;190;86;0,141;0,118;0,118;
 272998;460;198;80;0,183;0,022;0,022;
 273462;462;206;72;0,196;0,058;0,058;
 273922;456;196;80;0,179;0,021;0,021;
 274372;454;190;84;0,112;0,086;0,086;
 274832;456;172;80;0,134;0,116;0,116;
 275286;458;194;82;0,054;0,080;0,080;
 275744;460;154;80;0,147;0,068;0,068;
 276210;460;198;78;0,074;0,090;0,090;
 276660;458;190;84;0,189;0,083;0,083;
 277120;456;200;82;0,183;0,131;0,131;
 277580;462;204;84;0,132;0,062;0,062;
 278052;464;176;76;0,121;0,119;0,119;
 278502;462;180;86;0,109;0,073;0,073;
 278960;456;202;84;0,122;0,137;0,137;
 279422;458;184;82;0,157;0,070;0,070;
 279888;460;186;76;0,134;0,077;0,077;
 280336;454;194;80;0,148;0,056;0,056;
 280786;450;194;82;0,191;0,114;0,114;
 281234;450;204;86;0,128;0,138;0,138;
 281688;456;172;84;0,188;0,097;0,097;
 282146;452;200;78;0,102;0,124;0,124;
 282592;450;180;84;0,196;0,072;0,072;
 283048;452;204;80;0,127;0,144;0,144;
 283498;454;182;86;0,169;0,108;0,108;
 283956;458;190;82;0,096;0,137;0,137;
 284408;454;176;82;0,144;0,137;0,137;
 284856;452;196;86;0,123;0,150;0,150;
 285316;454;194;86;0,139;0,181;0,181;
 285772;456;180;86;0,063;0,105;0,105;
 286232;458;156;78;0,104;0,153;0,153;
 286676;450;194;86;0,066;0,094;0,094;
 287132;448;178;82;0,113;0,094;0,094;
 287588;454;178;78;0,112;0,117;0,117;
 288038;456;190;84;0,123;0,072;0,072;
 288494;452;194;80;0,162;0,137;0,137;
 288938;448;194;84;0,144;0,109;0,109;
 289388;446;182;82;0,137;0,112;0,112;
 289836;452;184;80;0,137;0,130;0,130;
 290282;446;192;84;0,132;0,124;0,124;
 290732;450;186;86;0,147;0,144;0,144;
 291182;452;186;82;0,147;0,159;0,159;
 291626;444;194;84;0,132;0,140;0,140;
 292074;446;182;84;0,152;0,155;0,155;
 292526;450;190;84;0,137;0,173;0,173;
 292972;448;190;86;0,155;0,142;0,142;
 293422;450;194;82;0,112;0,150;0,150;
 293866;442;168;82;0,048;0,122;0,122;
 294310;444;152;82;0,082;0,141;0,141;
 294754;448;190;84;0,066;0,160;0,160;
 295202;448;188;86;0,115;0,112;0,112;
 295654;444;172;78;0,116;0,138;0,138;
 296094;442;182;82;0,090;0,090;0,090;
 296534;442;178;82;0,104;0,109;0,109;
 296980;444;178;80;0,109;0,145;0,145;
 297418;444;184;86;0,121;0,134;0,134;
 297864;442;188;84;0,157;0,112;0,112;
 298304;446;196;78;0,115;0,140;0,140;
 298748;438;170;84;0,156;0,072;0,072;
 299190;440;190;78;0,085;0,161;0,161;
 299622;436;170;86;0,065;0,096;0,096;
 300066;442;158;80;0,101;0,168;0,168;
 300508;442;196;84;0,096;0,084;0,084;
 300958;446;196;78;0,152;0,140;0,140;
 301396;444;178;84;0,092;0,104;0,104;
 301840;442;164;84;0,103;0,126;0,126;
 302292;448;186;80;0,094;0,111;0,111;
 302740;448;190;80;0,148;0,111;0,111;
 303180;446;188;84;0,115;0,126;0,126;
 303626;444;172;84;0,130;0,148;0,148;
 304076;446;186;82;0,106;0,134;0,134;
Laikas-0:5:4(ekg registravimas á failà(200 [W]);
 304524;450;188;82;0,107;0,150;0,150;
Laikas-0:5:4(automatinis krûvio keitimas)(250 [W]);
 304964;442;172;86;0,123;0,136;0,136;
 305408;444;186;82;0,091;0,170;0,170;
 305854;444;176;84;0,119;0,148;0,148;
 306300;448;182;84;0,080;0,155;0,155;
Laikas-0:5:7(poslinkis á deðinæ)(0 [W]);
 306754;452;172;84;0,072;0,115;0,115;
 307206;452;168;80;0,076;0,130;0,130;
Laikas-0:5:7(automatinis krûvio keitimas)(0 [W]);
 307656;450;184;84;0,075;0,086;0,086;
 308112;456;178;80;0,125;0,076;0,076;
 308574;460;192;78;0,105;0,061;0,061;
 309038;466;184;80;0,099;0,070;0,070;
 309506;466;176;84;0,063;0,087;0,087;
 309970;466;168;82;0,074;0,109;0,109;
 310436;466;188;82;0,084;0,109;0,109;
 310906;472;192;84;0,113;0,126;0,126;
 311376;468;184;86;0,081;0,135;0,135;
 311842;470;170;84;0,081;0,105;0,105;
 312306;464;182;80;0,071;0,063;0,063;
 312782;470;188;78;0,111;0,059;0,059;
 313266;488;198;82;0,119;0,043;0,043;
 313756;488;192;80;0,124;0,066;0,066;
 314242;488;192;82;0,112;0,058;0,058;
 314730;488;192;82;0,112;0,043;0,043;
 315222;492;192;78;0,119;0,028;0,028;
 315730;506;198;78;0,080;0,031;0,031;
 316240;512;182;84;0,091;0,034;0,034;
 316754;512;194;82;0,071;0,044;0,044;
 317268;514;200;80;0,095;0,049;0,049;
 317800;534;200;84;0,092;0,037;0,037;
 318334;534;194;82;0,087;0,048;0,048;
 318858;524;196;82;0,084;0,041;0,041;
 319386;528;198;82;0,072;0,037;0,037;
 319934;546;190;82;0,072;0,039;0,039;
 320484;552;196;84;0,056;0,024;0,024;
 321032;546;194;80;0,065;0,028;0,028;
 321582;554;198;82;0,045;0,013;0,013;
 322174;588;192;82;0,058;0,018;0,018;
 322744;570;200;82;0,046;0,008;0,008;
 323306;564;202;80;0,076;0,015;0,015;
 323876;570;208;82;0,077;0,010;0,010;
 324452;574;206;82;0,070;0,017;0,017;
 325008;558;196;82;0,063;0,022;0,022;
 325558;550;196;84;0,060;0,027;0,027;
 326118;562;202;84;0,045;0,003;0,003;
 326734;612;198;80;0,034;0,013;0,013;
 327346;614;196;84;0,029;0,001;0,001;
 327956;610;206;82;0,023;0,002;0,002;
 328584;628;200;82;0,029;0,001;0,001;
 329234;650;208;84;0,024;0,002;0,002;
 329842;608;202;84;0,032;0,002;0,002;
 330448;604;202;80;0,037;0,003;0,003;
 331058;612;206;82;0,037;0,000;0,000;
 331654;596;198;80;0,050;0,001;0,001;
 332240;584;208;80;0,056;0,000;0,000;
 332830;590;212;80;0,070;0,000;0,000;
 333436;604;208;80;0,059;0,000;0,000;
 334044;610;206;80;0,065;0,000;0,000;
 334636;592;210;80;0,056;0,001;0,001;
 335254;618;212;80;0,054;-0,002;-0,002;
 335928;674;216;80;0,033;0,006;0,006;
 336612;686;214;80;0,032;0,005;0,005;
 337250;636;212;82;0,032;0,006;0,006;
 337878;628;212;80;0,050;0,000;0,000;
 338512;634;216;80;0,044;0,005;0,005;
 339170;658;214;80;0,024;0,009;0,009;
 339832;662;202;80;0,024;0,002;0,002;
 340462;630;206;82;0,024;0,004;0,004;
 341088;628;218;80;0,034;0,000;0,000;
 341738;654;208;84;0,024;0,007;0,007;
 342476;734;220;82;0,021;0,006;0,006;
 343150;674;214;84;0,019;-0,006;-0,006;
 343778;630;212;84;0,042;0,001;0,001;
 344408;628;218;80;0,061;0,000;0,000;
 345040;632;222;82;0,065;0,002;0,002;
 345700;660;220;82;0,078;0,000;0,000;
 346340;640;224;82;0,073;-0,001;-0,001;
 346960;620;224;82;0,077;0,000;0,000;
 347558;598;208;84;0,074;0,004;0,004;
 348154;596;208;84;0,074;0,004;0,004;
 348780;626;222;82;0,011;-0,026;-0,026;
 349598;820;224;84;-0,011;0,011;0,011;
 350430;830;226;84;-0,001;0,072;0,072;
 351204;776;226;84;0,000;0,094;0,094;
 352044;840;238;84;-0,019;0,203;0,203;
 353248;1202;254;84;0,059;0,269;0,269;
 354044;796;236;84;-0,075;0,228;0,228;
 354792;746;234;80;0,011;0,067;0,067;
 355588;800;234;84;0,004;0,091;0,091;
 356440;852;240;84;0,010;0,069;0,069;
 357208;768;240;84;0,010;0,079;0,079;
 357996;788;246;84;-0,102;0,228;0,228;
 359312;1314;254;80;0,080;0,488;0,488;
 360318;1006;244;84;-0,056;0,468;0,468;
 361152;834;248;82;-0,020;0,188;0,188;
 361978;830;246;84;-0,058;0,346;0,346;
 363258;1278;254;84;0,102;0,327;0,327;
 364058;802;244;84;-0,140;0,116;0,116;
 364786;724;240;84;0,048;0,046;0,046;
 365528;744;254;82;-0,124;0,122;0,122;
 366870;1342;270;84;-0,072;0,516;0,516;
Laikas-0:6:7(ekg registravimas á failà(0 [W]);
 368170;1300;262;84;0,048;0,600;0,600;
 369018;846;246;86;-0,057;0,359;0,359;
 369872;854;254;84;-0,043;0,362;0,362;
 371254;1384;256;84;0,088;0,667;0,667;
 372520;1264;256;86;0,063;0,566;0,566;
 373376;856;240;86;-0,078;0,461;0,461;
 374292;916;274;82;-0,009;0,383;0,383;
 375676;1388;264;86;0,065;0,744;0,744;
 376916;1238;264;88;0,442;1,436;1,436;
 378238;1324;274;86;0,404;1,296;1,296;
 379632;1390;266;86;0,378;1,238;1,238;
 380854;1222;262;88;0,543;1,522;1,522;
 382218;1366;266;86;0,456;1,333;1,333;
 383622;1404;266;86;0,518;1,546;1,546;
 384962;1338;276;88;0,078;0,822;0,822;
 385958;1000;274;88;0,392;1,426;1,426;
 387414;1454;282;84;0,123;0,932;0,932;
 388748;1334;270;86;0,518;1,876;1,876;
 390130;1380;276;84;0,351;1,354;1,354;
 391396;1270;276;88;0,172;1,004;1,004;
 392508;1110;274;88;0,230;1,250;1,250;
 393914;1406;302;84;0,178;1,084;1,084;
 395236;1322;268;86;0,354;1,670;1,670;
 396594;1358;284;86;0,003;0,801;0,801;
 397534;940;278;84;-0,169;0,299;0,299;
 398344;810;276;86;0,047;0,178;0,178;
 399218;874;272;84;-0,139;0,261;0,261;
 400566;1346;292;88;-0,037;0,666;0,666;
 401888;1322;280;84;0,237;1,342;1,342;
 403172;1286;288;86;0,136;1,284;1,284;
 404396;1224;302;84;0,124;1,181;1,181;
 405636;1240;290;84;0,115;1,246;1,246;
 406944;1308;282;84;0,173;1,463;1,463;
 408314;1368;308;82;0,022;1,193;1,193;
 409402;1090;304;82;0,192;1,730;1,730;
 410814;1410;306;82;0,034;1,532;1,532;
 412330;1518;312;82;0,368;2,145;2,145;
 413730;1398;288;84;0,396;2,166;2,166;
 415122;1394;296;84;0,532;2,232;2,232;
 416656;1534;290;82;0,337;2,051;2,051;
 418028;1372;316;82;0,381;2,142;2,142;
 419394;1366;300;84;0,150;1,934;1,934;
 420812;1418;334;82;-0,109;0,824;0,824;
 421694;882;292;86;0,167;1,589;1,589;
 423098;1404;304;86;-0,068;0,768;0,768;
 424474;1376;308;84;0,140;1,608;1,608;
 425734;1256;310;82;-0,099;0,558;0,558;
 426594;864;280;88;-0,055;0,347;0,347;
 427420;826;286;82;-0,066;0,304;0,304;
Laikas-0:7:8(ekg registravimas á failà(0 [W]);
 428752;1332;302;82;-0,108;0,688;0,688;
 430100;1348;300;86;0,017;1,115;1,115;
 431178;1078;304;84;-0,095;0,563;0,563;
 432078;900;286;84;0,030;0,432;0,432;
 433044;966;306;82;-0,036;0,502;0,502;
 434346;1302;316;84;0,064;0,572;0,572;
 435296;948;292;82;-0,069;0,470;0,470;
 436182;888;300;84;0,052;0,431;0,431;
 437276;1094;312;82;-0,005;0,456;0,456;
 438430;1152;310;84;0,002;0,670;0,670;
 439460;1030;286;82;-0,003;0,601;0,601;
 440480;1020;300;84;0,006;0,539;0,539;
 441552;1072;298;84;0,040;0,344;0,344;
 442436;884;290;84;0,036;0,254;0,254;
 443266;830;296;82;0,123;0,200;0,200;
 444204;940;300;84;0,062;0,296;0,296;
 445234;1024;294;78;0,086;0,365;0,365;
 446176;950;308;84;0,083;0,316;0,316;
 447018;838;326;82;0,198;0,211;0,211;
 447876;860;296;82;0,092;0,267;0,267;
 448944;1066;306;84;0,046;0,359;0,359;
 449968;1024;298;82;0,034;0,388;0,388;
 450856;890;292;82;0,051;0,518;0,518;
 451862;1006;314;78;-0,046;0,515;0,515;
 453058;1194;296;84;0,020;0,750;0,750;
 454140;1084;300;82;-0,064;0,515;0,515;
 455058;918;300;84;0,010;0,828;0,828;
 456354;1296;292;84;-0,034;0,718;0,718;
 457642;1288;314;84;-0,117;0,737;0,737;
 458544;902;302;82;-0,033;0,485;0,485;
 459430;888;290;82;-0,130;0,616;0,616;
 460854;1420;314;82;-0,075;0,901;0,901;
 462218;1366;302;86;0,180;1,729;1,729;
 463520;1304;308;84;0,181;1,432;1,432;
 464840;1320;302;88;0,050;1,071;1,071;
 465990;1146;302;86;0,087;1,204;1,204;
 467290;1302;312;84;0,032;1,056;1,056;
 468562;1272;298;84;0,104;1,490;1,490;
 469892;1330;308;82;0,119;1,479;1,479;
 471222;1330;312;84;0,118;1,543;1,543;
 472518;1296;308;84;0,128;1,602;1,602;
 473890;1372;314;84;0,066;1,472;1,472;
 475130;1238;316;80;0,112;1,626;1,626;
 476470;1342;316;84;0,054;1,533;1,533;
 477818;1348;322;84;0,083;1,351;1,351;
 479046;1226;298;86;0,007;1,023;1,023;
 480136;1092;302;84;0,071;1,192;1,192;
 481506;1370;318;84;0,018;1,097;1,097;
 482818;1310;294;86;0,177;1,545;1,545;
 484180;1366;302;88;0,178;1,415;1,415;
 485516;1336;308;86;0,170;1,480;1,480;
 486816;1298;302;82;0,128;1,599;1,599;
 488172;1354;318;82;0,125;1,504;1,504;
Laikas-0:8:9(ekg registravimas á failà(0 [W]);
 489478;1308;304;86;0,098;1,446;1,446;
 490756;1276;306;86;0,091;1,405;1,405;
 492078;1326;322;84;0,086;1,254;1,254;
 493382;1302;304;88;0,114;1,530;1,530;
 494732;1350;308;84;0,162;1,584;1,584;
 496176;1444;322;84;0,135;1,791;1,791;
 497540;1364;330;84;-0,070;0,946;0,946;
 498498;958;296;86;-0,115;0,431;0,431;
 499334;834;310;82;0,148;0,256;0,256;
 500236;904;310;80;-0,054;0,402;0,402;
 501510;1272;316;82;-0,016;0,781;0,781;
 502742;1236;326;82;-0,006;1,077;1,077;
 503874;1130;314;84;-0,020;0,812;0,812;
 504870;994;326;80;0,040;0,515;0,515;
 505816;948;304;82;0,108;0,503;0,503;
 506844;1026;322;82;0,079;0,463;0,463;
 507888;1046;318;82;0,017;0,683;0,683;
 509048;1158;316;82;0,022;0,715;0,715;
 510178;1132;322;84;0,001;0,892;0,892;
 511358;1180;308;84;-0,004;0,871;0,871;
 512520;1162;308;82;-0,010;0,778;0,778;
 513584;1064;312;84;0,010;0,943;0,943;
 514786;1202;314;82;-0,026;0,833;0,833;
 515988;1202;296;84;0,015;1,124;1,124;
 517172;1182;314;80;0,017;1,068;1,068;
 518380;1214;316;84;0,005;1,074;1,074;
 519554;1168;306;82;0,014;1,077;1,077;
 520766;1214;304;82;0,011;1,146;1,146;
 521990;1222;318;80;0,027;1,154;1,154;
 523198;1210;304;84;0,016;1,148;1,148;
 524402;1204;308;84;0,016;1,104;1,104;
 525622;1220;318;82;0,011;1,014;1,014;
 526802;1180;306;84;0,006;1,047;1,047;
 527994;1192;312;84;0,009;0,933;0,933;
 529196;1204;310;86;0,007;0,871;0,871;
 530356;1158;302;86;0,010;0,909;0,909;
 531560;1208;316;86;0,018;0,958;0,958;
 532814;1250;308;84;0,023;1,067;1,067;
 534034;1220;308;84;0,046;1,162;1,162;
 535294;1260;310;86;0,036;1,076;1,076;
 536518;1224;308;86;0,042;1,105;1,105;
 537742;1226;304;84;0,014;1,031;1,031;
 538974;1230;326;86;0,011;0,973;0,973;
 540148;1172;310;86;0,007;1,014;1,014;
 541372;1224;306;84;0,017;0,975;0,975;
 542584;1216;302;84;0,027;0,982;0,982;
 543762;1174;302;86;0,025;0,904;0,904;
 544928;1168;298;86;0,011;0,947;0,947;
 546144;1216;320;82;0,006;0,966;0,966;
 547360;1218;322;84;0,002;1,018;1,018;
 548532;1168;314;84;0,001;1,041;1,041;
Laikas-0:9:10(ekg registravimas á failà(0 [W]);
 549736;1206;322;82;0,001;1,027;1,027;
 550948;1212;322;82;-0,002;0,926;0,926;
 552044;1098;320;84;0,004;1,039;1,039;
 553246;1200;324;82;-0,017;0,902;0,902;
 554430;1182;302;82;0,005;0,851;0,851;
 555518;1088;304;86;0,003;0,962;0,962;
 556706;1190;320;82;-0,003;0,824;0,824;
 557882;1176;308;82;0,001;0,883;0,883;
 559014;1132;314;86;0,005;0,911;0,911;
 560166;1152;304;82;0,007;0,718;0,718;
 561234;1070;316;82;-0,015;0,456;0,456;
 562094;858;296;82;0,042;0,583;0,583;
 563212;1116;312;84;0,015;0,456;0,456;
 564338;1130;314;82;-0,001;0,746;0,746;
 565478;1138;308;86;0,002;0,784;0,784;
 566636;1158;322;86;0,000;0,608;0,608;
 567720;1084;304;88;0,001;0,745;0,745;
 568860;1140;310;82;0,001;0,692;0,692;
 570038;1178;322;84;0,000;0,907;0,907;
 571214;1174;308;84;0,004;0,873;0,873;
 572332;1120;318;82;0,009;0,865;0,865;
 573456;1122;296;82;0,000;0,840;0,840;
 574600;1146;306;82;0,002;0,882;0,882;
 575758;1158;310;82;0,001;0,857;0,857;
 576898;1140;306;84;0,002;0,986;0,986;
 578072;1172;300;80;0,004;0,918;0,918;
 579246;1176;314;84;0,008;1,068;1,068;
 580430;1184;312;82;0,002;1,020;1,020;
 581592;1160;314;80;0,005;0,883;0,883;
 582744;1154;300;88;-0,007;0,524;0,524;
 583660;918;320;84;0,026;0,260;0,260;
 584520;858;282;86;0,169;0,182;0,182;
 585414;892;298;84;0,113;0,192;0,192;
 586360;950;306;82;0,029;0,372;0,372;
 587498;1136;312;84;0,084;0,441;0,441;
 588484;986;314;84;0,022;0,473;0,473;
 589474;990;290;86;0,043;0,365;0,365;
 590444;972;288;82;0,036;0,298;0,298;
 591352;904;290;82;0,081;0,239;0,239;
 592160;808;294;80;0,120;0,117;0,117;
 592960;802;266;86;0,210;0,132;0,132;
 593772;810;292;80;0,117;0,096;0,096;
 594594;824;274;82;0,179;0,126;0,126;
 595398;804;282;82;0,126;0,103;0,103;
 596236;838;284;86;0,071;0,146;0,146;
 597194;958;284;86;0,048;0,172;0,172;
 598156;962;286;86;0,026;0,329;0,329;
 599116;958;292;80;0,005;0,541;0,541;
 600300;1184;318;80;0,000;0,732;0,732;
 601450;1152;312;84;-0,002;0,658;0,658;
 602406;956;278;84;0,002;0,358;0,358;
 603286;878;272;84;0,000;0,422;0,422;
 604388;1102;286;82;-0,001;0,469;0,469;
 605548;1160;314;82;-0,006;0,693;0,693;
 606562;1016;288;82;
