# Supplementary material for: New approach for visualization of relationships between RR and JT intervals
Source: PLoS One. 2017 Apr 5;12(4):e0174279. doi: 10.1371/journal.pone.0174279 (PMC5381794; doi:10.1371/journal.pone.0174279)
Supplement: S1 Data — The supporting information files include unprocessed data from ECG analysis system “Kaunas-Load” for all subjects who were part of this research. (ZIP) [file pone.0174279.s005.zip › Par_Disk_P2.txt]

P2;
   RR (II)
   DJTp (II)
   DQRS (II)
RR(II) / DJTp (II) (Nevid.)300-:-1500 / 100-:-400
RR(II) / DQRS (II) (Nevid.)300-:-1500 / 60-:-140
DJTp(II) / DQRS (II) (Nevid.)100-:-400 / 60-:-140
Laikas-0:0:0(pradþia)(0 [W]);
 326;504;194;90;
Laikas-0:0:0(raminimas)(0 [W]);
 830;504;196;88;0,112;0,158;0,158;
 1334;504;198;86;0,116;0,109;0,109;
 1846;512;200;84;0,125;0,086;0,086;
 2362;516;202;84;0,086;0,130;0,130;
 2894;530;188;94;0,093;0,106;0,106;
 3438;546;200;84;0,065;0,183;0,183;
 3984;544;196;90;0,082;0,108;0,108;
 4512;530;196;90;0,079;0,180;0,180;
 5034;520;194;90;0,105;0,139;0,139;
 5542;510;202;84;0,102;0,161;0,161;
 6050;508;194;88;0,115;0,142;0,142;
 6554;504;194;90;0,109;0,152;0,152;
 7058;502;200;86;0,110;0,148;0,148;
 7558;500;196;86;0,131;0,137;0,137;
 8050;494;198;88;0,125;0,120;0,120;
 8538;488;196;84;0,141;0,111;0,111;
 9026;486;200;82;0,125;0,138;0,138;
 9510;486;194;90;0,138;0,125;0,125;
 9996;486;198;86;0,125;0,246;0,246;
 10476;482;192;92;0,141;0,171;0,171;
 10958;478;196;86;0,138;0,259;0,259;
 11432;476;196;90;0,158;0,175;0,175;
 11908;474;198;86;0,165;0,180;0,180;
 12380;472;198;84;0,173;0,155;0,155;
 12848;470;196;86;0,177;0,135;0,135;
 13324;474;198;84;0,159;0,141;0,141;
 13808;486;200;86;0,158;0,109;0,109;
 14312;504;202;84;0,138;0,106;0,106;
 14832;520;202;86;0,121;0,103;0,103;
 15356;526;200;88;0,116;0,121;0,121;
 15872;514;198;88;0,112;0,163;0,163;
 16376;504;198;90;0,122;0,146;0,146;
 16876;500;198;86;0,134;0,123;0,123;
 17372;494;200;82;0,144;0,110;0,110;
 17864;494;202;86;0,155;0,088;0,088;
 18364;498;204;84;0,155;0,119;0,119;
 18860;496;200;86;0,159;0,098;0,098;
 19356;496;202;84;0,162;0,109;0,109;
 19846;492;204;84;0,159;0,098;0,098;
 20338;490;200;84;0,166;0,109;0,109;
 20830;494;202;86;0,148;0,104;0,104;
 21326;494;200;84;0,130;0,192;0,192;
 21822;496;190;94;0,135;0,162;0,162;
 22314;494;200;86;0,119;0,198;0,198;
 22808;492;196;86;0,094;0,147;0,147;
 23298;492;178;88;0,119;0,132;0,132;
 23786;484;196;84;0,105;0,175;0,175;
 24262;480;202;88;0,152;0,142;0,142;
 24740;476;196;86;0,173;0,157;0,157;
 25214;472;200;84;0,152;0,168;0,168;
 25682;472;194;88;0,173;0,147;0,147;
 26154;472;200;84;0,159;0,152;0,152;
 26634;478;200;84;0,146;0,125;0,125;
 27122;490;194;86;0,138;0,122;0,122;
 27614;492;196;86;0,128;0,147;0,147;
 28108;494;198;88;0,119;0,170;0,170;
 28610;502;194;90;0,128;0,158;0,158;
 29114;504;200;86;0,110;0,165;0,165;
 29626;512;198;88;0,119;0,149;0,149;
 30144;520;198;90;0,119;0,156;0,156;
 30664;518;202;88;0,104;0,229;0,229;
 31176;514;194;94;0,113;0,205;0,205;
 31684;506;196;90;0,106;0,174;0,174;
 32192;508;200;84;0,122;0,168;0,168;
 32700;506;200;88;0,115;0,168;0,168;
 33204;504;194;94;0,122;0,176;0,176;
 33704;500;200;86;0,121;0,189;0,189;
 34200;496;200;86;0,099;0,158;0,158;
 34692;492;182;90;0,101;0,234;0,234;
 35178;488;188;96;0,087;0,234;0,234;
 35664;484;194;86;0,114;0,261;0,261;
 36140;478;196;88;0,150;0,162;0,162;
 36616;474;198;86;0,152;0,224;0,224;
 37088;472;192;90;0,173;0,158;0,158;
 37560;472;198;82;0,131;0,308;0,308;
 38034;476;186;96;0,156;0,174;0,174;
 38516;480;198;84;0,116;0,310;0,310;
 39008;494;194;92;0,123;0,190;0,190;
 39502;494;190;90;0,110;0,231;0,231;
 39990;490;194;88;0,106;0,115;0,115;
 40488;490;194;80;0,112;0,153;0,153;
 40970;488;192;88;0,124;0,090;0,090;
 41454;482;196;84;0,131;0,152;0,152;
 41930;478;196;86;0,138;0,149;0,149;
 42406;476;194;88;0,141;0,162;0,162;
 42882;474;192;86;0,144;0,176;0,176;
 43354;472;196;86;0,107;0,220;0,220;
 43826;472;176;92;0,149;0,219;0,219;
 44294;470;198;88;0,111;0,231;0,231;
 44762;468;192;86;0,143;0,276;0,276;
 45230;466;186;94;0,131;0,257;0,257;
 45698;470;190;90;0,116;0,417;0,417;
 46172;474;186;96;0,138;0,288;0,288;
 46650;478;198;88;0,128;0,251;0,251;
 47130;478;194;86;0,155;0,165;0,165;
 47606;476;198;86;0,128;0,185;0,185;
 48082;476;190;90;0,145;0,175;0,175;
 48554;474;194;86;0,131;0,226;0,226;
 49028;472;194;88;0,138;0,167;0,167;
 49504;476;194;86;0,134;0,222;0,222;
 49980;478;194;90;0,134;0,182;0,182;
 50468;486;198;88;0,125;0,238;0,238;
 50960;492;194;90;0,138;0,193;0,193;
 51452;494;200;88;0,131;0,203;0,203;
 51944;492;200;88;0,138;0,158;0,158;
 52436;490;196;86;0,134;0,170;0,170;
 52924;490;196;88;0,122;0,190;0,190;
 53414;490;192;92;0,144;0,164;0,164;
 53908;492;204;84;0,126;0,202;0,202;
 54404;496;192;88;0,152;0,109;0,109;
 54904;500;202;84;0,131;0,131;0,131;
 55408;506;202;86;0,145;0,101;0,101;
 55912;504;202;86;0,131;0,161;0,161;
 56416;506;196;92;0,118;0,179;0,179;
 56924;504;194;90;0,104;0,182;0,182;
 57424;500;194;86;0,104;0,199;0,199;
 57920;498;196;90;0,101;0,170;0,170;
 58420;498;192;90;0,110;0,229;0,229;
 58914;496;194;90;0,101;0,200;0,200;
 59414;498;194;88;0,116;0,147;0,147;
 59918;504;200;84;0,110;0,139;0,139;
 60428;512;198;88;0,119;0,091;0,091;
Laikas-0:1:1(ekg registravimas á failà(0 [W]);
 60950;520;200;84;0,112;0,103;0,103;
Laikas-0:1:1(automatinis krûvio keitimas)(50 [W]);
 61474;526;202;86;0,089;0,123;0,123;
 61994;520;188;92;0,072;0,158;0,158;
 62506;510;180;90;0,063;0,247;0,247;
 63002;498;188;92;0,062;0,238;0,238;
 63490;486;184;90;0,091;0,260;0,260;
 63966;476;194;90;0,107;0,264;0,264;
 64434;468;192;90;0,138;0,251;0,251;
 64898;466;194;88;0,145;0,275;0,275;
 65366;466;192;90;0,145;0,209;0,209;
 65838;472;194;86;0,138;0,272;0,272;
 66318;482;192;92;0,128;0,199;0,199;
 66812;494;194;88;0,125;0,216;0,216;
 67318;504;198;88;0,122;0,192;0,192;
 67822;506;198;90;0,128;0,145;0,145;
 68336;512;202;86;0,122;0,137;0,137;
 68854;516;200;86;0,106;0,126;0,126;
 69378;524;196;90;0,113;0,159;0,159;
 69892;516;202;92;0,109;0,208;0,208;
 70400;508;200;90;0,128;0,203;0,203;
 70904;502;200;88;0,134;0,209;0,209;
 71404;502;202;90;0,138;0,152;0,152;
 71912;508;202;86;0,131;0,191;0,191;
 72432;518;198;90;0,138;0,142;0,142;
 72944;514;204;88;0,143;0,149;0,149;
 73456;510;208;86;0,159;0,124;0,124;
 73960;506;206;86;0,154;0,148;0,148;
 74468;508;198;90;0,155;0,152;0,152;
 74980;510;204;88;0,141;0,158;0,158;
 75488;510;202;86;0,159;0,174;0,174;
 75994;506;204;90;0,141;0,182;0,182;
 76498;502;198;92;0,148;0,255;0,255;
 76994;496;198;92;0,138;0,260;0,260;
 77488;494;198;90;0,138;0,260;0,260;
 77976;490;196;90;0,128;0,242;0,242;
 78466;490;194;90;0,131;0,242;0,242;
 78950;488;200;90;0,137;0,189;0,189;
 79442;490;202;86;0,148;0,219;0,219;
 79930;488;200;90;0,151;0,170;0,170;
 80418;486;200;88;0,111;0,274;0,274;
 80902;488;184;94;0,116;0,278;0,278;
 81390;486;194;94;0,094;0,364;0,364;
 81878;488;194;94;0,112;0,364;0,364;
 82366;490;194;94;0,106;0,321;0,321;
 82850;482;186;90;0,128;0,301;0,301;
 83330;480;198;90;0,111;0,237;0,237;
 83810;478;186;88;0,142;0,279;0,279;
 84282;474;192;92;0,113;0,236;0,236;
 84754;472;188;88;0,131;0,304;0,304;
 85230;476;192;92;0,116;0,230;0,230;
 85706;476;190;88;0,125;0,350;0,350;
 86180;474;190;96;0,122;0,288;0,288;
 86654;472;190;90;0,122;0,467;0,467;
 87120;470;188;98;0,119;0,359;0,359;
 87590;470;188;92;0,119;0,345;0,345;
 88062;470;190;88;0,128;0,231;0,231;
 88530;466;192;86;0,138;0,251;0,251;
 88998;470;192;92;0,138;0,240;0,240;
 89466;466;190;90;0,128;0,328;0,328;
 89930;464;188;92;0,099;0,317;0,317;
 90392;464;178;92;0,104;0,255;0,255;
 90860;464;188;86;0,085;0,334;0,334;
 91320;464;182;94;0,119;0,235;0,235;
 91786;466;194;88;0,107;0,380;0,380;
 92252;464;186;94;0,131;0,286;0,286;
 92716;464;190;90;0,122;0,336;0,336;
 93178;468;190;90;0,109;0,307;0,307;
 93650;466;182;92;0,113;0,346;0,346;
 94120;472;188;94;0,101;0,354;0,354;
 94590;472;188;92;0,124;0,346;0,346;
 95060;468;194;90;0,119;0,359;0,359;
 95528;466;188;94;0,118;0,363;0,363;
 95992;468;184;94;0,122;0,386;0,386;
 96458;466;192;92;0,096;0,346;0,346;
 96928;466;178;90;0,123;0,359;0,359;
 97392;464;190;94;0,088;0,286;0,286;
 97856;466;182;88;0,100;0,380;0,380;
 98324;468;180;94;0,116;0,261;0,261;
 98792;470;198;88;0,109;0,311;0,311;
 99270;478;186;90;0,164;0,196;0,196;
 99756;482;202;86;0,126;0,213;0,213;
 100234;478;194;88;0,162;0,196;0,196;
 100710;478;200;90;0,122;0,253;0,253;
 101190;478;186;92;0,120;0,247;0,247;
 101674;484;186;88;0,104;0,280;0,280;
 102158;488;194;92;0,112;0,242;0,242;
 102644;482;194;90;0,110;0,245;0,245;
 103128;484;186;88;0,128;0,178;0,178;
 103612;484;196;84;0,124;0,214;0,214;
 104096;488;200;92;0,158;0,172;0,172;
 104584;488;204;88;0,145;0,305;0,305;
 105068;484;194;94;0,147;0,268;0,268;
 105554;484;192;92;0,134;0,253;0,253;
 106036;482;196;86;0,131;0,199;0,199;
 106522;484;194;86;0,148;0,199;0,199;
 107000;482;198;92;0,135;0,178;0,178;
 107482;478;192;86;0,126;0,229;0,229;
 107960;478;186;88;0,122;0,176;0,176;
 108440;478;192;88;0,115;0,160;0,160;
 108920;482;194;84;0,122;0,183;0,183;
 109400;478;190;88;0,138;0,130;0,130;
 109878;478;198;84;0,116;0,206;0,206;
 110354;478;186;90;0,128;0,173;0,173;
 110832;478;190;88;0,129;0,252;0,252;
 111310;478;202;90;0,126;0,237;0,237;
 111790;480;190;90;0,129;0,209;0,209;
 112272;478;188;86;0,104;0,167;0,167;
 112746;476;188;84;0,115;0,159;0,159;
 113226;480;196;88;0,113;0,160;0,160;
 113706;482;190;88;0,145;0,224;0,224;
 114190;484;198;90;0,122;0,229;0,229;
 114678;488;194;90;0,138;0,205;0,205;
 115162;484;192;86;0,122;0,178;0,178;
 115650;484;194;86;0,134;0,124;0,124;
 116132;486;200;84;0,119;0,149;0,149;
 116620;488;190;88;0,108;0,159;0,159;
 117106;486;188;90;0,101;0,238;0,238;
 117590;484;190;92;0,090;0,230;0,230;
 118074;486;188;88;0,107;0,226;0,226;
 118558;486;192;88;0,095;0,211;0,211;
 119046;484;188;90;0,122;0,228;0,228;
 119528;484;196;90;0,102;0,264;0,264;
 120010;480;184;90;0,119;0,264;0,264;
 120486;478;190;90;0,101;0,237;0,237;
 120966;482;190;88;0,124;0,196;0,196;
 121450;482;196;86;0,119;0,181;0,181;
Laikas-0:2:2(ekg registravimas á failà(50 [W]);
 121938;488;192;88;0,124;0,145;0,145;
Laikas-0:2:2(automatinis krûvio keitimas)(100 [W]);
 122430;490;194;86;0,119;0,178;0,178;
 122914;484;192;88;0,116;0,187;0,187;
 123394;482;190;90;0,131;0,213;0,213;
 123874;480;196;88;0,119;0,224;0,224;
 124354;478;190;88;0,111;0,224;0,224;
 124834;482;184;90;0,107;0,237;0,237;
 125318;482;190;90;0,101;0,237;0,237;
 125798;482;190;88;0,106;0,270;0,270;
 126278;480;188;92;0,104;0,222;0,222;
 126760;482;188;88;0,098;0,270;0,270;
 127246;484;188;90;0,098;0,253;0,253;
 127728;482;186;92;0,109;0,274;0,274;
 128208;484;194;90;0,126;0,203;0,203;
 128694;480;198;84;0,128;0,206;0,206;
 129174;482;190;88;0,123;0,208;0,208;
 129652;482;186;94;0,110;0,278;0,278;
 130132;478;190;92;0,101;0,376;0,376;
 130608;476;188;94;0,116;0,258;0,258;
 131084;474;190;86;0,110;0,301;0,301;
 131556;474;188;90;0,112;0,223;0,223;
 132032;476;188;90;0,110;0,331;0,331;
 132504;472;188;94;0,084;0,323;0,323;
 132972;468;176;92;0,096;0,404;0,404;
 133438;466;184;94;0,086;0,334;0,334;
 133904;466;188;90;0,106;0,394;0,394;
 134368;466;186;94;0,089;0,363;0,363;
 134834;464;174;94;0,096;0,374;0,374;
 135296;460;182;90;0,081;0,364;0,364;
 135754;462;184;92;0,092;0,368;0,368;
 136214;460;178;94;0,112;0,308;0,308;
 136676;462;192;88;0,112;0,404;0,404;
 137136;458;186;94;0,128;0,317;0,317;
 137598;460;184;92;0,125;0,337;0,337;
 138054;456;188;88;0,122;0,318;0,318;
 138514;460;188;90;0,128;0,300;0,300;
 138972;460;188;92;0,141;0,293;0,293;
 139430;458;194;88;0,141;0,340;0,340;
 139886;456;190;92;0,151;0,310;0,310;
 140342;456;190;92;0,145;0,364;0,364;
 140800;458;190;92;0,145;0,310;0,310;
 141260;460;190;88;0,138;0,318;0,318;
 141718;458;188;90;0,148;0,282;0,282;
 142176;458;192;90;0,122;0,363;0,363;
 142632;460;180;94;0,113;0,340;0,340;
 143092;458;178;90;0,112;0,363;0,363;
 143554;458;190;90;0,102;0,333;0,333;
 144004;454;182;92;0,115;0,343;0,343;
 144458;452;182;92;0,092;0,343;0,343;
 144910;450;178;90;0,112;0,300;0,300;
 145362;452;190;88;0,112;0,348;0,348;
 145808;450;188;94;0,155;0,292;0,292;
 146258;446;192;88;0,145;0,389;0,389;
 146704;448;188;92;0,166;0,290;0,290;
 147150;448;190;88;0,155;0,310;0,310;
 147600;448;190;88;0,133;0,301;0,301;
 148052;454;182;92;0,149;0,321;0,321;
 148506;452;192;92;0,128;0,343;0,343;
 148954;450;190;90;0,159;0,268;0,268;
 149410;454;192;86;0,155;0,226;0,226;
 149866;456;194;86;0,155;0,241;0,241;
 150322;458;190;92;0,144;0,301;0,301;
 150782;458;188;94;0,141;0,295;0,295;
 151242;458;190;86;0,138;0,324;0,324;
 151700;462;192;90;0,104;0,278;0,278;
 152162;462;176;94;0,134;0,324;0,324;
 152622;460;192;90;0,107;0,376;0,376;
 153082;458;190;92;0,159;0,293;0,293;
 153544;460;192;88;0,128;0,221;0,221;
 154006;462;184;84;0,128;0,184;0,184;
 154468;462;186;86;0,112;0,154;0,154;
 154928;460;186;86;0,134;0,216;0,216;
 155386;460;194;90;0,135;0,290;0,290;
 155846;460;186;94;0,112;0,380;0,380;
 156306;462;178;94;0,098;0,456;0,456;
 156768;462;182;96;0,094;0,409;0,409;
 157230;458;186;92;0,109;0,370;0,370;
 157690;462;190;90;0,122;0,338;0,338;
 158152;462;186;92;0,119;0,346;0,346;
 158614;464;188;94;0,106;0,386;0,386;
 159082;464;184;94;0,110;0,328;0,328;
 159546;464;186;88;0,095;0,346;0,346;
 160004;462;182;92;0,101;0,269;0,269;
 160470;462;184;90;0,082;0,276;0,276;
 160930;462;178;88;0,082;0,294;0,294;
 161394;464;178;92;0,082;0,278;0,278;
 161852;460;182;90;0,096;0,281;0,281;
 162318;462;190;88;0,121;0,224;0,224;
 162780;464;192;86;0,125;0,209;0,209;
 163246;466;188;88;0,118;0,231;0,231;
 163712;466;184;92;0,098;0,311;0,311;
 164174;462;182;94;0,095;0,365;0,365;
 164634;460;182;92;0,103;0,363;0,363;
 165094;460;188;90;0,098;0,322;0,322;
 165558;462;180;90;0,087;0,318;0,318;
 166018;462;176;92;0,080;0,298;0,298;
 166480;462;182;90;0,087;0,245;0,245;
 166944;462;190;86;0,104;0,282;0,282;
 167406;464;186;92;0,106;0,240;0,240;
 167872;464;182;90;0,083;0,245;0,245;
 168336;464;176;86;0,049;0,282;0,282;
 168804;470;164;92;0,053;0,255;0,255;
 169272;468;174;92;0,049;0,338;0,338;
 169740;468;182;92;0,083;0,338;0,338;
 170208;468;186;92;0,101;0,317;0,317;
 170676;466;186;90;0,106;0,276;0,276;
 171144;470;184;88;0,098;0,294;0,294;
 171612;468;180;92;0,084;0,244;0,244;
 172080;466;178;88;0,082;0,294;0,294;
 172548;470;182;90;0,079;0,209;0,209;
 173016;466;182;86;0,084;0,282;0,282;
 173482;468;180;92;0,095;0,276;0,276;
 173946;464;186;94;0,101;0,334;0,334;
 174410;464;186;90;0,101;0,313;0,313;
 174870;460;178;88;0,107;0,308;0,308;
 175330;460;184;92;0,080;0,310;0,310;
 175792;460;172;92;0,096;0,343;0,343;
 176252;458;180;90;0,086;0,408;0,408;
 176700;454;184;96;0,079;0,372;0,372;
 177158;456;170;92;0,094;0,419;0,419;
 177614;454;180;92;0,076;0,397;0,397;
 178070;458;180;94;0,109;0,295;0,295;
 178526;454;186;86;0,115;0,336;0,336;
 178982;458;188;90;0,128;0,207;0,207;
 179442;458;188;86;0,122;0,286;0,286;
 179902;460;184;90;0,125;0,252;0,252;
 180362;460;186;90;0,116;0,282;0,282;
 180822;460;184;88;0,119;0,298;0,298;
 181278;460;184;90;0,112;0,300;0,300;
 181738;460;184;92;0,119;0,293;0,293;
 182200;460;186;88;0,092;0,372;0,372;
Laikas-0:3:2(ekg registravimas á failà(100 [W]);
 182658;458;172;94;0,115;0,328;0,328;
Laikas-0:3:3(automatinis krûvio keitimas)(150 [W]);
 183118;460;186;92;0,087;0,397;0,397;
 183578;460;180;92;0,103;0,332;0,332;
 184042;462;182;90;0,112;0,263;0,263;
 184502;460;190;86;0,112;0,247;0,247;
 184960;458;186;88;0,121;0,238;0,238;
 185416;458;180;90;0,103;0,300;0,300;
 185872;456;178;92;0,095;0,323;0,323;
 186328;454;182;90;0,103;0,354;0,354;
 186780;454;186;92;0,104;0,373;0,373;
 187230;450;182;94;0,128;0,338;0,338;
 187678;448;188;88;0,119;0,389;0,389;
 188124;448;184;92;0,134;0,318;0,318;
 188572;446;184;90;0,122;0,381;0,381;
 189016;444;182;92;0,119;0,401;0,401;
 189454;440;182;94;0,101;0,387;0,387;
 189898;444;176;90;0,107;0,390;0,390;
 190340;442;182;90;0,106;0,390;0,390;
 190782;442;184;94;0,128;0,387;0,387;
 191224;442;186;92;0,138;0,364;0,364;
 191668;442;188;88;0,131;0,366;0,366;
 192108;440;182;92;0,090;0,318;0,318;
 192550;442;166;90;0,112;0,381;0,381;
 192988;438;186;92;0,085;0,266;0,266;
 193432;440;178;84;0,115;0,324;0,324;
 193868;438;178;90;0,109;0,212;0,212;
 194308;440;184;86;0,115;0,248;0,248;
 194746;438;184;86;0,122;0,248;0,248;
 195182;438;180;90;0,125;0,236;0,236;
 195622;436;180;86;0,116;0,346;0,346;
 196054;436;178;92;0,119;0,286;0,286;
 196494;436;178;88;0,112;0,371;0,371;
 196924;434;178;90;0,119;0,332;0,332;
 197358;432;180;90;0,110;0,364;0,364;
 197790;432;176;90;0,128;0,332;0,332;
 198218;430;184;88;0,107;0,317;0,317;
 198650;430;176;88;0,128;0,326;0,326;
 199076;426;178;90;0,110;0,318;0,318;
 199502;426;174;88;0,119;0,398;0,398;
 199924;424;176;92;0,124;0,290;0,290;
 200350;424;180;84;0,131;0,376;0,376;
 200772;424;180;90;0,131;0,318;0,318;
 201198;424;174;92;0,111;0,370;0,370;
 201622;422;168;88;0,119;0,363;0,363;
 202046;426;180;88;0,117;0,313;0,313;
 202472;424;180;88;0,131;0,363;0,363;
 202894;426;176;92;0,124;0,370;0,370;
 203318;422;176;90;0,124;0,414;0,414;
 203738;422;180;90;0,107;0,392;0,392;
 204166;424;168;90;0,119;0,392;0,392;
 204588;424;176;90;0,090;0,392;0,392;
 205012;424;170;90;0,107;0,392;0,392;
 205432;422;176;90;0,111;0,392;0,392;
 205856;424;182;90;0,107;0,392;0,392;
 206280;424;168;90;0,112;0,392;0,392;
 206704;422;172;90;0,072;0,392;0,392;
 207124;420;160;90;0,105;0,358;0,358;
 207544;422;182;88;0,089;0,398;0,398;
 207966;422;176;92;0,131;0,340;0,340;
 208384;418;178;88;0,116;0,363;0,363;
 208806;418;174;88;0,119;0,363;0,363;
 209220;418;174;92;0,112;0,340;0,340;
 209642;418;176;88;0,124;0,303;0,303;
 210060;418;182;84;0,101;0,340;0,340;
 210476;418;166;92;0,110;0,330;0,330;
 210892;418;172;92;0,096;0,426;0,426;
 211310;416;178;90;0,098;0,438;0,438;
 211726;418;168;92;0,113;0,404;0,404;
 212142;416;174;90;0,101;0,390;0,390;
 212556;414;172;88;0,119;0,359;0,359;
 212970;414;176;88;0,122;0,338;0,338;
 213386;414;174;88;0,122;0,328;0,328;
 213800;416;174;88;0,106;0,322;0,322;
 214218;416;170;88;0,095;0,343;0,343;
 214634;416;170;90;0,100;0,368;0,368;
 215046;414;174;90;0,114;0,364;0,364;
 215462;416;182;88;0,112;0,410;0,410;
 215878;416;170;92;0,119;0,370;0,370;
 216298;418;176;90;0,101;0,414;0,414;
 216714;416;174;90;0,106;0,403;0,403;
 217128;414;170;90;0,116;0,364;0,364;
 217546;418;178;88;0,110;0,387;0,387;
 217962;416;174;90;0,112;0,328;0,328;
 218378;418;172;88;0,104;0,343;0,343;
 218798;418;172;88;0,115;0,282;0,282;
 219214;416;180;86;0,107;0,378;0,378;
 219628;418;172;94;0,135;0,294;0,294;
 220048;414;178;84;0,124;0,374;0,374;
 220462;418;180;88;0,131;0,273;0,273;
 220882;418;174;88;0,111;0,343;0,343;
 221298;416;170;90;0,089;0,368;0,368;
 221712;414;162;90;0,087;0,409;0,409;
 222122;412;168;90;0,092;0,409;0,409;
 222542;418;174;90;0,101;0,334;0,334;
 222958;416;172;86;0,104;0,295;0,295;
 223378;420;172;86;0,081;0,339;0,339;
 223792;416;164;94;0,074;0,373;0,373;
 224210;418;164;92;0,069;0,420;0,420;
 224632;418;170;88;0,092;0,338;0,338;
 225044;414;178;86;0,097;0,383;0,383;
 225458;416;168;94;0,105;0,385;0,385;
 225874;416;170;92;0,084;0,486;0,486;
 226294;420;170;92;0,074;0,426;0,426;
 226714;418;162;90;0,069;0,342;0,342;
 227134;422;164;86;0,069;0,384;0,384;
 227552;418;168;92;0,083;0,336;0,336;
 227970;418;174;90;0,106;0,390;0,390;
 228384;414;176;88;0,104;0,404;0,404;
 228800;416;170;92;0,119;0,360;0,360;
 229216;414;174;88;0,109;0,368;0,368;
 229632;418;178;88;0,122;0,354;0,354;
 230048;416;176;90;0,112;0,338;0,338;
 230464;414;170;88;0,104;0,415;0,415;
 230874;412;170;92;0,115;0,366;0,366;
 231288;414;178;88;0,119;0,328;0,328;
 231704;414;176;84;0,134;0,315;0,315;
 232118;414;176;88;0,115;0,311;0,311;
 232534;414;168;90;0,122;0,407;0,407;
 232944;414;174;92;0,093;0,363;0,363;
 233360;414;164;86;0,098;0,437;0,437;
 233770;412;166;92;0,084;0,335;0,335;
 234186;412;168;88;0,108;0,328;0,328;
 234600;414;178;84;0,119;0,315;0,315;
 235008;410;176;88;0,121;0,311;0,311;
 235420;412;170;90;0,116;0,386;0,386;
 235834;410;172;90;0,112;0,328;0,328;
 236244;412;176;84;0,122;0,311;0,311;
 236652;408;174;86;0,090;0,313;0,313;
 237060;410;156;92;0,106;0,381;0,381;
 237472;412;172;92;0,090;0,356;0,356;
 237886;414;178;84;0,137;0,305;0,305;
 238300;414;182;84;0,141;0,221;0,221;
 238714;414;174;84;0,141;0,178;0,178;
 239128;414;176;80;0,128;0,244;0,244;
 239544;414;176;88;0,122;0,202;0,202;
 239958;412;172;84;0,093;0,315;0,315;
 240370;412;160;88;0,102;0,286;0,286;
 240776;408;172;88;0,102;0,265;0,265;
 241184;410;182;82;0,116;0,338;0,338;
 241592;408;170;90;0,106;0,282;0,282;
 242000;408;164;88;0,087;0,334;0,334;
 242412;410;166;86;0,084;0,271;0,271;
 242822;408;170;84;0,072;0,256;0,256;
 243230;408;158;86;0,100;0,296;0,296;
Laikas-0:4:3(ekg registravimas á failà(150 [W]);
 243632;404;174;90;0,082;0,277;0,277;
Laikas-0:4:3(automatinis krûvio keitimas)(200 [W]);
 244038;408;168;84;0,109;0,346;0,346;
 244450;410;170;88;0,104;0,261;0,261;
 244862;412;172;86;0,112;0,292;0,292;
 245272;412;176;86;0,098;0,264;0,264;
 245680;406;164;86;0,110;0,246;0,246;
 246088;408;172;84;0,099;0,256;0,256;
 246494;406;174;86;0,110;0,246;0,246;
 246902;408;170;86;0,096;0,292;0,292;
 247308;408;164;88;0,070;0,261;0,261;
 247716;404;158;84;0,077;0,315;0,315;
 248116;404;170;88;0,080;0,286;0,286;
 248522;404;172;88;0,090;0,338;0,338;
 248922;402;164;88;0,110;0,265;0,265;
 249328;402;174;82;0,098;0,265;0,265;
 249728;400;170;84;0,106;0,254;0,254;
 250126;400;162;88;0,095;0,310;0,310;
 250526;400;164;88;0,084;0,224;0,224;
 250934;398;162;78;0,100;0,257;0,257;
 251326;398;172;84;0,104;0,183;0,183;
 251720;398;168;86;0,125;0,295;0,295;
 252118;398;172;88;0,128;0,303;0,303;
 252516;398;176;86;0,119;0,317;0,317;
 252910;396;166;86;0,108;0,288;0,288;
 253306;398;164;86;0,084;0,365;0,365;
 253700;394;160;92;0,082;0,438;0,438;
 254096;394;164;94;0,084;0,571;0,571;
 254488;398;166;94;0,061;0,543;0,543;
 254888;394;148;90;0,079;0,510;0,510;
 255278;392;164;90;0,062;0,414;0,414;
 255670;392;166;88;0,087;0,493;0,493;
 256060;390;164;94;0,106;0,382;0,382;
 256450;390;172;86;0,104;0,506;0,506;
 256842;390;168;92;0,125;0,342;0,342;
 257234;388;168;86;0,110;0,421;0,421;
 257616;386;164;88;0,084;0,438;0,438;
 258000;388;152;94;0,083;0,533;0,533;
 258388;386;160;94;0,073;0,605;0,605;
 258770;384;164;92;0,103;0,584;0,584;
 259154;382;168;92;0,104;0,439;0,439;
 259540;384;164;86;0,122;0,472;0,472;
 259924;384;168;90;0,110;0,426;0,426;
 260306;384;166;92;0,112;0,555;0,555;
 260688;384;162;94;0,092;0,539;0,539;
 261070;380;158;90;0,082;0,614;0,614;
 261452;382;156;94;0,072;0,514;0,514;
 261834;380;158;90;0,077;0,571;0,571;
 262214;382;160;92;0,084;0,493;0,493;
 262596;382;164;90;0,098;0,518;0,518;
 262976;378;164;90;0,112;0,499;0,499;
 263354;378;166;90;0,116;0,499;0,499;
 263734;380;166;90;0,112;0,467;0,467;
 264114;378;160;88;0,104;0,431;0,431;
 264494;380;162;88;0,098;0,415;0,415;
 264870;378;160;88;0,098;0,398;0,398;
 265252;380;164;88;0,104;0,438;0,438;
 265630;382;166;90;0,084;0,376;0,376;
 266012;380;154;86;0,102;0,385;0,385;
 266394;378;164;86;0,084;0,318;0,318;
 266774;382;162;86;0,104;0,322;0,322;
 267156;380;162;86;0,098;0,292;0,292;
 267536;382;164;84;0,081;0,363;0,363;
 267914;380;154;90;0,090;0,354;0,354;
 268298;382;162;88;0,072;0,463;0,463;
 268678;380;158;90;0,087;0,331;0,331;
 269062;382;160;82;0,070;0,391;0,391;
 269442;382;154;88;0,085;0,272;0,272;
 269822;380;164;84;0,072;0,366;0,366;
 270202;380;158;88;0,087;0,290;0,290;
 270584;382;160;84;0,084;0,366;0,366;
 270964;380;164;88;0,092;0,364;0,364;
 271346;382;162;90;0,098;0,410;0,410;
 271726;382;164;88;0,076;0,463;0,463;
 272106;380;150;90;0,088;0,443;0,443;
 272490;382;162;90;0,076;0,381;0,381;
 272872;382;162;84;0,076;0,338;0,338;
 273254;380;152;84;0,083;0,283;0,283;
 273636;382;160;86;0,065;0,292;0,292;
 274014;380;158;86;0,077;0,313;0,313;
 274398;382;156;86;0,086;0,382;0,382;
 274772;378;162;90;0,090;0,382;0,382;
 275152;380;162;88;0,098;0,450;0,450;
 275532;378;156;88;0,095;0,409;0,409;
 275910;378;160;88;0,087;0,363;0,363;
 276288;378;158;84;0,095;0,394;0,394;
 276666;378;160;88;0,077;0,363;0,363;
 277040;374;150;88;0,079;0,386;0,386;
 277420;378;154;86;0,063;0,404;0,404;
 277792;376;152;88;0,089;0,354;0,354;
 278172;378;166;86;0,087;0,404;0,404;
 278548;376;160;88;0,103;0,386;0,386;
 278924;378;156;88;0,095;0,421;0,421;
 279300;376;160;88;0,098;0,421;0,421;
 279678;376;162;88;0,106;0,386;0,386;
 280054;376;162;86;0,106;0,439;0,439;
 280428;376;160;90;0,104;0,404;0,404;
 280804;376;160;88;0,092;0,455;0,455;
 281180;374;158;88;0,067;0,421;0,421;
 281556;376;146;88;0,055;0,386;0,386;
 281934;376;144;86;0,062;0,404;0,404;
 282306;376;162;88;0,066;0,386;0,386;
 282682;374;154;88;0,074;0,513;0,513;
 283052;372;148;94;0,082;0,473;0,473;
 283430;376;162;88;0,075;0,513;0,513;
 283806;374;156;88;0,065;0,513;0,513;
 284174;374;142;94;0,069;0,531;0,531;
 284548;374;154;92;0,062;0,545;0,545;
 284922;374;162;88;0,080;0,547;0,547;
 285294;372;154;92;0,080;0,452;0,452;
 285674;374;150;88;0,060;0,479;0,479;
 286046;376;148;88;0,058;0,421;0,421;
 286422;374;150;88;0,064;0,513;0,513;
 286790;374;158;94;0,056;0,508;0,508;
 287166;374;146;90;0,076;0,532;0,532;
 287542;376;156;88;0,046;0,558;0,558;
 287920;376;142;94;0,074;0,566;0,566;
 288290;374;156;94;0,058;0,684;0,684;
 288668;374;156;94;0,079;0,522;0,522;
 289048;376;154;86;0,072;0,645;0,645;
 289416;374;152;96;0,036;0,558;0,558;
 289790;374;134;96;0,060;0,651;0,651;
 290170;376;158;90;0,043;0,633;0,633;
 290538;374;158;92;0,090;0,525;0,525;
 290916;374;160;90;0,082;0,606;0,606;
 291290;376;154;94;0,098;0,508;0,508;
 291664;374;164;88;0,085;0,558;0,558;
 292042;374;158;90;0,083;0,532;0,532;
 292412;374;150;94;0,069;0,508;0,508;
 292788;372;152;88;0,056;0,513;0,513;
 293160;374;148;88;0,050;0,363;0,363;
 293534;370;144;84;0,068;0,313;0,313;
 293908;372;162;82;0,062;0,327;0,327;
 294276;372;152;88;0,090;0,313;0,313;
 294648;372;156;86;0,070;0,404;0,404;
 295016;370;154;88;0,061;0,386;0,386;
 295388;372;146;88;0,061;0,363;0,363;
 295764;370;152;84;0,059;0,394;0,394;
 296128;370;158;88;0,074;0,391;0,391;
 296496;368;158;90;0,095;0,404;0,404;
 296868;370;162;86;0,090;0,439;0,439;
 297236;372;156;88;0,089;0,313;0,313;
 297612;370;154;82;0,082;0,385;0,385;
 297978;370;158;88;0,070;0,366;0,366;
 298348;370;152;90;0,075;0,439;0,439;
 298716;368;154;88;0,080;0,391;0,391;
 299088;372;164;84;0,090;0,394;0,394;
 299456;368;160;88;0,056;0,363;0,363;
 299828;370;136;88;0,076;0,386;0,386;
 300200;370;156;86;0,048;0,439;0,439;
 300564;368;158;90;0,095;0,331;0,331;
 300938;370;162;82;0,090;0,381;0,381;
 301306;368;156;86;0,095;0,323;0,323;
 301672;368;156;88;0,079;0,354;0,354;
 302040;368;154;86;0,077;0,358;0,358;
 302406;366;150;84;0,077;0,333;0,333;
 302774;370;158;86;0,065;0,398;0,398;
 303142;366;144;90;0,072;0,410;0,410;
 303510;368;154;88;0,050;0,414;0,414;
 303878;366;142;84;0,066;0,376;0,376;
Laikas-0:5:4(ekg registravimas á failà(200 [W]);
 304244;366;152;86;0,061;0,313;0,313;
Laikas-0:5:4(automatinis krûvio keitimas)(250 [W]);
 304610;368;156;84;0,075;0,371;0,371;
 304976;368;154;88;0,087;0,343;0,343;
 305344;366;156;86;0,082;0,421;0,421;
Laikas-0:5:6(poslinkis á deðinæ)(0 [W]);
 305710;366;154;88;0,095;0,414;0,414;
 306074;366;156;88;0,103;0,390;0,390;
Laikas-0:5:6(automatinis krûvio keitimas)(0 [W]);
 306442;366;162;84;0,104;0,375;0,375;
 306810;368;160;86;0,109;0,358;0,358;
 307178;370;160;88;0,092;0,386;0,386;
 307550;368;158;88;0,079;0,363;0,363;
 307920;370;150;84;0,080;0,394;0,394;
 308288;370;158;88;0,074;0,363;0,363;
 308658;372;158;88;0,095;0,363;0,363;
 309034;372;162;84;0,095;0,359;0,359;
 309410;376;160;86;0,098;0,346;0,346;
 309782;374;156;88;0,084;0,417;0,417;
 310154;374;154;90;0,082;0,439;0,439;
 310530;374;158;88;0,089;0,417;0,417;
 310906;376;162;86;0,085;0,439;0,439;
 311278;374;154;90;0,098;0,352;0,352;
 311658;378;160;84;0,082;0,390;0,390;
 312038;378;158;86;0,090;0,346;0,346;
 312414;378;158;88;0,069;0,417;0,417;
 312790;376;148;90;0,078;0,474;0,474;
 313166;378;156;90;0,069;0,512;0,512;
 313542;376;158;90;0,079;0,499;0,499;
 313922;380;158;90;0,077;0,493;0,493;
 314302;380;158;90;0,072;0,481;0,481;
 314682;382;158;90;0,072;0,505;0,505;
 315066;384;158;92;0,072;0,493;0,493;
 315454;386;156;90;0,062;0,505;0,505;
 315838;384;152;90;0,068;0,481;0,481;
 316222;384;158;90;0,066;0,481;0,481;
 316606;386;160;90;0,075;0,505;0,505;
 316992;386;158;92;0,072;0,481;0,481;
 317382;390;158;90;0,065;0,512;0,512;
 317774;392;156;92;0,060;0,486;0,486;
 318166;392;156;92;0,056;0,512;0,512;
 318558;392;154;92;0,054;0,512;0,512;
 318952;392;154;92;0,054;0,486;0,486;
 319346;394;158;90;0,056;0,500;0,500;
 319740;396;156;92;0,056;0,486;0,486;
 320136;396;154;92;0,054;0,512;0,512;
 320536;400;154;92;0,054;0,512;0,512;
 320938;400;158;92;0,048;0,499;0,499;
 321338;402;154;92;0,048;0,506;0,506;
 321738;400;152;92;0,048;0,474;0,474;
 322138;398;156;90;0,059;0,436;0,436;
 322538;398;162;88;0,074;0,361;0,361;
 322938;400;164;86;0,079;0,306;0,306;
 323338;402;164;86;0,072;0,331;0,331;
 323742;404;160;90;0,065;0,351;0,351;
 324146;404;160;90;0,060;0,386;0,386;
 324550;402;160;88;0,065;0,311;0,311;
 324954;402;162;84;0,067;0,283;0,283;
 325354;402;164;86;0,072;0,229;0,229;
 325758;404;162;84;0,072;0,283;0,283;
 326162;404;162;88;0,062;0,286;0,286;
 326566;404;158;88;0,058;0,286;0,286;
 326972;404;156;84;0,050;0,211;0,211;
 327380;402;156;80;0,054;0,252;0,252;
 327774;400;158;88;0,068;0,207;0,207;
 328178;404;170;84;0,068;0,292;0,292;
 328582;406;160;86;0,085;0,187;0,187;
 328990;406;166;80;0,065;0,265;0,265;
 329394;408;160;88;0,075;0,253;0,253;
 329806;410;162;90;0,063;0,354;0,354;
 330218;412;160;88;0,060;0,369;0,369;
 330630;410;158;88;0,054;0,338;0,338;
 331038;410;158;88;0,062;0,286;0,286;
 331450;410;166;84;0,065;0,262;0,262;
 331862;412;164;84;0,077;0,288;0,288;
 332270;412;162;90;0,072;0,319;0,319;
 332686;416;166;90;0,067;0,426;0,426;
 333102;416;162;92;0,065;0,404;0,404;
 333522;418;162;90;0,047;0,414;0,414;
 333938;416;154;90;0,050;0,403;0,403;
 334350;414;158;90;0,045;0,375;0,375;
 334766;414;160;88;0,060;0,369;0,369;
 335180;414;164;88;0,063;0,380;0,380;
 335592;416;162;92;0,075;0,350;0,350;
 336010;416;168;88;0,065;0,398;0,398;
 336430;420;164;90;0,064;0,358;0,358;
 336850;418;160;90;0,054;0,414;0,414;
 337266;420;160;92;0,054;0,404;0,404;
 337684;416;162;90;0,060;0,426;0,426;
 338098;414;164;90;0,067;0,420;0,420;
 338512;416;166;92;0,072;0,415;0,415;
 338930;416;166;90;0,067;0,414;0,414;
 339350;418;162;90;0,065;0,414;0,414;
 339768;420;162;92;0,052;0,426;0,426;
 340186;418;158;92;0,056;0,426;0,426;
 340602;418;164;90;0,059;0,426;0,426;
 341018;414;166;90;0,074;0,364;0,364;
 341436;418;168;88;0,084;0,410;0,410;
 341850;416;168;92;0,084;0,370;0,370;
 342270;418;168;90;0,074;0,438;0,438;
 342688;420;162;92;0,069;0,426;0,426;
 343108;420;164;92;0,060;0,450;0,450;
 343528;420;164;92;0,060;0,450;0,450;
 343946;418;162;92;0,065;0,450;0,450;
 344362;416;166;92;0,072;0,390;0,390;
 344782;418;170;88;0,075;0,423;0,423;
 345200;418;166;92;0,072;0,370;0,370;
 345624;422;162;90;0,065;0,438;0,438;
 346044;424;162;92;0,060;0,426;0,426;
 346466;420;164;92;0,060;0,450;0,450;
 346886;420;162;92;0,060;0,450;0,450;
 347306;422;164;92;0,069;0,390;0,390;
 347730;422;170;88;0,074;0,398;0,398;
 348152;422;170;90;0,069;0,368;0,368;
 348580;430;164;92;0,062;0,409;0,409;
 349012;430;164;92;0,050;0,397;0,397;
 349444;430;164;90;0,050;0,409;0,409;
 349868;428;162;92;0,058;0,408;0,408;
 350294;426;166;92;0,066;0,415;0,415;
 350722;426;168;90;0,075;0,402;0,402;
 351152;430;168;90;0,072;0,398;0,398;
 351586;434;166;92;0,070;0,397;0,397;
 352018;434;168;92;0,063;0,397;0,397;
 352454;432;166;90;0,060;0,409;0,409;
 352882;432;164;92;0,063;0,397;0,397;
 353314;428;168;92;0,058;0,421;0,421;
 353744;432;166;92;0,075;0,363;0,363;
 354178;434;172;88;0,070;0,394;0,394;
 354612;434;170;92;0,072;0,353;0,353;
 355048;438;170;92;0,065;0,403;0,403;
 355490;440;170;92;0,060;0,426;0,426;
 355932;442;168;94;0,060;0,410;0,410;
 356374;442;168;92;0,060;0,426;0,426;
 356812;438;170;92;0,034;0,392;0,392;
 357248;438;150;92;0,055;0,370;0,370;
 357688;438;172;90;0,036;0,605;0,605;
 358090;438;168;108;0,060;0,522;0,522;
 358564;440;166;92;0,058;0,674;0,674;
 359004;440;170;94;0,048;0,443;0,443;
 359444;438;164;94;0,056;0,381;0,381;
 359882;440;170;88;0,055;0,412;0,412;
 360320;436;168;92;0,072;0,333;0,333;
 360752;432;172;90;0,084;0,351;0,351;
 361186;432;174;88;0,087;0,349;0,349;
 361622;436;172;90;0,084;0,342;0,342;
 362060;442;172;92;0,077;0,413;0,413;
 362506;444;172;94;0,067;0,410;0,410;
 362952;446;170;92;0,060;0,463;0,463;
 363394;444;166;94;0,063;0,410;0,410;
 363838;444;172;92;0,058;0,426;0,426;
 364282;442;168;92;0,075;0,370;0,370;
 364726;446;174;90;0,074;0,359;0,359;
 365174;448;174;90;0,074;0,380;0,380;
 365626;450;172;94;0,064;0,402;0,402;
Laikas-0:6:6(ekg registravimas á failà(0 [W]);
 366078;452;170;94;0,050;0,414;0,414;
 366528;450;166;92;0,052;0,409;0,409;
 366976;448;170;92;0,052;0,381;0,381;
 367422;446;170;92;0,065;0,370;0,370;
 367870;448;172;90;0,063;0,370;0,370;
 368318;450;172;92;0,070;0,333;0,333;
 368770;450;176;90;0,067;0,354;0,354;
 369226;456;174;92;0,067;0,343;0,343;
 369684;458;172;92;0,065;0,397;0,397;
 370138;456;172;94;0,060;0,414;0,414;
 370590;454;172;94;0,069;0,354;0,354;
 371044;450;178;88;0,070;0,372;0,372;
 371492;450;174;92;0,077;0,293;0,293;
 371948;454;176;90;0,072;0,387;0,387;
 372400;456;176;94;0,062;0,390;0,390;
 372856;454;170;94;0,063;0,414;0,414;
 373312;454;172;92;0,060;0,337;0,337;
 373764;452;176;88;0,072;0,286;0,286;
 374216;452;178;88;0,075;0,312;0,312;
 374668;454;176;94;0,077;0,354;0,354;
 375128;460;176;94;0,067;0,402;0,402;
 375592;462;174;92;0,060;0,416;0,416;
 376052;462;172;94;0,058;0,386;0,386;
 376512;462;174;94;0,060;0,397;0,397;
 376976;460;174;92;0,063;0,375;0,375;
 377440;464;176;92;0,070;0,348;0,348;
 377904;466;178;92;0,067;0,317;0,317;
 378376;470;178;90;0,067;0,318;0,318;
 378852;476;178;92;0,060;0,331;0,331;
 379332;480;176;94;0,054;0,328;0,328;
 379810;480;174;92;0,050;0,343;0,343;
 380286;476;176;92;0,054;0,322;0,322;
 380762;474;174;92;0,060;0,308;0,308;
 381238;474;178;90;0,058;0,318;0,318;
 381718;482;176;92;0,063;0,283;0,283;
 382202;484;178;90;0,056;0,213;0,213;
 382690;486;182;86;0,060;0,228;0,228;
 383178;488;180;90;0,060;0,202;0,202;
 383670;492;180;92;0,056;0,269;0,269;
 384166;494;178;92;0,058;0,288;0,288;
 384654;492;180;92;0,060;0,298;0,298;
 385138;484;180;92;0,058;0,303;0,303;
 385618;480;174;92;0,058;0,292;0,292;
 386098;478;176;90;0,058;0,253;0,253;
 386578;480;180;88;0,066;0,178;0,178;
 387062;482;184;84;0,070;0,199;0,199;
 387546;486;182;90;0,075;0,162;0,162;
 388038;492;184;88;0,063;0,247;0,247;
 388530;494;180;92;0,060;0,232;0,232;
 389030;498;180;92;0,058;0,283;0,283;
 389526;496;180;92;0,048;0,278;0,278;
 390014;488;176;92;0,056;0,326;0,326;
 390494;484;178;94;0,052;0,347;0,347;
 390974;480;178;94;0,065;0,358;0,358;
 391456;482;182;92;0,067;0,343;0,343;
 391938;482;182;92;0,067;0,303;0,303;
 392428;490;180;92;0,065;0,298;0,298;
 392926;496;182;92;0,060;0,326;0,326;
 393430;506;184;96;0,056;0,347;0,347;
 393936;504;180;96;0,054;0,392;0,392;
 394432;498;182;96;0,050;0,381;0,381;
 394926;494;178;94;0,054;0,375;0,375;
 395414;488;180;94;0,052;0,332;0,332;
 395906;492;178;92;0,063;0,295;0,295;
 396400;494;184;90;0,062;0,279;0,279;
 396896;496;184;92;0,067;0,260;0,260;
 397398;500;184;92;0,060;0,303;0,303;
 397906;506;182;94;0,054;0,307;0,307;
 398406;504;180;94;0,054;0,348;0,348;
 398902;494;180;94;0,052;0,375;0,375;
 399392;492;178;96;0,058;0,376;0,376;
 399880;488;180;94;0,052;0,351;0,351;
 400372;492;178;92;0,058;0,349;0,349;
 400864;492;180;94;0,052;0,294;0,294;
 401364;500;182;92;0,054;0,334;0,334;
 401868;504;180;94;0,050;0,325;0,325;
 402378;508;180;96;0,050;0,349;0,349;
 402884;506;180;94;0,050;0,359;0,359;
 403384;500;180;94;0,054;0,348;0,348;
 403876;494;180;94;0,056;0,354;0,354;
 404368;492;180;94;0,065;0,332;0,332;
 404860;492;184;92;0,063;0,306;0,306;
 405358;498;184;92;0,065;0,274;0,274;
 405858;500;184;92;0,056;0,264;0,264;
 406368;508;182;92;0,058;0,283;0,283;
 406884;516;186;94;0,052;0,311;0,311;
 407394;512;184;96;0,054;0,353;0,353;
 407898;504;182;96;0,050;0,359;0,359;
 408398;498;180;94;0,046;0,336;0,336;
 408892;496;176;92;0,052;0,307;0,307;
 409386;494;182;92;0,070;-0,106;-0,106;
 409902;498;200;60;0,105;-0,105;-0,105;
 410404;502;204;62;0,154;0,081;0,081;
 410904;508;208;66;0,173;0,086;0,086;
 411416;506;208;62;0,188;0,070;0,070;
 411916;500;212;62;0,177;0,081;0,081;
 412410;494;202;64;0,168;0,085;0,085;
 412904;492;198;62;0,173;0,074;0,074;
 413396;492;208;62;0,162;0,090;0,090;
 413892;498;206;62;0,136;0,035;0,035;
 414388;494;186;70;0,139;0,090;0,090;
 414878;490;198;60;0,112;-0,045;-0,045;
 415296;486;196;120;0,141;0,431;0,431;
 415848;486;200;62;0,157;-0,219;-0,219;
 416330;482;204;64;0,176;0,062;0,062;
 416814;482;204;64;-0,144;0,202;0,202;
 417780;968;200;66;0,181;0,238;0,238;
 418260;480;192;70;0,173;0,788;0,788;
 419212;952;214;70;0,122;0,150;0,150;
 419678;480;190;90;-0,073;-0,160;-0,160;
 420162;480;190;82;0,119;0,155;0,155;
 420642;480;192;84;0,122;0,101;0,101;
 421126;484;194;84;0,128;0,106;0,106;
 421610;490;196;84;0,109;0,152;0,152;
 422102;490;188;90;0,100;0,172;0,172;
 422594;490;188;90;0,079;0,242;0,242;
 423082;490;184;90;0,082;0,242;0,242;
 423570;488;186;90;0,079;0,189;0,189;
 424062;488;186;86;0,084;0,193;0,193;
 424554;494;188;88;0,074;0,151;0,151;
 425054;500;184;88;0,080;0,169;0,169;
 425562;508;190;88;0,065;0,176;0,176;
 426078;518;188;90;0,064;0,177;0,177;
 426602;524;188;90;0,063;0,164;0,164;
Laikas-0:7:7(ekg registravimas á failà(0 [W]);
 427128;526;192;88;0,058;0,178;0,178;
 427646;516;186;90;0,070;0,174;0,174;
 428154;510;186;90;0,067;0,212;0,212;
 428658;504;186;90;0,067;0,221;0,221;
 429162;502;184;90;0,065;0,237;0,237;
 429660;502;184;92;0,056;0,246;0,246;
 430164;502;182;92;0,058;0,264;0,264;
 430672;508;184;92;0,064;0,237;0,237;
 431186;514;192;90;0,070;0,242;0,242;
 431702;518;190;92;0,072;0,216;0,216;
 432226;522;190;92;0,070;0,238;0,238;
 432742;518;190;92;0,063;0,233;0,233;
 433254;512;186;92;0,065;0,251;0,251;
 433762;506;184;92;0,056;0,255;0,255;
 434270;506;182;92;0,063;0,264;0,264;
 434776;508;186;92;0,062;0,255;0,255;
 435290;516;190;92;0,067;0,242;0,242;
 435818;528;190;92;0,070;0,211;0,211;
 436354;534;192;90;0,063;0,187;0,187;
 436890;536;192;90;0,065;0,169;0,169;
 437426;536;192;90;0,060;0,162;0,162;
 437962;536;192;90;0,065;0,184;0,184;
 438494;532;192;92;0,058;0,195;0,195;
 439026;530;186;92;0,072;0,212;0,212;
 439546;518;192;90;0,069;0,183;0,183;
 440058;512;194;88;0,079;0,197;0,197;
 440562;506;188;90;0,077;0,187;0,187;
 441066;506;188;90;0,067;0,212;0,212;
 441582;514;186;90;0,065;0,174;0,174;
 442114;530;190;88;0,065;0,154;0,154;
 442646;534;194;88;0,067;0,147;0,147;
 443174;530;192;90;0,072;0,132;0,132;
 443712;536;196;88;0,067;0,137;0,137;
 444250;538;194;88;0,065;0,112;0,112;
 444788;536;192;88;0,065;0,119;0,119;
 445320;534;194;88;0,067;0,122;0,122;
 445844;522;194;88;0,077;0,154;0,154;
 446358;518;192;90;0,075;0,149;0,149;
 446874;512;190;88;0,077;0,173;0,173;
 447382;510;186;88;0,077;0,128;0,128;
 447898;514;194;86;0,079;0,164;0,164;
 448414;520;194;90;0,079;0,102;0,102;
 448940;522;192;84;0,077;0,164;0,164;
 449468;530;194;90;0,067;0,115;0,115;
 450004;536;192;90;0,060;0,184;0,184;
 450542;538;190;92;0,067;0,177;0,177;
 451074;530;196;90;0,061;0,204;0,204;
 451592;522;190;92;0,080;0,196;0,196;
 452108;516;192;90;0,074;0,191;0,191;
 452620;510;190;88;0,090;0,216;0,216;
 453128;510;192;92;0,082;0,197;0,197;
 453650;520;190;90;0,082;0,215;0,215;
 454172;524;194;90;0,067;0,164;0,164;
 454700;526;190;88;0,070;0,170;0,170;
 455228;530;194;90;0,076;0,119;0,119;
 455764;534;198;86;0,077;0,176;0,176;
 456296;534;192;92;0,076;0,138;0,138;
 456834;536;194;90;0,075;0,192;0,192;
 457362;526;196;90;0,070;0,194;0,194;
 457880;520;190;92;0,077;0,200;0,200;
 458394;514;190;90;0,077;0,216;0,216;
 458906;512;194;90;0,079;0,152;0,152;
 459422;514;192;86;0,079;0,124;0,124;
 459942;522;194;86;0,082;0,090;0,090;
 460470;526;196;86;0,070;0,095;0,095;
 461006;538;194;88;0,075;0,101;0,101;
 461554;546;196;88;0,063;0,131;0,131;
 462094;544;194;90;0,070;0,122;0,122;
 462636;540;196;88;0,063;0,159;0,159;
 463162;528;190;90;0,094;0,156;0,156;
 463682;520;206;90;0,112;0,192;0,192;
 464198;514;210;90;0,131;0,184;0,184;
 464630;536;202;90;0,232;0,136;0,136;
 465214;478;228;82;0,146;0,147;0,147;
 465722;510;188;88;0,160;0,136;0,136;
 466238;514;194;90;0,084;0,184;0,184;
 466750;514;196;90;0,082;0,200;0,200;
 467262;514;190;90;0,093;0,184;0,184;
 467774;510;192;88;0,092;0,240;0,240;
 468276;508;196;94;0,101;0,255;0,255;
 468784;508;192;94;0,098;0,276;0,276;
 469300;512;194;90;0,090;0,269;0,269;
 469818;520;194;92;0,079;0,200;0,200;
 470346;526;194;90;0,072;0,247;0,247;
 470870;524;190;94;0,075;0,248;0,248;
 471390;520;194;94;0,079;0,303;0,303;
 471904;516;196;94;0,092;0,322;0,322;
 472412;508;192;94;0,104;0,278;0,278;
 472916;504;196;90;0,095;0,262;0,262;
 473420;504;190;90;0,101;0,237;0,237;
 473928;508;194;92;0,098;0,221;0,221;
 474444;516;198;90;0,101;0,224;0,224;
 474962;516;196;90;0,098;0,240;0,240;
 475478;516;192;94;0,095;0,271;0,271;
 475990;510;192;94;0,087;0,328;0,328;
 476492;506;190;94;0,095;0,286;0,286;
 476992;500;194;90;0,087;0,262;0,262;
 477490;498;190;90;0,095;0,237;0,237;
 477992;502;192;92;0,098;0,221;0,221;
 478508;516;198;90;0,095;0,233;0,233;
 479034;526;196;92;0,095;0,236;0,236;
 479564;530;196;94;0,084;0,259;0,259;
 480088;524;196;94;0,090;0,298;0,298;
 480604;516;196;94;0,092;0,274;0,274;
 481124;520;196;92;0,087;0,288;0,288;
 481648;526;194;94;0,087;0,269;0,269;
 482180;530;196;94;0,079;0,288;0,288;
 482712;530;196;94;0,084;0,288;0,288;
 483234;526;196;94;0,095;0,298;0,298;
 483754;520;198;94;0,090;0,264;0,264;
 484278;522;196;92;0,095;0,284;0,284;
 484804;526;196;94;0,079;0,259;0,259;
 485328;522;192;94;0,087;0,298;0,298;
 485846;520;196;94;0,092;0,255;0,255;
 486362;516;198;90;0,106;0,240;0,240;
 486878;516;198;90;0,106;0,240;0,240;
 487394;516;196;94;0,098;0,238;0,238;
Laikas-0:8:8(ekg registravimas á failà(0 [W]);
 487914;518;194;92;0,095;0,298;0,298;
 488428;516;196;94;0,098;0,282;0,282;
 488940;514;198;94;0,095;0,282;0,282;
 489456;514;194;92;0,101;0,268;0,268;
 489972;518;196;92;0,082;0,233;0,233;
 490498;522;194;92;0,098;0,238;0,238;
 491018;520;198;92;0,085;0,258;0,258;
 491536;520;194;94;0,095;0,282;0,282;
 492052;516;194;94;0,090;0,282;0,282;
 492568;518;196;92;0,087;0,268;0,268;
 493088;518;194;92;0,090;0,216;0,216;
 493616;528;196;90;0,090;0,203;0,203;
 494150;534;198;90;0,087;0,188;0,188;
 494686;536;200;92;0,095;0,200;0,200;
 495218;530;198;92;0,092;0,212;0,212;
 495746;528;198;92;0,098;0,221;0,221;
 496266;524;198;92;0,098;0,229;0,229;
 496788;520;196;92;0,098;0,233;0,233;
 497306;518;196;92;0,098;0,242;0,242;
 497826;520;196;92;0,098;0,216;0,216;
 498354;528;198;90;0,092;0,194;0,194;
 498892;538;200;90;0,095;0,207;0,207;
 499436;544;202;94;0,087;0,219;0,219;
 499974;536;198;94;0,095;0,246;0,246;
 500504;530;198;92;0,087;0,237;0,237;
 501028;524;196;92;0,095;0,246;0,246;
 501546;522;200;94;0,082;0,259;0,259;
 502068;522;194;94;0,093;0,240;0,240;
 502594;524;200;90;0,087;0,219;0,219;
 503128;534;198;90;0,092;0,173;0,173;
 503668;540;198;90;0,090;0,184;0,184;
 504212;544;198;92;0,090;0,184;0,184;
 504756;540;202;92;0,092;0,232;0,232;
 505288;534;198;94;0,098;0,250;0,250;
 505812;526;198;94;0,098;0,288;0,288;
 506334;522;198;94;0,092;0,298;0,298;
 506852;518;194;94;0,095;0,274;0,274;
 507372;520;196;92;0,087;0,258;0,258;
 507896;526;196;92;0,095;0,211;0,211;
 508426;528;200;90;0,087;0,204;0,204;
 508962;536;200;92;0,090;0,192;0,192;
 509502;538;198;92;0,090;0,224;0,224;
 510038;538;202;94;0,082;0,245;0,245;
 510570;530;194;94;0,093;0,251;0,251;
 511094;524;198;92;0,092;0,236;0,236;
 511612;520;200;90;0,106;0,208;0,208;
 512128;516;198;90;0,119;0,176;0,176;
 512648;518;202;88;0,104;0,197;0,197;
 513170;524;196;92;0,106;0,187;0,187;
 513698;526;198;92;0,087;0,246;0,246;
 514222;524;196;94;0,095;0,259;0,259;
 514742;522;200;94;0,098;0,269;0,269;
 515260;518;200;92;0,106;0,240;0,240;
 515776;516;200;90;0,112;0,190;0,190;
 516292;516;200;88;0,112;0,205;0,205;
 516812;520;200;92;0,101;0,191;0,191;
 517340;528;196;92;0,095;0,229;0,229;
 517810;528;196;92;0,079;0,246;0,246;
 518392;524;194;94;0,082;0,268;0,268;
 518912;520;194;94;0,084;0,303;0,303;
 519428;516;196;94;0,098;0,262;0,262;
 519942;512;198;90;0,106;0,260;0,260;
 520450;512;200;92;0,119;0,184;0,184;
 520968;514;202;88;0,116;0,222;0,222;
 521484;518;200;92;0,112;0,232;0,232;
 522002;520;196;96;0,104;0,293;0,293;
 522520;516;196;94;0,042;0,656;0,656;
 523034;512;166;118;0,097;0,482;0,482;
 523540;508;202;88;0,054;0,494;0,494;
 524042;502;200;90;0,134;0,195;0,195;
 524542;500;198;90;0,128;0,195;0,195;
 525042;500;200;88;0,128;0,184;0,184;
 525544;500;200;88;0,122;0,198;0,198;
 526048;502;196;92;0,119;0,240;0,240;
 526546;502;196;94;0,112;0,279;0,279;
 527046;498;196;92;0,124;0,303;0,303;
 527540;496;198;92;0,125;0,260;0,260;
 528036;496;196;90;0,134;0,221;0,221;
 528534;498;198;88;0,128;0,191;0,191;
 529036;502;200;88;0,115;0,220;0,220;
 529542;506;194;94;0,116;0,233;0,233;
 530050;506;196;92;0,112;0,292;0,292;
 530552;504;198;92;0,116;0,246;0,246;
 531054;502;196;90;0,125;0,210;0,210;
 531556;502;198;88;0,128;0,184;0,184;
 532060;504;202;88;0,131;0,184;0,184;
 532568;506;198;90;0,121;0,231;0,231;
 533074;506;192;94;0,122;0,244;0,244;
 533580;506;200;90;0,110;0,262;0,262;
 534082;504;196;90;0,125;0,221;0,221;
 534584;502;198;90;0,110;0,237;0,237;
 535090;504;194;92;0,109;0,271;0,271;
 535594;504;194;94;0,109;0,279;0,279;
 536096;502;200;92;0,037;0,271;0,271;
 536598;502;158;90;0,077;0,256;0,256;
 537094;498;188;92;0,026;0,204;0,204;
 537594;500;192;88;0,087;0,244;0,244;
 538094;502;192;92;0,098;0,204;0,204;
 538604;506;192;90;0,120;0,237;0,237;
 539052;510;204;90;0,116;0,229;0,229;
 539624;512;200;92;0,138;0,242;0,242;
 540134;510;198;92;0,122;0,211;0,211;
 540644;508;200;88;0,122;0,216;0,216;
 541154;512;198;90;0,119;0,184;0,184;
 541668;512;200;90;0,112;0,216;0,216;
 542184;516;200;92;0,112;0,224;0,224;
 542698;516;200;92;0,119;0,233;0,233;
 543206;508;200;90;0,122;0,229;0,229;
 543714;508;200;90;0,128;0,237;0,237;
 544220;506;198;92;0,128;0,246;0,246;
 544724;502;200;92;0,128;0,246;0,246;
 545224;500;198;90;0,122;0,292;0,292;
 545718;496;192;94;0,131;0,275;0,275;
 546212;492;198;92;0,137;0,263;0,263;
 546704;494;202;88;0,148;0,247;0,247;
 547196;492;198;90;0,123;0,261;0,261;
 547700;502;190;96;0,119;0,272;0,272;
 548212;516;198;92;0,106;0,228;0,228;
Laikas-0:9:9(ekg registravimas á failà(0 [W]);
 548742;526;204;88;0,110;0,193;0,193;
 549274;532;198;90;0,116;0,170;0,170;
 549806;532;202;92;0,101;0,204;0,204;
 550334;528;198;92;0,110;0,246;0,246;
 550854;522;202;94;0,106;0,242;0,242;
 551374;520;198;92;0,112;0,260;0,260;
 551890;514;198;92;0,112;0,242;0,242;
 552400;512;200;92;0,101;0,224;0,224;
 552914;512;194;90;0,107;0,216;0,216;
 553428;518;200;90;0,095;0,192;0,192;
 553954;524;200;90;0,110;0,156;0,156;
 554490;536;206;88;0,101;0,159;0,159;
 555032;542;202;90;0,098;0,170;0,170;
 555572;540;198;94;0,095;0,226;0,226;
 556108;534;198;94;0,092;0,278;0,278;
 556636;528;198;94;0,076;0,288;0,288;
 557156;522;188;94;0,094;0,298;0,298;
 557670;516;200;94;0,083;0,197;0,197;
 558186;514;200;86;0,083;0,280;0,280;
 558702;510;180;94;0,106;0,157;0,157;
 559218;522;204;88;0,086;0,192;0,192;
 559744;526;202;88;0,112;0,147;0,147;
 560276;530;200;90;0,104;0,170;0,170;
 560808;534;200;92;0,098;0,204;0,204;
 561340;530;200;92;0,092;0,246;0,246;
 561864;524;196;94;0,106;0,242;0,242;
 562382;518;202;92;0,093;0,260;0,260;
 562894;512;194;92;0,132;0,207;0,207;
 563404;510;204;88;0,116;0,191;0,191;
 563908;506;198;88;0,119;0,234;0,234;
 564414;506;190;96;0,113;0,201;0,201;
 564926;512;200;88;0,101;0,208;0,208;
 565450;524;202;88;0,119;0,134;0,134;
 565982;530;204;88;0,110;0,160;0,160;
 566510;528;198;92;0,116;0,198;0,198;
 567034;526;202;94;0,106;0,242;0,242;
 567554;518;200;92;0,112;0,288;0,288;
 568066;514;200;94;0,106;0,247;0,247;
 568578;510;194;90;0,128;0,224;0,224;
 569084;506;204;88;0,128;0,184;0,184;
 569586;504;202;88;0,202;0,162;0,162;
 570092;508;222;88;0,166;0,299;0,299;
 570582;516;202;104;0,131;0,288;0,288;
 571136;526;190;92;0,102;0,355;0,355;
 571662;522;200;92;0,099;0,221;0,221;
 572182;522;212;92;0,116;0,187;0,187;
 572698;516;200;88;0,109;0,256;0,256;
 573212;514;190;96;0,104;0,189;0,189;
 573728;518;200;88;0,099;0,245;0,245;
 574248;520;202;90;0,116;0,210;0,210;
 574766;518;200;94;0,112;0,262;0,262;
 575284;518;196;94;0,104;0,313;0,313;
 575800;516;196;94;0,092;0,282;0,282;
 576314;514;194;92;0,101;0,248;0,248;
 576826;512;200;90;0,106;0,190;0,190;
 577338;512;202;88;0,122;0,205;0,205;
 577856;520;202;92;0,102;0,225;0,225;
 578382;524;192;96;0,104;0,252;0,252;
 578908;528;198;92;0,092;0,211;0,211;
 579444;532;202;88;0,095;0,202;0,202;
 579976;532;196;92;0,101;0,198;0,198;
 580500;526;198;94;0,098;0,268;0,268;
 581020;520;198;94;0,106;0,274;0,274;
 581534;514;198;92;0,124;0,188;0,188;
 582048;512;204;86;0,101;0,257;0,257;
 582558;512;190;96;0,116;0,168;0,168;
 583072;512;200;88;0,099;0,180;0,180;
 583588;516;202;86;0,128;0,135;0,135;
 584104;516;204;88;0,125;0,169;0,169;
 584616;514;200;94;0,131;0,239;0,239;
 585126;510;200;94;0,122;0,328;0,328;
 585634;508;198;94;0,115;0,307;0,307;
 586138;504;192;92;0,128;0,240;0,240;
 586642;502;202;88;0,119;0,198;0,198;
 587146;504;198;88;0,134;0,162;0,162;
 587652;508;200;88;0,128;0,155;0,155;
 588170;518;202;88;0,109;0,202;0,202;
 588702;530;196;94;0,113;0,160;0,160;
 589242;542;206;88;0,101;0,167;0,167;
 589786;542;204;88;0,106;0,142;0,142;
 590326;540;202;92;0,110;0,166;0,166;
 590858;532;202;92;0,095;0,236;0,236;
 591382;526;196;94;0,107;0,242;0,242;
 591902;518;198;92;0,090;0,288;0,288;
 592414;514;192;94;0,113;0,247;0,247;
 592926;510;200;90;0,109;0,254;0,254;
 593434;510;200;90;0,122;0,170;0,170;
 593946;510;196;86;0,119;0,233;0,233;
 594462;516;198;94;0,094;0,206;0,206;
 594984;522;192;94;0,110;0,188;0,188;
 595508;524;204;86;0,093;0,199;0,199;
 596032;526;200;90;0,109;0,135;0,135;
 596560;526;198;90;0,098;0,219;0,219;
 597080;522;198;94;0,098;0,225;0,225;
 597596;516;196;92;0,109;0,221;0,221;
 598108;510;198;88;0,104;0,261;0,261;
 598612;506;192;94;0,122;0,233;0,233;
 599116;504;198;92;0,115;0,240;0,240;
 599620;504;200;88;0,109;0,290;0,290;
 600130;508;190;96;0,094;0,266;0,266;
 600650;522;194;96;0,098;0,247;0,247;
 601180;530;206;88;0,098;0,213;0,213;
 601716;536;204;90;0,119;0,148;0,148;
 602252;536;204;90;0,106;0,205;0,205;
 602784;532;200;94;0,104;0,230;0,230;
 603312;528;198;94;0,092;0,298;0,298;
 603832;520;194;94;0,101;0,303;0,303;
 604348;516;198;94;0,106;0,273;0,273;
 604858;510;200;90;0,128;0,194;0,194;
 605366;508;202;86;0,112;0,258;0,258;
 605876;508;190;96;0,126;0,180;0,180;
 606388;514;202;88;0,104;0,253;0,253;
 606906;516;198;90;0,119;0,190;0,190;
 607422;518;198;92;0,112;0,248;0,248;
 607934;514;198;94;0,106;0,238;0,238;
 608450;512;196;90;
