# Supplementary material for: New approach for visualization of relationships between RR and JT intervals
Source: PLoS One. 2017 Apr 5;12(4):e0174279. doi: 10.1371/journal.pone.0174279 (PMC5381794; doi:10.1371/journal.pone.0174279)
Supplement: S1 Data — The supporting information files include unprocessed data from ECG analysis system “Kaunas-Load” for all subjects who were part of this research. (ZIP) [file pone.0174279.s005.zip › Par_Disk_P3.txt]

P3;
   RR (II)
   DJTp (II)
   DQRS (II)
RR(II) / DJTp (II) (Nevid.)300-:-1500 / 100-:-400
RR(II) / DQRS (II) (Nevid.)300-:-1500 / 60-:-140
DJTp(II) / DQRS (II) (Nevid.)100-:-400 / 60-:-140
Laikas-0:0:0(pradþia)(0 [W]);
 500;614;218;90;
Laikas-0:0:0(raminimas)(0 [W]);
 1116;614;224;86;0,111;0,032;0,032;
 1724;610;228;86;0,125;-0,004;-0,004;
 2366;634;232;80;0,107;-0,025;-0,025;
 3038;672;228;76;0,078;0,028;0,028;
 3764;726;236;78;0,039;0,004;0,004;
 4490;726;222;90;0,032;0,058;0,058;
 5216;728;228;80;0,029;0,016;0,016;
 5898;686;226;88;0,052;0,023;0,023;
 6564;660;234;80;0,090;-0,005;-0,005;
 7206;642;234;78;0,125;0,014;0,014;
 7832;624;230;78;0,134;-0,005;-0,005;
 8446;620;230;84;0,122;0,015;0,015;
 9080;628;226;76;0,119;0,010;0,010;
 9708;636;228;86;0,112;0,010;0,010;
 10350;636;230;80;0,094;-0,010;-0,010;
 11004;652;224;78;0,086;0,016;0,016;
 11674;672;230;78;0,067;0,042;0,042;
 12358;684;230;76;0,070;0,036;0,036;
 13034;678;230;80;0,072;0,028;0,028;
 13696;660;228;80;0,079;0,014;0,014;
 14354;660;230;80;0,095;0,014;0,014;
 14996;640;228;78;0,101;-0,002;-0,002;
 15616;624;226;84;0,119;-0,021;-0,021;
 16226;612;226;88;0,134;0,016;0,016;
 16826;600;228;86;0,135;0,023;0,023;
 17438;606;222;84;0,134;-0,017;-0,017;
 18066;626;226;76;0,112;-0,009;-0,009;
 18716;652;230;78;0,104;0,016;0,016;
 19368;652;230;80;0,098;0,013;0,013;
 20012;644;230;80;0,098;0,013;0,013;
 20656;644;228;78;0,092;0,016;0,016;
 21302;646;226;78;0,095;0,016;0,016;
 21950;648;228;80;0,098;0,010;0,010;
 22590;640;228;80;0,112;0,009;0,009;
 23216;626;228;78;0,122;0,011;0,011;
 23842;626;228;76;0,122;0,019;0,019;
 24462;620;226;76;0,112;0,010;0,010;
 25084;620;222;80;0,116;0,014;0,014;
 25704;622;230;78;0,110;0,006;0,006;
 26320;616;224;78;0,131;0,010;0,010;
 26936;616;228;78;0,119;0,003;0,003;
 27548;610;224;80;0,111;-0,014;-0,014;
 28154;610;218;88;0,113;0,009;0,009;
 28760;604;224;78;0,109;-0,010;-0,010;
 29366;606;222;78;0,115;-0,010;-0,010;
 29974;608;220;88;0,135;0,014;0,014;
 30576;600;230;76;0,133;0,002;0,002;
 31170;596;230;80;0,169;0,008;0,008;
 31758;586;228;76;0,166;0,002;0,002;
 32336;580;224;78;0,184;0,005;0,005;
 32918;582;228;76;0,170;0,003;0,003;
 33514;596;230;76;0,144;0,009;0,009;
 34140;626;224;78;0,099;0,013;0,013;
 34802;662;224;80;0,074;0,021;0,021;
 35478;676;226;78;0,047;0,008;0,008;
 36158;680;220;86;0,050;0,043;0,043;
 36872;714;232;78;0,036;0,014;0,014;
 37588;716;228;80;0,038;0,053;0,053;
 38296;708;226;80;0,035;0,008;0,008;
 38974;686;224;86;0,040;0,036;0,036;
 39664;682;226;78;0,039;0,010;0,010;
 40332;668;218;88;0,054;-0,002;-0,002;
 40982;654;224;84;0,056;0,007;0,007;
 41614;634;222;86;0,084;0,002;0,002;
 42238;622;224;82;0,103;0,003;0,003;
 42854;618;226;82;0,115;0,003;0,003;
 43470;618;226;86;0,115;0,008;0,008;
 44094;624;222;86;0,122;0,017;0,017;
 44710;614;226;86;0,115;0,016;0,016;
 45320;612;226;86;0,134;0,028;0,028;
 45924;606;226;88;0,131;0,056;0,056;
 46516;592;220;94;0,141;0,100;0,100;
 47104;590;224;92;0,138;0,109;0,109;
 47696;586;222;88;0,124;0,012;0,012;
 48332;630;226;82;0,074;-0,040;-0,040;
 49036;706;226;80;0,046;0,008;0,008;
 49780;748;232;88;0,034;0,026;0,026;
 50508;724;232;82;0,028;0,014;0,014;
 51250;742;232;80;0,041;0,042;0,042;
 51968;718;236;80;0,035;0,020;0,020;
 52668;704;230;86;0,064;0,036;0,036;
 53340;666;236;78;0,074;0,010;0,010;
 53982;642;228;80;0,106;0,023;0,023;
 54618;636;228;78;0,112;0,013;0,013;
 55258;638;228;76;0,119;0,021;0,021;
 55888;630;232;78;0,122;-0,022;-0,022;
 56502;622;228;88;0,109;-0,006;-0,006;
 57136;626;220;86;0,087;0,041;0,041;
 57768;634;218;92;0,085;0,018;0,018;
 58402;638;226;84;0,072;-0,043;-0,043;
 59062;654;224;76;0,070;0,015;0,015;
 59712;652;218;90;0,077;0,033;0,033;
 60358;646;228;78;0,080;-0,017;-0,017;
Laikas-0:1:1(ekg registravimas á failà(0 [W]);
 60998;642;228;78;0,079;-0,022;-0,022;
Laikas-0:1:1(automatinis krûvio keitimas)(50 [W]);
 61654;654;218;90;0,076;0,034;0,034;
 62324;668;226;76;0,048;0,059;0,059;
 62982;664;216;94;0,065;-0,009;-0,009;
 63588;610;216;86;0,064;0,061;0,061;
 64180;584;210;88;0,095;0,072;0,072;
 64740;566;210;98;0,101;0,155;0,155;
 65296;558;210;94;0,119;0,254;0,254;
 65856;560;214;94;0,152;0,111;0,111;
 66432;568;228;84;0,172;0,048;0,048;
 67012;582;228;82;0,174;0,006;0,006;
 67632;620;228;82;0,114;-0,010;-0,010;
 68298;664;222;80;0,083;0,002;0,002;
 68980;682;230;84;0,065;0,012;0,012;
 69652;674;230;80;0,054;0,008;0,008;
 70366;712;230;82;0,051;0,013;0,013;
 71068;704;230;84;0,033;0,004;0,004;
 71736;668;214;84;0,055;0,005;0,005;
 72376;638;226;80;0,062;0,001;0,001;
 73012;636;230;82;0,095;-0,002;-0,002;
 73640;630;224;84;0,113;0,000;0,000;
 74266;624;228;82;0,088;0,005;0,005;
 74884;618;214;86;0,110;0,005;0,005;
 75500;618;224;84;0,094;-0,008;-0,008;
 76118;616;224;78;0,094;0,003;0,003;
 76738;622;216;82;0,098;-0,005;-0,005;
 77358;620;222;84;0,106;0,002;0,002;
 77952;592;226;82;0,133;0,003;0,003;
 78538;586;226;80;0,162;0,008;0,008;
 79120;582;222;82;0,162;0,005;0,005;
 79706;588;226;84;0,133;0,014;0,014;
 80304;596;218;84;0,128;0,014;0,014;
 80904;600;220;84;0,118;0,013;0,013;
 81486;582;220;82;0,131;0,016;0,016;
 82066;580;220;84;0,124;0,035;0,035;
 82646;580;210;90;0,142;0,028;0,028;
 83226;580;224;80;0,133;0,024;0,024;
 83810;586;226;82;0,155;0,002;0,002;
 84398;586;224;80;0,151;0,005;0,005;
 84968;570;216;80;0,131;0,003;0,003;
 85534;566;210;82;0,097;0,023;0,023;
 86092;558;200;90;0,102;0,064;0,064;
 86652;562;210;90;0,089;0,064;0,064;
 87220;568;212;82;0,142;0,010;0,010;
 87776;556;222;78;0,148;0,002;0,002;
 88334;556;218;78;0,184;0,003;0,003;
 88880;548;220;82;0,115;0,013;0,013;
 89430;550;196;92;0,164;0,033;0,033;
 89984;552;224;76;0,102;0,106;0,106;
 90536;552;204;88;0,140;0,014;0,014;
 91088;554;208;88;0,123;0,064;0,064;
 91632;544;214;82;0,152;0,051;0,051;
 92176;544;220;82;0,141;0,054;0,054;
 92718;542;202;88;0,132;0,083;0,083;
 93270;550;204;92;0,081;0,150;0,150;
 93822;552;196;92;0,090;0,165;0,165;
 94372;552;204;90;0,090;0,097;0,097;
 94924;552;210;84;0,121;0,076;0,076;
 95468;544;212;84;0,150;0,017;0,017;
 96014;544;218;78;0,172;0,008;0,008;
 96558;544;220;78;0,162;0,004;0,004;
 97108;552;212;80;0,170;0,008;0,008;
 97652;544;214;82;0,141;0,019;0,019;
 98192;538;210;82;0,159;0,042;0,042;
 98724;532;210;84;0,155;0,047;0,047;
 99248;526;210;84;0,140;0,069;0,069;
 99774;524;202;86;0,159;0,043;0,043;
 100302;528;214;80;0,144;0,050;0,050;
 100828;526;212;82;0,184;0,023;0,023;
 101358;530;216;80;0,155;0,036;0,036;
 101886;528;204;82;0,162;0,034;0,034;
 102408;522;208;84;0,163;0,037;0,037;
 102926;518;216;80;0,167;0,049;0,049;
 103438;512;208;82;0,167;0,030;0,030;
 103956;518;202;80;0,155;0,057;0,057;
 104474;528;210;86;0,128;0,070;0,070;
 105022;550;208;92;0,131;0,119;0,119;
 105582;558;212;90;0,119;0,200;0,200;
 106122;542;208;94;0,128;0,187;0,187;
 106658;534;208;92;0,138;0,219;0,219;
 107186;530;208;90;0,131;0,255;0,255;
 107722;534;202;96;0,111;0,182;0,182;
 108262;540;198;88;0,095;0,178;0,178;
 108802;540;198;88;0,090;0,148;0,148;
 109334;532;200;92;0,103;0,188;0,188;
 109858;524;204;94;0,121;0,217;0,217;
 110382;526;208;90;0,144;0,161;0,161;
 110910;526;210;86;0,141;0,161;0,161;
 111434;526;204;90;0,155;0,161;0,161;
 111958;524;210;94;0,148;0,248;0,248;
 112478;520;208;94;0,140;0,303;0,303;
 112990;512;198;94;0,152;0,282;0,282;
 113502;512;208;92;0,146;0,088;0,088;
 114034;520;210;78;0,159;0,028;0,028;
 114558;526;208;78;0,150;0,015;0,015;
 115092;534;206;82;0,141;0,021;0,021;
 115624;530;208;84;0,131;0,052;0,052;
 116146;522;206;84;0,148;0,065;0,065;
 116666;520;208;84;0,128;0,054;0,054;
 117190;526;202;82;0,123;0,023;0,023;
 117722;528;200;78;0,110;0,008;0,008;
 118262;540;204;78;0,106;0,010;0,010;
 118796;538;206;82;0,131;0,014;0,014;
 119330;532;210;82;0,140;0,037;0,037;
 119860;532;210;82;0,140;0,015;0,015;
 120404;542;204;78;0,123;0,015;0,015;
 120954;552;206;80;0,104;0,002;0,002;
 121520;564;208;78;0,092;0,000;0,000;
Laikas-0:2:2(ekg registravimas á failà(50 [W]);
 122080;560;206;78;0,106;0,000;0,000;
Laikas-0:2:2(automatinis krûvio keitimas)(100 [W]);
 122630;550;212;80;0,114;0,002;0,002;
 123174;544;212;80;0,138;0,019;0,019;
 123712;546;212;84;0,158;0,034;0,034;
 124256;544;216;86;0,124;0,094;0,094;
 124790;538;200;92;0,139;0,160;0,160;
 125310;520;202;94;0,109;0,222;0,222;
 125826;514;202;90;0,141;0,240;0,240;
 126342;516;208;90;0,141;0,216;0,216;
 126858;518;206;92;0,144;0,216;0,216;
 127382;524;204;92;0,128;0,238;0,238;
 127898;514;198;92;0,119;0,258;0,258;
 128410;514;198;94;0,124;0,256;0,256;
 128926;516;206;92;0,125;0,238;0,238;
 129448;522;206;90;0,121;0,203;0,203;
 129976;524;198;90;0,116;0,226;0,226;
 130490;518;200;94;0,112;0,237;0,237;
 131002;510;198;92;0,128;0,313;0,313;
 131510;510;202;94;0,144;0,261;0,261;
 132018;508;204;90;0,141;0,273;0,273;
 132538;516;202;92;0,126;0,225;0,225;
 133058;522;198;92;0,103;0,220;0,220;
 133572;512;194;90;0,106;0,216;0,216;
 134076;504;198;90;0,104;0,212;0,212;
 134580;504;196;90;0,131;0,137;0,137;
 135090;502;202;82;0,137;0,054;0,054;
 135600;510;204;78;0,141;0,077;0,077;
 136104;512;202;88;0,119;0,049;0,049;
 136626;514;192;82;0,100;0,132;0,132;
 137124;504;190;88;0,084;0,116;0,116;
 137624;502;190;90;0,100;0,138;0,138;
 138130;498;198;84;0,109;0,168;0,168;
 138620;498;198;88;0,134;0,131;0,131;
 139116;496;200;88;0,131;0,166;0,166;
 139616;500;200;88;0,141;0,177;0,177;
 140112;496;200;88;0,131;0,194;0,194;
 140600;488;196;90;0,148;0,094;0,094;
 141098;490;202;78;0,141;0,197;0,197;
 141576;486;198;90;0,151;0,082;0,082;
 142074;494;200;84;0,131;0,099;0,099;
 142574;496;194;80;0,138;0,131;0,131;
 143054;490;198;90;0,119;0,135;0,135;
 143542;488;192;92;0,118;0,295;0,295;
 144030;488;190;94;0,110;0,332;0,332;
 144514;486;194;94;0,112;0,278;0,278;
 145012;494;196;88;0,122;0,241;0,241;
 145506;496;196;88;0,128;0,196;0,196;
 146002;498;198;90;0,122;0,264;0,264;
 146494;492;192;96;0,131;0,286;0,286;
 146986;492;198;92;0,119;0,371;0,371;
 147474;488;194;94;0,131;0,284;0,284;
 147962;486;196;90;0,134;0,297;0,297;
 148446;484;200;90;0,128;0,264;0,264;
 148938;492;192;92;0,131;0,205;0,205;
 149434;494;194;86;0,124;0,256;0,256;
 149926;496;198;92;0,119;0,230;0,230;
 150414;486;194;94;0,124;0,313;0,313;
 150898;484;190;92;0,112;0,365;0,365;
 151374;478;190;94;0,106;0,358;0,358;
 151854;478;188;94;0,122;0,302;0,302;
 152330;476;196;88;0,119;0,264;0,264;
 152816;484;194;88;0,141;0,096;0,096;
 153310;484;196;78;0,131;0,053;0,053;
 153802;494;196;78;0,134;0,057;0,057;
 154288;494;196;88;0,109;0,082;0,082;
 154776;486;186;88;0,113;0,211;0,211;
 155256;482;190;90;0,095;0,243;0,243;
 155736;480;186;92;0,116;0,274;0,274;
 156216;480;194;90;0,115;0,253;0,253;
 156700;482;194;88;0,128;0,196;0,196;
 157184;484;194;86;0,122;0,157;0,157;
 157680;496;194;86;0,106;0,107;0,107;
 158180;492;188;82;0,107;0,155;0,155;
 158656;486;194;90;0,075;0,159;0,159;
 159140;482;176;90;0,094;0,255;0,255;
 159620;482;188;90;0,084;0,145;0,145;
 160110;482;192;80;0,115;0,166;0,166;
 160584;480;192;86;0,090;0,109;0,109;
 161064;480;174;88;0,112;0,176;0,176;
 161544;482;194;88;0,090;0,200;0,200;
 162024;478;192;88;0,128;0,176;0,176;
 162502;476;192;86;0,109;0,229;0,229;
 162974;476;184;92;0,119;0,205;0,205;
 163446;470;190;88;0,088;0,184;0,184;
 163924;470;178;82;0,110;0,221;0,221;
 164386;472;186;90;0,099;0,192;0,192;
 164858;472;190;90;0,122;0,221;0,221;
 165338;478;194;86;0,090;0,221;0,221;
 165822;484;176;88;0,100;0,101;0,101;
 166316;488;190;80;0,072;0,088;0,088;
 166800;484;184;80;0,084;0,082;0,082;
 167270;478;182;88;0,092;0,124;0,124;
 167746;474;186;88;0,080;0,204;0,204;
 168222;476;180;88;0,110;0,099;0,099;
 168706;476;192;78;0,093;0,165;0,165;
 169174;476;186;88;0,090;0,068;0,068;
 169664;484;178;80;0,096;0,058;0,058;
 170154;490;192;78;0,071;0,080;0,080;
 170638;490;182;88;0,090;0,089;0,089;
 171122;486;186;90;0,074;0,223;0,223;
 171602;476;184;90;0,121;0,141;0,141;
 172082;476;204;80;0,118;0,176;0,176;
 172548;472;188;86;0,134;0,116;0,116;
 173020;472;184;88;0,110;0,159;0,159;
 173488;468;186;84;0,095;0,160;0,160;
 173960;472;182;84;0,101;0,077;0,077;
 174438;470;184;78;0,082;0,160;0,160;
 174896;466;178;90;0,093;0,115;0,115;
 175360;464;184;86;0,096;0,263;0,263;
 175820;462;190;90;0,093;0,238;0,238;
 176280;458;174;90;0,130;0,274;0,274;
 176740;460;192;88;0,095;0,268;0,268;
 177200;460;178;88;0,125;0,233;0,233;
 177664;466;188;88;0,101;0,203;0,203;
 178136;468;186;86;0,101;0,234;0,234;
 178600;468;182;90;0,083;0,209;0,209;
 179064;464;176;88;0,085;0,284;0,284;
 179524;460;180;90;0,094;0,189;0,189;
 179988;460;190;82;0,119;0,273;0,273;
 180444;460;188;90;0,134;0,176;0,176;
 180904;458;186;86;0,122;0,246;0,246;
 181364;462;186;88;0,112;0,150;0,150;
 181834;466;184;82;0,098;0,196;0,196;
 182298;466;180;88;0,084;0,139;0,139;
Laikas-0:3:2(ekg registravimas á failà(100 [W]);
 182764;458;174;84;0,077;0,214;0,214;
Laikas-0:3:2(automatinis krûvio keitimas)(150 [W]);
 183214;458;176;88;0,082;0,130;0,130;
 183678;456;182;80;0,096;0,182;0,182;
 184126;456;188;86;0,093;0,166;0,166;
 184578;454;176;92;0,072;0,240;0,240;
 185034;456;166;88;0,071;0,254;0,254;
 185494;458;178;86;0,071;0,115;0,115;
 185960;458;184;78;0,075;0,175;0,175;
 186406;454;168;88;0,070;0,138;0,138;
 186858;452;170;90;0,078;0,238;0,238;
 187306;448;188;86;0,085;0,200;0,200;
 187762;448;178;82;0,115;0,234;0,234;
 188198;446;178;90;0,115;0,196;0,196;
 188646;444;186;86;0,096;0,300;0,300;
 189094;452;174;90;0,069;0,278;0,278;
 189546;450;164;92;0,088;0,273;0,273;
 189990;446;186;86;0,083;0,375;0,375;
 190434;444;186;94;0,104;0,256;0,256;
 190888;444;168;86;0,114;0,362;0,362;
 191322;444;180;90;0,097;0,172;0,172;
 191774;442;186;80;0,095;0,256;0,256;
 192212;446;170;88;0,128;0,188;0,188;
 192656;444;186;90;0,086;0,252;0,252;
 193100;442;176;86;0,085;0,331;0,331;
 193540;444;166;92;0,057;0,326;0,326;
 193984;442;164;94;0,060;0,354;0,354;
 194424;440;174;88;0,049;0,251;0,251;
 194870;440;164;82;0,065;0,320;0,320;
 195300;436;166;94;0,041;0,275;0,275;
 195736;436;156;90;0,068;0,290;0,290;
 196178;436;176;82;0,064;0,256;0,256;
 196610;436;176;86;0,087;0,207;0,207;
 197044;436;168;88;0,082;0,293;0,293;
 197484;440;172;92;0,067;0,270;0,270;
 197930;440;168;86;0,065;0,354;0,354;
 198364;438;168;92;0,065;0,286;0,286;
 198800;438;172;90;0,072;0,381;0,381;
 199236;438;174;92;0,089;0,224;0,224;
 199682;436;178;80;0,111;0,199;0,199;
 200120;438;186;82;0,113;0,182;0,182;
 200548;438;178;92;0,108;0,245;0,245;
 200992;444;176;90;0,079;0,359;0,359;
 201442;448;170;90;0,064;0,328;0,328;
 201894;454;170;90;0,072;0,187;0,187;
 202358;454;180;80;0,068;0,244;0,244;
 202794;444;172;88;0,087;0,187;0,187;
 203242;448;174;92;0,079;0,336;0,336;
 203682;442;176;92;0,032;0,392;0,392;
 204126;444;144;92;0,063;0,280;0,280;
 204580;444;172;84;0,032;0,324;0,324;
 205018;446;180;90;0,080;0,233;0,233;
 205466;448;172;88;0,092;0,282;0,282;
 205918;450;178;88;0,070;0,288;0,288;
 206362;446;170;90;0,080;0,270;0,270;
 206802;442;174;88;0,056;0,261;0,261;
 207246;440;164;86;0,076;0,279;0,279;
 207680;438;174;90;0,035;0,276;0,276;
 208122;438;152;90;0,060;0,359;0,359;
 208558;438;168;92;0,036;0,349;0,349;
 209002;444;172;90;0,067;0,325;0,325;
 209446;444;172;88;0,067;0,188;0,188;
 209896;444;168;80;0,075;0,228;0,228;
 210330;440;176;88;0,070;0,157;0,157;
 210770;440;172;86;0,098;0,196;0,196;
 211214;436;180;82;0,069;0,237;0,237;
 211644;438;164;90;0,079;0,251;0,251;
 212080;434;166;90;0,048;0,354;0,354;
 212512;436;162;90;0,072;0,300;0,300;
 212948;436;176;86;0,064;0,336;0,336;
 213384;436;166;90;0,085;0,249;0,249;
 213820;432;172;86;0,070;0,303;0,303;
 214248;432;170;88;0,072;0,301;0,301;
 214680;430;166;92;0,055;0,343;0,343;
 215112;432;160;90;0,061;0,386;0,386;
 215540;430;168;90;0,050;0,278;0,278;
 215976;432;162;84;0,082;0,295;0,295;
 216408;434;178;88;0,075;0,263;0,263;
 216836;430;172;90;0,089;0,275;0,275;
 217268;430;170;86;0,087;0,357;0,357;
 217696;430;176;92;0,068;0,244;0,244;
 218124;428;162;84;0,094;0,315;0,315;
 218556;432;178;88;0,063;0,217;0,217;
 218988;428;162;86;0,076;0,275;0,275;
 219420;434;166;88;0,068;0,150;0,150;
 219862;434;174;78;0,050;0,271;0,271;
 220288;436;154;90;0,055;0,200;0,200;
 220720;432;160;92;0,047;0,343;0,343;
 221154;432;176;88;0,063;0,336;0,336;
 221582;430;170;88;0,093;0,144;0,144;
 222022;428;176;76;0,058;0,210;0,210;
 222442;428;156;86;0,090;0,076;0,076;
 222876;428;178;76;0,067;0,184;0,184;
 223294;428;176;86;0,098;0,145;0,145;
 223722;426;168;90;0,095;0,246;0,246;
 224146;426;172;84;0,066;0,174;0,174;
 224578;422;158;78;0,098;0,158;0,158;
 224990;422;178;82;0,080;0,152;0,152;
 225410;420;176;88;0,106;0,243;0,243;
 225830;420;170;88;0,077;0,313;0,313;
 226254;422;160;88;0,072;0,273;0,273;
 226682;428;170;86;0,062;0,314;0,314;
 227110;430;170;90;0,072;0,233;0,233;
 227546;432;168;84;0,067;0,274;0,274;
 227970;426;162;86;0,055;0,276;0,276;
 228394;426;156;92;0,065;0,336;0,336;
 228822;426;168;90;0,042;0,414;0,414;
 229246;426;152;90;0,067;0,358;0,358;
 229674;426;166;88;0,051;0,376;0,376;
 230102;426;168;90;0,075;0,168;0,168;
 230538;430;170;76;0,072;0,310;0,310;
 230960;432;166;90;0,055;0,159;0,159;
 231400;436;160;88;0,048;0,317;0,317;
 231832;432;160;88;0,051;0,317;0,317;
 232260;430;168;90;0,050;0,207;0,207;
 232698;432;162;80;0,068;0,311;0,311;
 233120;430;170;90;0,062;0,168;0,168;
 233558;430;168;82;0,043;0,342;0,342;
 233980;430;150;92;0,061;0,213;0,213;
 234412;430;170;84;0,038;0,140;0,140;
 234854;434;164;76;0,058;0,228;0,228;
 235280;434;162;92;0,058;0,181;0,181;
 235708;428;168;90;0,046;0,386;0,386;
 236136;428;158;90;0,078;0,310;0,310;
 236560;426;174;86;0,048;0,372;0,372;
 236980;420;154;92;0,072;0,336;0,336;
 237400;418;164;90;0,051;0,438;0,438;
 237820;422;166;92;0,036;0,404;0,404;
 238250;426;144;90;0,051;0,330;0,330;
 238676;428;162;86;0,022;0,167;0,167;
 239114;430;152;78;0,052;0,222;0,222;
 239532;426;166;88;0,036;0,186;0,186;
 239956;424;158;90;0,066;0,358;0,358;
 240380;424;166;90;0,061;0,392;0,392;
 240802;422;168;90;0,084;0,302;0,302;
 241226;424;172;84;0,077;0,354;0,354;
 241646;422;164;90;0,074;0,238;0,238;
 242074;426;164;84;0,052;0,354;0,354;
 242498;424;158;90;0,048;0,238;0,238;
 242918;420;158;84;0,051;0,264;0,264;
 243338;418;166;84;0,047;0,264;0,264;
Laikas-0:4:3(ekg registravimas á failà(150 [W]);
 243754;420;156;90;0,061;0,238;0,238;
Laikas-0:4:3(automatinis krûvio keitimas)(200 [W]);
 244180;418;164;84;0,055;0,174;0,174;
 244598;416;166;78;0,072;0,190;0,190;
 245006;416;168;86;0,084;0,154;0,154;
 245422;416;172;86;0,061;0,295;0,295;
 245838;416;154;90;0,085;0,263;0,263;
 246250;412;168;84;0,064;0,369;0,369;
 246662;414;170;90;0,098;0,328;0,328;
 247074;412;170;90;0,104;0,351;0,351;
 247486;410;172;86;0,101;0,389;0,389;
 247898;412;170;90;0,098;0,323;0,323;
 248310;414;166;88;0,084;0,369;0,369;
 248726;414;164;88;0,082;0,328;0,328;
 249142;416;170;88;0,075;0,281;0,281;
 249554;412;162;84;0,056;0,304;0,304;
 249966;412;150;88;0,078;0,311;0,311;
 250378;414;172;90;0,064;0,219;0,219;
 250798;410;166;78;0,083;0,284;0,284;
 251200;410;160;86;0,075;0,162;0,162;
 251608;408;164;84;0,045;0,219;0,219;
 252016;408;148;82;0,043;0,280;0,280;
 252424;408;150;90;0,046;0,259;0,259;
 252828;404;168;86;0,039;0,320;0,320;
 253232;406;146;86;0,065;0,320;0,320;
 253636;404;160;90;0,036;0,323;0,323;
 254040;402;156;88;0,058;0,427;0,427;
 254440;402;160;92;0,048;0,315;0,315;
 254844;402;154;84;0,070;0,305;0,305;
 255248;402;168;84;0,066;0,162;0,162;
 255654;400;162;78;0,095;0,246;0,246;
 256044;398;166;88;0,082;0,252;0,252;
 256440;398;160;92;0,076;0,426;0,426;
 256836;396;156;90;0,026;0,423;0,423;
 257240;402;136;88;0,058;0,308;0,308;
 257636;396;164;82;0,031;0,321;0,321;
 258036;400;160;88;0,051;0,265;0,265;
 258432;398;144;86;0,072;0,209;0,209;
 258836;394;166;78;0,045;0,327;0,327;
 259224;398;150;92;0,098;0,237;0,237;
 259624;398;172;86;0,051;0,467;0,467;
 260020;398;144;92;0,075;0,362;0,362;
 260422;400;156;88;0,046;0,354;0,354;
 260822;398;160;84;0,072;0,362;0,362;
 261218;402;166;90;0,041;0,366;0,366;
 261614;394;138;92;0,060;0,450;0,450;
 262014;400;158;90;0,036;0,397;0,397;
 262410;396;160;86;0,072;0,382;0,382;
 262806;396;162;88;0,075;0,380;0,380;
 263206;398;160;92;0,082;0,394;0,394;
 263602;394;164;88;0,084;0,457;0,457;
 263994;396;166;90;0,066;0,328;0,328;
 264390;394;150;84;0,047;0,408;0,408;
 264782;392;144;90;0,045;0,354;0,354;
 265178;396;158;90;0,023;0,474;0,474;
 265570;392;136;92;0,046;0,486;0,486;
 265966;394;154;92;0,023;0,512;0,512;
 266354;392;148;92;0,046;0,422;0,422;
 266746;388;150;86;0,045;0,319;0,319;
 267136;390;158;82;0,068;0,350;0,350;
 267518;386;162;90;0,081;0,320;0,320;
 267906;386;162;88;0,104;0,339;0,339;
 268294;388;166;82;0,084;0,391;0,391;
 268678;386;154;90;0,084;0,356;0,356;
 269062;384;156;90;0,050;0,443;0,443;
 269446;380;144;88;0,059;0,388;0,388;
 269826;384;154;86;0,057;0,175;0,175;
 270216;380;164;74;0,072;0,260;0,260;
 270588;382;158;86;0,076;0,162;0,162;
 270968;380;154;86;0,051;0,343;0,343;
 271348;380;146;88;0,050;0,338;0,338;
 271728;378;148;86;0,058;0,314;0,314;
 272104;374;164;82;0,051;0,402;0,402;
 272480;378;138;92;0,077;0,344;0,344;
 272856;374;154;86;0,037;0,421;0,421;
 273232;378;142;86;0,054;0,369;0,369;
 273608;376;148;88;0,055;0,386;0,386;
 273984;376;160;88;0,064;0,386;0,386;
 274360;374;150;86;0,063;0,462;0,462;
 274736;378;144;92;0,061;0,469;0,469;
 275112;374;154;92;0,036;0,551;0,551;
 275484;376;136;90;0,056;0,538;0,538;
 275860;372;150;90;0,034;0,512;0,512;
 276236;376;144;90;0,065;0,474;0,474;
 276608;376;156;88;0,031;0,494;0,494;
 276984;372;130;90;0,033;0,497;0,497;
 277356;372;136;92;0,020;0,448;0,448;
 277728;372;148;86;0,041;0,530;0,530;
 278096;372;156;92;0,061;0,313;0,313;
 278474;370;150;80;0,080;0,471;0,471;
 278840;372;158;90;0,074;0,323;0,323;
 279212;372;156;88;0,079;0,494;0,494;
 279580;368;154;90;0,077;0,439;0,439;
 279950;370;154;88;0,058;0,455;0,455;
 280318;370;144;88;0,080;0,397;0,397;
 280686;366;160;86;0,066;0,502;0,502;
 281058;370;154;94;0,080;0,418;0,418;
 281426;368;152;86;0,079;0,393;0,393;
 281794;370;160;82;0,059;0,350;0,350;
 282166;370;146;88;0,075;0,295;0,295;
 282542;368;154;84;0,043;0,359;0,359;
 282902;370;142;86;0,069;0,346;0,346;
 283270;368;156;88;0,049;0,386;0,386;
 283638;368;148;88;0,067;0,305;0,305;
 284016;370;150;80;0,056;0,407;0,407;
 284378;368;152;90;0,060;0,361;0,361;
 284746;370;150;92;0,030;0,448;0,448;
 285118;370;130;86;0,059;0,503;0,503;
 285486;370;156;90;0,028;0,404;0,404;
 285854;368;140;88;0,067;0,532;0,532;
 286222;366;152;92;0,045;0,343;0,343;
 286590;368;150;80;-0,012;0,442;0,442;
 286954;368;102;88;0,073;0,289;0,289;
 287322;366;162;86;0,016;0,351;0,351;
 287690;368;134;84;0,079;0,425;0,425;
 288058;370;154;92;0,034;0,394;0,394;
 288426;368;148;88;0,072;0,424;0,424;
 288794;366;154;84;0,073;0,445;0,445;
 289162;366;156;90;0,092;0,399;0,399;
 289526;368;160;88;0,059;0,467;0,467;
 289898;368;140;88;0,055;0,432;0,432;
 290260;366;142;88;0,050;0,392;0,392;
 290628;368;162;86;0,048;0,452;0,452;
 291000;370;138;90;0,023;0,404;0,404;
 291368;370;126;88;0,029;0,532;0,532;
 291736;366;144;92;0,024;0,459;0,459;
 292112;368;154;88;0,046;0,448;0,448;
 292476;370;142;86;0,045;0,439;0,439;
 292844;370;142;90;0,032;0,435;0,435;
 293212;370;142;90;0,051;0,410;0,410;
 293584;368;160;84;0,048;0,365;0,365;
 293954;370;146;84;0,058;0,365;0,365;
 294320;370;146;90;0,041;0,314;0,314;
 294692;370;144;82;0,051;0,356;0,356;
 295064;370;154;84;0,025;0,181;0,181;
 295444;372;126;76;0,034;0,346;0,346;
 295804;370;140;92;0,021;0,261;0,261;
 296172;370;158;86;0,000;0,394;0,394;
 296544;370;100;84;0,071;0,390;0,390;
 296912;370;156;90;-0,009;0,410;0,410;
 297284;370;152;90;0,028;0,512;0,512;
 297656;370;126;90;0,058;0,512;0,512;
 298024;370;158;90;0,026;0,435;0,435;
 298396;372;142;86;0,084;0,503;0,503;
 298764;368;164;92;0,071;0,365;0,365;
 299132;370;162;84;0,089;0,520;0,520;
 299504;370;150;92;0,072;0,423;0,423;
 299874;372;148;90;0,067;0,538;0,538;
 300242;368;156;90;0,041;0,576;0,576;
 300614;368;136;94;0,066;0,547;0,547;
 300982;368;154;90;0,046;0,487;0,487;
 301350;370;156;86;0,060;0,349;0,349;
 301718;368;146;82;0,050;0,319;0,319;
 302086;368;142;86;0,039;0,296;0,296;
 302454;370;146;86;0,063;0,244;0,244;
 302822;364;166;78;0,076;0,299;0,299;
 303190;368;158;86;0,071;0,285;0,285;
 303554;368;142;90;0,058;0,466;0,466;
 303918;364;146;92;0,052;0,468;0,468;
Laikas-0:5:4(ekg registravimas á failà(200 [W]);
 304286;366;154;86;0,077;0,171;0,171;
Laikas-0:5:4(automatinis krûvio keitimas)(250 [W]);
 304662;368;162;70;0,101;0,275;0,275;
 305022;366;160;84;0,106;0,138;0,138;
 305386;364;158;86;0,098;0,323;0,323;
Laikas-0:5:6(poslinkis á deðinæ)(0 [W]);
 305750;366;154;84;0,067;0,376;0,376;
 306118;370;144;88;0,029;0,414;0,414;
Laikas-0:5:6(automatinis krûvio keitimas)(0 [W]);
 306482;366;126;90;0,045;0,387;0,387;
 306854;370;154;84;0,029;0,506;0,506;
 307222;368;146;92;0,080;0,346;0,346;
 307594;370;162;84;0,062;0,411;0,411;
 307966;372;152;86;0,078;0,375;0,375;
 308338;372;150;90;0,034;0,352;0,352;
 308710;374;132;84;0,011;0,390;0,390;
 309086;374;124;86;0,014;0,346;0,346;
 309458;372;138;88;0,016;0,334;0,334;
 309832;374;160;84;0,064;0,313;0,313;
 310208;372;166;82;0,110;0,279;0,279;
 310580;374;162;84;0,150;0,339;0,339;
 310870;280;154;84;0,100;0,352;0,352;
 311260;402;158;88;0,066;0,388;0,388;
 311684;426;152;88;0,045;0,302;0,302;
 312068;380;152;84;0,049;0,243;0,243;
 312444;374;160;80;0,080;0,211;0,211;
 312820;376;162;80;0,101;0,158;0,158;
 313196;376;160;78;0,086;0,208;0,208;
 313568;374;152;84;0,074;0,224;0,224;
 313944;376;150;86;0,052;0,317;0,317;
 314316;374;146;86;0,056;0,317;0,317;
 314692;376;152;84;0,059;0,307;0,307;
 315068;374;156;84;0,079;0,211;0,211;
 315444;374;160;78;0,082;0,237;0,237;
 315820;376;154;82;0,076;0,215;0,215;
 316192;376;150;86;0,075;0,261;0,261;
 316572;378;158;82;0,061;0,298;0,298;
 316948;376;148;84;0,067;0,286;0,286;
 317324;376;150;86;0,060;0,317;0,317;
 317700;378;154;86;0,076;0,338;0,338;
 318076;376;160;86;0,087;0,255;0,255;
 318460;380;162;80;0,081;0,292;0,292;
 318840;382;154;86;0,068;0,264;0,264;
 319224;386;152;88;0,050;0,328;0,328;
 319610;386;148;86;0,056;0,298;0,298;
 319998;386;158;82;0,058;0,294;0,294;
 320382;386;158;86;0,091;0,239;0,239;
 320770;386;168;82;0,098;0,254;0,254;
 321158;388;166;82;0,093;0,296;0,296;
 321550;390;158;90;0,078;0,317;0,317;
 321938;392;156;88;0,069;0,361;0,361;
 322330;392;164;86;0,065;0,317;0,317;
 322722;390;156;86;0,085;0,250;0,250;
 323114;392;166;82;0,086;0,270;0,270;
 323502;390;168;86;0,095;0,234;0,234;
 323894;390;164;84;0,083;0,279;0,279;
 324286;392;158;86;0,069;0,295;0,295;
 324678;394;156;88;0,069;0,303;0,303;
 325070;394;162;86;0,074;0,295;0,295;
 325466;392;164;84;0,095;0,260;0,260;
 325858;394;168;84;0,101;0,198;0,198;
 326254;392;170;80;0,112;0,222;0,222;
 326646;394;168;84;0,089;0,232;0,232;
 327042;398;158;88;0,084;0,284;0,284;
 327442;400;160;86;0,058;0,349;0,349;
 327842;400;154;88;0,077;0,322;0,322;
 328242;402;168;88;0,084;0,294;0,294;
 328646;402;174;84;0,104;0,262;0,262;
 329050;404;170;84;0,109;0,262;0,262;
 329460;408;170;88;0,098;0,261;0,261;
 329868;410;168;86;0,087;0,323;0,323;
 330276;408;162;88;0,098;0,279;0,279;
 330684;408;172;86;0,109;0,271;0,271;
 331092;408;180;84;0,122;0,283;0,283;
 331500;408;172;88;0,131;0,244;0,244;
 331912;410;172;84;0,119;0,262;0,262;
 332320;408;176;84;0,110;0,262;0,262;
 332724;408;168;88;0,109;0,244;0,244;
 333132;404;170;84;0,109;0,262;0,262;
 333540;408;176;84;0,093;0,305;0,305;
 333948;408;164;92;0,104;0,340;0,340;
 334356;410;170;90;0,087;0,345;0,345;
 334768;410;170;84;0,098;0,288;0,288;
 335176;410;168;84;0,098;0,288;0,288;
 335588;410;170;90;0,109;0,261;0,261;
 336000;412;176;84;0,115;0,253;0,253;
 336416;416;178;82;0,122;0,184;0,184;
 336832;416;174;82;0,106;0,162;0,162;
 337248;416;170;82;0,119;0,198;0,198;
 337660;412;178;86;0,117;0,197;0,197;
 338072;416;180;84;0,131;0,206;0,206;
 338492;416;174;82;0,124;0,208;0,208;
 338908;418;174;86;0,106;0,207;0,207;
 339326;416;172;86;0,068;0,268;0,268;
 339742;416;154;88;0,146;0,326;0,326;
 340024;276;168;82;0,079;0,250;0,250;
 340542;526;172;88;0,132;0,266;0,266;
 340982;438;176;86;0,049;0,155;0,155;
 341406;422;178;82;0,104;0,232;0,232;
 341822;420;174;88;0,106;0,221;0,221;
 342242;418;170;86;0,095;0,268;0,268;
 342654;416;170;86;0,111;0,180;0,180;
 343074;416;184;80;0,121;0,181;0,181;
 343490;418;180;82;0,137;0,140;0,140;
 343914;420;176;82;0,138;0,162;0,162;
 344334;422;182;82;0,107;0,191;0,191;
 344750;420;170;86;0,105;0,192;0,192;
 345170;418;170;84;0,111;0,216;0,216;
 345590;420;184;84;0,105;0,240;0,240;
 346014;422;172;88;0,135;0,238;0,238;
 346438;424;178;86;0,110;0,298;0,298;
 346862;426;176;88;0,106;0,282;0,282;
 347286;424;170;88;0,095;0,262;0,262;
 347710;424;170;84;0,095;0,240;0,240;
 348134;424;174;84;0,101;0,216;0,216;
 348562;426;174;86;0,101;0,216;0,216;
 348988;428;172;86;0,101;0,255;0,255;
 349416;428;176;88;0,092;0,268;0,268;
 349840;424;172;88;0,104;0,274;0,274;
 350264;424;174;86;0,118;0,238;0,238;
 350692;428;184;84;0,113;0,221;0,221;
 351124;430;176;86;0,108;0,249;0,249;
 351560;436;172;90;0,106;0,275;0,275;
 351992;434;180;88;0,098;0,317;0,317;
 352424;434;176;88;0,090;0,259;0,259;
 352860;432;166;86;0,107;0,217;0,217;
 353296;438;186;84;0,090;0,226;0,226;
 353740;442;178;88;0,108;0,183;0,183;
 354188;446;174;84;0,090;0,244;0,244;
 354632;446;174;88;0,074;0,240;0,240;
 355076;446;170;90;0,106;0,307;0,307;
 355520;444;190;90;0,090;0,255;0,255;
 355968;446;174;84;0,118;0,261;0,261;
 356416;450;180;88;0,082;0,185;0,185;
 356868;450;176;86;0,082;0,256;0,256;
 357316;450;174;90;0,067;0,275;0,275;
 357760;446;170;92;0,070;0,338;0,338;
 358204;442;172;90;0,072;0,292;0,292;
 358650;444;174;86;0,084;0,248;0,248;
 359098;448;178;86;0,087;0,224;0,224;
 359542;446;174;88;0,090;0,213;0,213;
 359990;446;176;86;0,084;0,252;0,252;
 360430;444;174;88;0,084;0,237;0,237;
 360874;442;176;88;0,084;0,237;0,237;
 361322;446;174;86;0,079;0,279;0,279;
 361762;440;172;90;0,082;0,300;0,300;
 362194;436;172;92;0,075;0,334;0,334;
 362626;430;170;88;0,098;0,371;0,371;
 363058;434;180;90;0,093;0,303;0,303;
 363494;436;176;88;0,109;0,274;0,274;
 363934;438;178;86;0,092;0,270;0,270;
 364366;432;172;88;0,106;0,210;0,210;
 364798;430;180;84;0,104;0,219;0,219;
 365230;432;178;84;0,112;0,219;0,219;
 365662;432;174;88;0,104;0,240;0,240;
Laikas-0:6:6(ekg registravimas á failà(0 [W]);
 366090;432;174;88;0,092;0,326;0,326;
 366518;426;170;90;0,090;0,309;0,309;
 366950;432;172;88;0,090;0,259;0,259;
 367390;438;178;84;0,092;0,205;0,205;
 367830;438;178;84;0,098;0,198;0,198;
 368264;438;178;88;0,132;0,197;0,197;
 368708;442;196;86;0,130;0,252;0,252;
 369148;444;184;88;0,106;0,309;0,309;
 369604;452;170;96;0,093;0,378;0,378;
 370064;460;178;94;0,069;0,333;0,333;
 370524;460;178;86;0,084;0,300;0,300;
 370980;458;178;88;0,095;0,193;0,193;
 371440;458;184;86;0,080;0,291;0,291;
 371904;464;176;94;0,108;0,221;0,221;
 372368;466;190;86;0,083;0,334;0,334;
 372832;466;180;92;0,100;0,197;0,197;
 373296;462;180;86;0,095;0,230;0,230;
 373756;460;184;86;0,090;0,166;0,166;
 374220;464;182;86;0,089;0,253;0,253;
 374688;468;178;94;0,082;0,257;0,257;
 375156;468;180;90;0,089;0,243;0,243;
 375628;470;188;84;0,095;0,227;0,227;
 376092;468;184;88;0,098;0,178;0,178;
 376560;468;182;88;0,090;0,221;0,221;
 377036;474;182;88;0,090;0,187;0,187;
 377516;480;188;86;0,087;0,222;0,222;
 377990;476;184;90;0,106;0,175;0,175;
 378466;474;190;86;0,083;0,299;0,299;
 378942;474;176;94;0,083;0,235;0,235;
 379438;500;184;90;0,074;0,230;0,230;
 379930;490;190;86;0,081;0,194;0,194;
 380410;480;188;88;0,087;0,181;0,181;
 380894;486;184;90;0,082;0,272;0,272;
 381382;484;182;94;0,082;0,202;0,202;
 381870;488;190;84;0,082;0,176;0,176;
 382362;492;186;84;0,095;0,143;0,143;
 382846;488;190;90;0,087;0,155;0,155;
 383334;486;186;88;0,084;0,230;0,230;
 383818;486;184;90;0,072;0,254;0,254;
 384306;486;182;94;0,075;0,205;0,205;
 384810;504;190;86;0,079;0,206;0,206;
 385290;478;188;86;0,082;0,149;0,149;
 385774;484;182;88;0,104;0,156;0,156;
 386258;484;194;86;0,078;0,245;0,245;
 386746;490;182;94;0,102;0,175;0,175;
 387250;504;192;86;0,072;0,260;0,260;
 387736;486;184;90;0,076;0,210;0,210;
 388224;486;182;94;0,079;0,126;0,126;
 388718;488;190;78;0,077;0,144;0,144;
 389216;506;190;84;0,101;0,055;0,055;
 389708;492;192;86;0,085;0,171;0,171;
 390188;478;180;94;0,098;0,206;0,206;
 390668;484;188;88;0,087;0,230;0,230;
 391152;482;188;86;0,087;0,149;0,149;
 391656;502;188;86;0,098;0,118;0,118;
 392148;492;192;84;0,094;0,122;0,122;
 392624;478;190;86;0,119;0,068;0,068;
 393114;482;192;78;0,098;0,195;0,195;
 393588;482;182;94;0,078;0,129;0,129;
 394094;498;182;88;0,077;0,212;0,212;
 394572;486;190;86;0,076;0,148;0,148;
 395048;476;188;86;0,092;0,150;0,150;
 395540;492;188;88;0,095;0,145;0,145;
 396028;490;190;86;0,077;0,231;0,231;
 396524;492;182;94;0,085;0,214;0,214;
 397016;494;188;90;0,079;0,264;0,264;
 397502;484;188;88;0,092;0,093;0,093;
 397996;488;190;78;0,087;0,124;0,124;
 398490;502;188;86;0,098;0,061;0,061;
 398986;496;194;86;0,094;0,140;0,140;
 399482;494;192;88;0,106;0,164;0,164;
 399966;484;188;88;0,104;0,184;0,184;
 400454;492;190;88;0,098;0,156;0,156;
 400958;500;194;86;0,104;0,144;0,144;
 401454;496;192;86;0,112;0,062;0,062;
 401956;496;196;78;0,110;0,132;0,132;
 402430;484;188;88;0,096;0,083;0,083;
 402930;500;188;88;0,098;0,144;0,144;
 403426;492;194;84;0,090;0,149;0,149;
 403922;498;192;88;0,104;0,150;0,150;
 404418;498;194;90;0,098;0,174;0,174;
 404922;502;192;88;0,092;0,209;0,209;
 405422;500;190;90;0,090;0,174;0,174;
 405926;504;190;88;0,079;0,200;0,200;
 406438;512;190;90;0,087;0,076;0,076;
 406956;510;194;78;0,082;0,186;0,186;
 407444;500;190;92;0,090;0,095;0,095;
 407948;502;190;90;0,090;0,237;0,237;
 408452;504;194;90;0,087;0,212;0,212;
 408972;520;192;90;0,090;0,208;0,208;
 409484;512;192;90;0,090;0,216;0,216;
 409996;512;196;92;0,092;0,232;0,232;
 410492;498;192;92;0,087;0,229;0,229;
 411008;516;190;90;0,093;0,252;0,252;
 411516;508;192;92;0,092;0,221;0,221;
 412024;508;196;90;0,106;0,256;0,256;
 412532;508;196;92;0,106;0,271;0,271;
 413040;508;192;94;0,098;0,261;0,261;
 413548;508;190;90;0,095;0,262;0,262;
 414060;510;194;90;0,087;0,229;0,229;
 414576;516;192;92;0,084;0,250;0,250;
 415096;522;194;94;0,082;0,278;0,278;
 415616;520;194;94;0,079;0,274;0,274;
 416136;520;192;92;0,084;0,248;0,248;
 416656;518;194;90;0,095;0,075;0,075;
 417184;518;200;78;0,095;0,130;0,130;
 417698;522;198;88;0,104;0,058;0,058;
 418218;520;196;90;0,098;0,174;0,174;
 418722;504;192;90;0,092;0,116;0,116;
 419254;528;196;82;0,084;0,126;0,126;
 419776;518;190;86;0,087;0,077;0,077;
 420290;524;200;88;0,092;0,121;0,121;
 420810;520;200;88;0,095;0,074;0,074;
 421338;518;194;80;0,101;0,052;0,052;
 421856;520;196;80;0,092;0,044;0,044;
 422370;520;196;86;0,098;0,036;0,036;
 422900;522;198;80;0,092;0,121;0,121;
 423414;522;196;92;0,106;0,068;0,068;
 423938;518;202;82;0,088;0,153;0,153;
 424454;516;190;88;0,110;0,085;0,085;
 424966;518;200;86;0,090;0,060;0,060;
 425498;526;200;80;0,098;0,065;0,065;
 426022;524;196;84;0,090;0,051;0,051;
 426538;522;196;88;0,090;0,114;0,114;
Laikas-0:7:7(ekg registravimas á failà(0 [W]);
 427056;520;196;90;0,098;0,149;0,149;
 427576;520;198;88;0,079;0,253;0,253;
 428100;524;188;98;0,076;0,296;0,296;
 428620;520;186;100;0,068;0,349;0,349;
 429136;518;196;92;0,077;0,304;0,304;
 429652;514;192;90;0,090;0,234;0,234;
 430160;512;192;92;0,084;0,208;0,208;
 430676;512;194;90;0,095;0,190;0,190;
 431192;516;200;88;0,095;0,189;0,189;
 431708;518;196;90;0,098;0,190;0,190;
 432224;516;192;92;0,090;0,224;0,224;
 432740;516;194;92;0,074;0,304;0,304;
 433256;514;188;98;0,090;0,234;0,234;
 433768;512;198;88;0,067;0,400;0,400;
 434280;512;184;100;0,100;0,238;0,238;
 434792;514;198;90;0,079;0,296;0,296;
 435304;512;196;90;0,104;0,248;0,248;
 435812;508;192;94;0,087;0,308;0,308;
 436320;508;186;98;0,104;0,142;0,142;
 436840;508;200;78;0,093;0,206;0,206;
 437342;512;196;88;0,109;0,073;0,073;
 437854;512;196;92;0,109;0,096;0,096;
 438376;512;202;80;0,104;0,181;0,181;
 438878;512;196;90;0,128;0,082;0,082;
 439390;510;202;86;0,107;0,159;0,159;
 439902;512;196;88;0,122;0,113;0,113;
 440418;514;200;86;0,101;0,156;0,156;
 440930;516;196;90;0,104;0,079;0,079;
 441452;512;196;80;0,092;0,165;0,165;
 441958;516;194;90;0,101;0,088;0,088;
 442474;514;200;88;0,106;0,141;0,141;
 442994;520;202;86;0,110;0,149;0,149;
 443514;522;198;90;0,109;0,142;0,142;
 444038;522;198;90;0,092;0,105;0,105;
 444568;522;196;82;0,079;0,160;0,160;
 445086;520;188;90;0,069;0,112;0,112;
 445608;520;188;90;0,060;0,232;0,232;
 446126;526;190;94;0,083;0,186;0,186;
 446648;524;204;88;0,087;0,256;0,256;
 447168;524;198;94;0,103;0,211;0,211;
 447692;522;196;94;0,079;0,326;0,326;
 448220;526;190;98;0,090;0,261;0,261;
 448748;530;202;90;0,067;0,383;0,383;
 449280;530;188;100;0,094;0,278;0,278;
 449804;528;198;94;0,076;0,318;0,318;
 450332;526;198;92;0,098;0,227;0,227;
 450856;524;198;90;0,076;0,271;0,271;
 451380;524;188;98;0,100;0,200;0,200;
 451908;526;204;88;0,082;0,294;0,294;
 452428;522;198;94;0,109;0,160;0,160;
 452956;526;198;88;0,076;0,323;0,323;
 453480;526;188;100;0,088;0,218;0,218;
 454012;532;200;90;0,076;0,272;0,272;
 454544;532;200;90;0,092;0,219;0,219;
 455072;528;196;94;0,079;0,217;0,217;
 455600;526;190;92;0,080;0,198;0,198;
 456134;526;196;88;0,087;0,034;0,034;
 456660;524;206;76;0,088;0,134;0,134;
 457174;524;194;92;0,104;0,052;0,052;
 457698;520;196;90;0,077;0,200;0,200;
 458218;522;194;90;0,082;0,204;0,204;
 458738;522;192;92;0,077;0,196;0,196;
 459258;520;194;90;0,084;0,183;0,183;
 459778;518;196;88;0,092;0,157;0,157;
 460298;522;198;88;0,087;0,155;0,155;
 460834;528;192;90;0,093;0,075;0,075;
 461368;532;198;80;0,092;0,072;0,072;
 461900;534;202;82;0,112;0,023;0,023;
 462432;532;204;80;0,110;0,025;0,025;
 462962;530;200;80;0,096;0,042;0,042;
 463494;532;194;88;0,098;0,054;0,054;
 464026;538;204;86;0,085;0,110;0,110;
 464572;538;198;88;0,089;0,119;0,119;
 465098;536;196;92;0,098;0,136;0,136;
 465628;530;204;88;0,074;0,274;0,274;
 466156;528;188;100;0,100;0,218;0,218;
 466676;522;198;90;0,084;0,247;0,247;
 467196;518;202;88;0,104;0,219;0,219;
 467712;518;196;94;0,109;0,233;0,233;
 468224;514;196;94;0,081;0,352;0,352;
 468740;514;186;98;0,096;0,304;0,304;
 469252;512;198;92;0,089;0,280;0,280;
 469768;516;200;90;0,112;0,216;0,216;
 470288;520;200;90;0,106;0,232;0,232;
 470808;522;198;94;0,110;0,218;0,218;
 471332;520;200;90;0,101;0,222;0,222;
 471852;522;200;90;0,098;0,204;0,204;
 472376;524;196;92;0,084;0,257;0,257;
 472904;526;192;98;0,087;0,238;0,238;
 473428;524;200;90;0,087;0,249;0,249;
 473952;524;200;90;0,098;0,181;0,181;
 474476;526;198;90;0,076;0,249;0,249;
 475004;526;188;98;0,077;0,200;0,200;
 475548;534;192;88;0,074;0,238;0,238;
 476070;532;202;90;0,085;0,139;0,139;
 476602;530;196;88;0,107;0,048;0,048;
 477142;532;202;78;0,095;0,103;0,103;
 477674;534;198;88;0,086;0,057;0,057;
 478202;534;190;96;0,096;0,125;0,125;
 478742;534;202;82;0,084;0,143;0,143;
 479276;534;198;86;0,092;0,082;0,082;
 479814;538;196;90;0,087;0,126;0,126;
 480354;540;198;90;0,079;0,140;0,140;
 480894;540;198;88;0,095;0,037;0,037;
 481436;542;206;78;0,085;0,072;0,072;
 481978;540;196;86;0,086;0,026;0,026;
 482518;542;196;88;0,086;0,023;0,023;
 483062;542;204;76;0,085;0,048;0,048;
 483600;540;200;82;0,107;0,006;0,006;
 484138;538;206;78;0,085;0,058;0,058;
 484674;536;196;90;0,086;0,054;0,054;
 485204;538;196;98;0,072;0,267;0,267;
 485744;542;196;98;0,086;0,267;0,267;
 486284;540;204;90;0,080;0,324;0,324;
 486824;538;196;98;0,074;0,289;0,289;
 487360;536;190;100;0,077;0,252;0,252;
Laikas-0:8:8(ekg registravimas á failà(0 [W]);
 487896;538;202;88;0,072;0,238;0,238;
 488432;536;200;90;0,106;0,146;0,146;
 488968;534;204;90;0,104;0,173;0,173;
 489500;534;202;90;0,119;0,158;0,158;
 490032;532;202;88;0,106;0,208;0,208;
 490568;534;200;94;0,092;0,230;0,230;
 491104;536;196;98;0,076;0,332;0,332;
 491640;536;192;98;0,079;0,278;0,278;
 492172;534;200;90;0,077;0,338;0,338;
 492704;530;196;98;0,095;0,238;0,238;
 493232;530;198;92;0,087;0,358;0,358;
 493764;530;196;98;0,095;0,255;0,255;
 494292;530;198;92;0,087;0,279;0,279;
 494818;528;196;92;0,095;0,204;0,204;
 495346;526;200;90;0,092;0,170;0,170;
 495874;526;200;88;0,076;0,261;0,261;
 496402;528;186;100;0,088;0,218;0,218;
 496926;526;200;90;0,076;0,334;0,334;
 497450;526;198;94;0,076;0,293;0,293;
 497978;524;186;100;0,066;0,394;0,394;
 498502;526;186;100;0,066;0,294;0,294;
 499034;530;200;88;0,072;0,373;0,373;
 499562;530;196;98;0,095;0,232;0,232;
 500090;530;200;94;0,072;0,405;0,405;
 500618;526;188;100;0,100;0,278;0,278;
 501142;526;204;90;0,090;0,235;0,235;
 501670;526;204;88;0,090;0,238;0,238;
 502198;526;188;98;0,112;0,200;0,200;
 502722;526;204;90;0,090;0,215;0,215;
 503250;526;204;88;0,115;0,185;0,185;
 503774;528;198;92;0,103;0,223;0,223;
 504304;526;196;98;0,101;0,238;0,238;
 504832;530;202;90;0,095;0,271;0,271;
 505360;528;200;92;0,104;0,227;0,227;
 505888;528;200;94;0,092;0,217;0,217;
 506416;526;196;90;0,090;0,305;0,305;
 506944;530;196;98;0,090;0,238;0,238;
 507472;530;200;92;0,087;0,358;0,358;
 508004;530;196;98;0,095;0,255;0,255;
 508536;532;198;92;0,103;0,257;0,257;
 509064;530;206;90;0,104;0,196;0,196;
 509596;530;198;90;0,122;0,135;0,135;
 510132;534;204;86;0,098;0,230;0,230;
 510664;534;196;98;0,113;0,172;0,172;
 511200;536;204;90;0,090;0,256;0,256;
 511736;538;200;92;0,101;0,191;0,191;
 512272;534;198;92;0,087;0,268;0,268;
 512804;532;196;98;0,095;0,238;0,238;
 513336;532;200;90;0,103;0,215;0,215;
 513866;530;206;88;0,104;0,185;0,185;
 514394;528;198;92;0,109;0,178;0,178;
 514918;526;198;92;0,087;0,279;0,279;
 515446;526;192;98;0,093;0,213;0,213;
 515974;528;200;88;0,082;0,339;0,339;
 516502;528;196;98;0,095;0,232;0,232;
 517026;526;200;94;0,092;0,293;0,293;
 517554;528;198;92;0,076;0,342;0,342;
 518082;524;186;100;0,100;0,230;0,230;
 518606;526;206;88;0,086;0,261;0,261;
 519130;524;202;90;0,112;0,170;0,170;
 519654;524;200;92;0,110;0,189;0,189;
 520178;524;202;90;0,095;0,271;0,271;
 520702;524;196;98;0,107;0,200;0,200;
 521230;526;202;88;0,075;0,373;0,373;
 521758;530;188;100;0,100;0,230;0,230;
 522286;530;202;92;0,067;0,428;0,428;
 522818;530;190;100;0,108;0,230;0,230;
 523348;530;206;88;0,087;0,224;0,224;
 523880;530;200;88;0,103;0,154;0,154;
 524412;536;200;92;0,106;0,162;0,162;
 524948;534;204;90;0,098;0,204;0,204;
 525480;532;200;92;0,116;0,143;0,143;
 526016;534;202;86;0,106;0,118;0,118;
 526552;536;204;86;0,119;0,077;0,077;
 527088;536;208;86;0,116;0,101;0,101;
 527624;536;204;90;0,106;0,133;0,133;
 528156;534;196;92;0,113;0,159;0,159;
 528688;532;206;88;0,098;0,185;0,185;
 529220;530;200;90;0,109;0,158;0,158;
 529752;534;200;90;0,098;0,173;0,173;
 530288;536;202;90;0,104;0,177;0,177;
 530820;532;202;90;0,112;0,130;0,130;
 531352;530;204;86;0,122;0,161;0,161;
 531884;534;204;90;0,115;0,130;0,130;
 532420;536;202;90;0,096;0,222;0,222;
 532962;540;196;96;0,098;0,206;0,206;
 533498;538;204;92;0,085;0,250;0,250;
 534034;534;196;92;0,113;0,172;0,172;
 534566;532;206;88;0,098;0,185;0,185;
 535094;530;200;90;0,122;0,139;0,139;
 535626;532;206;88;0,104;0,170;0,170;
 536158;532;200;90;0,122;0,158;0,158;
 536690;532;204;90;0,098;0,196;0,196;
 537222;532;196;92;0,106;0,204;0,204;
 537750;530;200;92;0,092;0,204;0,204;
 538274;524;200;90;0,098;0,221;0,221;
 538794;518;196;92;0,104;0,200;0,200;
 539314;520;200;90;0,112;0,181;0,181;
 539846;530;206;88;0,122;0,170;0,170;
 540382;540;208;90;0,128;0,128;0,128;
 540926;542;208;88;0,109;0,123;0,123;
 541478;550;202;88;0,106;0,104;0,104;
 542030;554;206;88;0,082;0,154;0,154;
 542584;554;200;96;0,093;0,164;0,164;
 543136;552;204;92;0,092;0,209;0,209;
 543680;544;204;90;0,112;0,169;0,169;
 544220;540;208;90;0,110;0,140;0,140;
 544760;538;202;88;0,109;0,131;0,131;
 545296;538;202;88;0,092;0,131;0,131;
 545836;540;200;90;0,090;0,152;0,152;
 546376;540;198;92;0,095;0,155;0,155;
 546912;534;202;88;0,095;0,234;0,234;
 547444;532;198;96;0,110;0,170;0,170;
 547972;530;202;88;0,101;0,192;0,192;
 548500;526;198;88;0,116;0,160;0,160;
Laikas-0:9:9(ekg registravimas á failà(0 [W]);
 549024;528;204;92;0,110;0,178;0,178;
 549548;524;202;92;0,119;0,204;0,204;
 550072;522;202;90;0,101;0,213;0,213;
 550596;524;196;92;0,101;0,204;0,204;
 551120;524;198;92;0,103;0,178;0,178;
 551648;526;204;88;0,110;0,135;0,135;
 552174;524;202;86;0,112;0,036;0,036;
 552704;522;200;78;0,104;0,068;0,068;
 553222;526;198;86;0,104;0,036;0,036;
 553746;526;202;88;0,101;0,109;0,109;
 554274;528;200;88;0,104;0,147;0,147;
 554798;524;198;90;0,098;0,139;0,139;
 555322;522;198;88;0,109;0,109;0,109;
 555846;522;204;84;0,115;0,089;0,089;
 556366;520;202;84;0,122;0,102;0,102;
 556882;520;198;90;0,106;0,122;0,122;
 557402;518;194;88;0,101;0,165;0,165;
 557918;516;196;88;0,092;0,138;0,138;
 558438;522;198;88;0,098;0,114;0,114;
 558962;522;198;86;0,109;0,100;0,100;
 559490;528;204;86;0,098;0,100;0,100;
 560018;528;196;88;0,106;0,109;0,109;
 560542;526;200;88;0,103;0,096;0,096;
 561070;526;206;84;0,104;0,115;0,115;
 561596;528;198;88;0,109;0,118;0,118;
 562120;526;200;92;0,104;0,198;0,198;
 562644;526;202;94;0,101;0,217;0,217;
 563172;524;200;90;0,104;0,219;0,219;
 563696;526;198;90;0,109;0,158;0,158;
 564224;528;206;88;0,104;0,185;0,185;
 564756;534;198;92;0,109;0,178;0,178;
 565292;534;200;92;0,104;0,195;0,195;
 565828;536;204;90;0,112;0,192;0,192;
 566360;532;206;90;0,104;0,144;0,144;
 566896;536;200;88;0,113;0,137;0,137;
 567432;536;204;88;0,101;0,094;0,094;
 567972;538;204;86;0,106;0,134;0,134;
 568508;538;202;92;0,110;0,126;0,126;
 569044;536;206;90;0,112;0,176;0,176;
 569580;536;208;90;0,110;0,140;0,140;
 570116;536;202;88;0,122;0,116;0,116;
 570652;534;204;86;0,115;0,131;0,131;
 571182;534;206;90;0,115;0,161;0,161;
 571714;532;200;94;0,122;0,179;0,179;
 572246;530;206;88;0,104;0,179;0,179;
 572778;532;200;88;0,122;0,109;0,109;
 573310;530;206;86;0,098;0,183;0,183;
 573842;532;196;96;0,106;0,192;0,192;
 574370;532;200;94;0,103;0,276;0,276;
 574902;530;204;92;0,115;0,169;0,169;
 575434;530;204;86;0,128;0,176;0,176;
 575962;530;204;90;0,109;0,145;0,145;
 576494;534;196;92;0,119;0,189;0,189;
 577026;530;204;90;0,109;0,196;0,196;
 577558;532;204;90;0,128;0,135;0,135;
 578090;532;206;86;0,115;0,214;0,214;
 578626;534;198;96;0,116;0,161;0,161;
 579162;538;206;90;0,106;0,188;0,188;
 579702;538;204;88;0,112;0,167;0,167;
 580238;538;206;92;0,089;0,190;0,190;
 580780;540;194;96;0,084;0,262;0,262;
 581320;540;196;96;0,085;0,213;0,213;
 581864;546;208;88;0,098;0,222;0,222;
 582404;542;204;92;0,119;0,112;0,112;
 582948;542;206;86;0,101;0,174;0,174;
 583492;542;198;92;0,107;0,112;0,112;
 584032;542;204;88;0,101;0,119;0,119;
 584576;542;204;86;0,101;0,134;0,134;
 585116;540;200;92;0,101;0,112;0,112;
 585656;540;202;88;0,098;0,142;0,142;
 586192;538;204;88;0,106;0,094;0,094;
 586732;538;204;86;0,112;0,086;0,086;
 587268;538;206;86;0,119;0,086;0,086;
 587804;536;208;88;0,116;0,099;0,099;
 588340;534;202;88;0,125;0,122;0,122;
 588872;534;206;88;0,116;0,122;0,122;
 589408;536;206;88;0,125;0,099;0,099;
 589948;540;208;86;0,116;0,134;0,134;
 590482;536;206;92;0,125;0,112;0,112;
 591022;536;208;88;0,122;0,167;0,167;
 591558;538;208;90;0,109;0,182;0,182;
 592102;544;200;96;0,100;0,228;0,228;
 592650;546;200;94;0,095;0,233;0,233;
 593194;546;204;90;0,101;0,216;0,216;
 593738;544;206;92;0,106;0,220;0,220;
 594282;544;202;96;0,098;0,247;0,247;
 594830;546;198;94;0,090;0,293;0,293;
 595382;552;202;96;0,090;0,159;0,159;
 595934;552;206;86;0,098;0,175;0,175;
 596482;550;208;90;0,101;0,090;0,090;
 597030;548;204;88;0,110;0,122;0,122;
 597574;544;204;88;0,112;0,123;0,123;
 598118;544;208;90;0,128;0,122;0,122;
 598662;544;210;88;0,131;0,152;0,152;
 599206;546;208;90;0,128;0,122;0,122;
 599750;542;204;88;0,099;0,109;0,109;
 600300;540;196;86;0,104;0,014;0,014;
 600842;540;206;76;0,094;0,038;0,038;
 601380;544;206;82;0,119;0,006;0,006;
 601924;548;210;86;0,116;0,044;0,044;
 602472;546;206;84;0,131;0,019;0,019;
 603026;546;212;78;0,119;0,048;0,048;
 603570;544;204;86;0,104;0,026;0,026;
 604116;548;198;88;0,104;0,068;0,068;
 604656;546;206;84;0,094;0,094;0,094;
 605196;542;206;88;0,124;0,031;0,031;
 605746;540;210;78;0,131;0,060;0,060;
 606280;542;212;84;0,117;0,017;0,017;
 606836;548;202;84;0,126;0,052;0,052;
 607380;552;212;86;0,098;0,045;0,045;
 607932;552;206;84;
