# Supplementary material for: New approach for visualization of relationships between RR and JT intervals
Source: PLoS One. 2017 Apr 5;12(4):e0174279. doi: 10.1371/journal.pone.0174279 (PMC5381794; doi:10.1371/journal.pone.0174279)
Supplement: S1 Data — The supporting information files include unprocessed data from ECG analysis system “Kaunas-Load” for all subjects who were part of this research. (ZIP) [file pone.0174279.s005.zip › Par_Disk_P4.txt]

P4;
   RR (II)
   DJTp (II)
   DQRS (II)
RR(II) / DJTp (II) (Nevid.)300-:-1500 / 100-:-400
RR(II) / DQRS (II) (Nevid.)300-:-1500 / 60-:-140
DJTp(II) / DQRS (II) (Nevid.)100-:-400 / 60-:-140
Laikas-0:0:0(pradþia)(0 [W]);
 472;938;252;78;
Laikas-0:0:0(raminimas)(0 [W]);
 1410;938;288;82;0,009;0,546;0,546;
 2386;974;272;74;0,056;0,432;0,432;
 3320;936;300;80;0,022;0,453;0,453;
 4248;926;276;82;-0,068;0,405;0,405;
 5166;916;214;76;0,048;0,480;0,480;
 6066;898;282;68;-0,118;0,582;0,582;
 6920;858;316;70;0,186;0,404;0,404;
 7734;818;314;80;0,368;0,277;0,277;
 8552;818;316;80;0,207;0,227;0,227;
 9388;830;264;74;0,198;0,310;0,310;
 10326;940;308;76;0,065;0,454;0,454;
 11308;984;298;80;0,098;0,525;0,525;
 12294;988;312;80;0,074;0,499;0,499;
 13268;970;314;80;0,134;0,608;0,608;
 14232;964;324;72;0,094;0,644;0,644;
 15178;946;288;72;0,192;0,744;0,744;
 16102;924;324;72;0,125;0,652;0,652;
 17016;904;310;74;0,233;0,449;0,449;
 17846;842;298;78;0,116;0,304;0,304;
 18674;828;260;80;0,016;0,174;0,174;
 19452;778;222;80;0,072;0,144;0,144;
 20246;790;284;80;0,052;0,122;0,122;
 21036;796;314;80;0,314;0,179;0,179;
 21832;792;308;74;0,354;0,288;0,288;
 22694;856;308;68;0,199;0,370;0,370;
 23594;906;288;80;-0,112;0,379;0,379;
 24488;894;208;82;0,098;0,438;0,438;
 25432;944;308;72;-0,056;0,434;0,434;
 26412;980;312;80;0,110;0,664;0,664;
 27378;966;314;76;0,056;0,488;0,488;
 28278;898;268;78;0,058;0,366;0,366;
 29152;878;270;82;0,068;0,354;0,354;
 30024;872;318;76;0,113;0,358;0,358;
 30904;876;286;70;0,120;0,425;0,425;
 31766;864;270;76;0,010;0,409;0,409;
Laikas-0:0:32(kraujospûdþio reikðmiø pakeitimas)(0 [W]);
 32654;888;246;80;0,028;0,328;0,328;
 33552;900;272;80;0,005;0,408;0,408;
 34444;888;306;70;0,076;0,360;0,360;
 35350;910;292;82;0,169;0,442;0,442;
 36272;920;312;80;0,124;0,377;0,377;
 37172;900;302;74;0,158;0,303;0,303;
 38020;850;288;82;0,165;0,310;0,310;
 38866;846;298;80;0,176;0,152;0,152;
 39684;820;290;82;0,296;0,224;0,224;
 40424;738;306;70;0,326;0,118;0,118;
 41114;688;280;78;0,091;0,106;0,106;
 41832;718;208;80;0,157;0,106;0,106;
 42666;834;274;76;0,022;0,158;0,158;
 43526;860;262;78;0,139;0,427;0,427;
 44404;878;316;68;0,102;0,484;0,484;
 45272;862;290;70;0,112;0,404;0,404;
 46090;826;260;80;0,066;0,240;0,240;
 46868;778;246;80;0,084;0,129;0,129;
 47572;702;264;76;0,138;0,080;0,080;
 48232;660;268;76;0,345;0,100;0,100;
 48902;670;292;72;0,369;0,074;0,074;
 49606;704;278;78;0,340;0,136;0,136;
 50338;734;270;74;0,174;0,204;0,204;
 51186;844;274;68;0,051;0,305;0,305;
 52072;892;258;80;-0,102;0,548;0,548;
 52980;904;190;72;0,045;0,458;0,458;
 53874;896;258;72;-0,103;0,613;0,613;
 54776;902;290;72;0,031;0,571;0,571;
 55664;886;284;74;0,098;0,592;0,592;
 56510;842;282;68;0,083;0,481;0,481;
 57320;814;264;72;0,046;0,470;0,470;
 58110;792;238;70;0,075;0,302;0,302;
 58894;782;264;76;0,049;0,286;0,286;
 59694;804;266;76;0,101;0,192;0,192;
Laikas-0:1:0(ekg registravimas á failà(0 [W]);
 60508;812;272;80;0,092;0,059;0,059;
Laikas-0:1:0(automatinis krûvio keitimas)(50 [W]);
 61234;726;248;86;0,255;0,015;0,015;
 61744;504;278;72;0,316;0,023;0,023;
 62448;702;276;72;0,583;0,037;0,037;
 63050;608;270;80;0,346;-0,038;-0,038;
 63654;606;250;84;0,410;0,002;0,002;
 64308;652;270;84;0,378;-0,026;-0,026;
 64972;662;280;74;0,303;0,016;0,016;
 65666;696;256;84;0,336;0,022;0,022;
 66350;682;270;82;0,131;0,018;0,018;
 67076;728;234;78;0,238;0,047;0,047;
 67796;712;272;74;0,139;0,079;0,079;
 68492;706;274;80;0,306;0,124;0,124;
 69184;688;278;72;0,332;0,047;0,047;
 69838;656;272;80;0,181;0,105;0,105;
 70536;688;226;74;0,312;0,060;0,060;
 71220;690;280;70;0,146;0,060;0,060;
 71926;706;252;84;0,331;0,009;0,009;
 72572;646;268;82;0,257;-0,013;-0,013;
 73224;660;270;90;0,397;0,008;0,008;
 73880;652;278;80;0,360;0,002;0,002;
 74516;632;260;82;0,375;0,013;0,013;
 75156;636;262;76;0,368;0,006;0,006;
 75780;630;274;70;0,350;0,023;0,023;
 76416;634;260;82;0,350;0,030;0,030;
 77080;662;262;80;0,288;0,002;0,002;
 77732;654;256;78;0,274;0,027;0,027;
 78406;672;262;76;0,292;0,074;0,074;
 79084;680;274;68;0,252;0,053;0,053;
 79782;700;260;86;0,290;0,009;0,009;
 80452;668;266;84;0,202;0,000;0,000;
 81106;652;240;84;0,205;0,000;0,000;
 81760;652;242;84;0,205;-0,004;-0,004;
 82414;658;262;76;0,187;0,010;0,010;
 83066;650;240;82;0,311;0,040;0,040;
 83682;620;268;74;0,271;0,008;0,008;
 84296;614;256;86;0,358;-0,020;-0,020;
 84912;614;254;86;0,302;-0,020;-0,020;
 85544;628;250;74;0,303;0,010;0,010;
 86178;640;260;82;0,302;0,052;0,052;
 86842;664;268;74;0,238;0,017;0,017;
 87478;634;234;84;0,320;0,084;0,084;
 88128;650;270;70;0,235;0,030;0,030;
 88770;648;256;88;0,243;0,138;0,138;
 89426;646;238;66;0,194;0,010;0,010;
 90088;666;248;74;0,196;0,146;0,146;
 90746;656;262;72;0,245;0,134;0,134;
 91408;662;268;68;0,288;0,052;0,052;
 92032;628;250;80;0,250;-0,016;-0,016;
 92646;614;236;82;0,312;0,000;0,000;
 93248;602;264;80;0,219;-0,002;-0,002;
 93856;606;226;78;0,317;0,001;0,001;
 94470;614;250;80;0,153;0,012;0,012;
 95094;626;224;74;0,269;0,013;0,013;
 95722;622;260;76;0,213;0,041;0,041;
 96364;646;264;76;0,057;0,036;0,036;
 97050;690;194;78;0,198;0,021;0,021;
 97730;678;250;82;0,029;0,057;0,057;
 98406;674;250;74;0,219;0,033;0,033;
 99084;678;264;76;0,225;0,135;0,135;
 99768;680;262;68;0,192;0,084;0,084;
 100404;638;230;76;0,190;0,138;0,138;
 101046;642;240;70;0,204;0,045;0,045;
 101668;622;264;76;0,261;0,059;0,059;
 102308;644;258;76;0,338;0,002;0,002;
 102920;608;254;82;0,293;0,036;0,036;
 103548;628;254;74;0,278;0,003;0,003;
 104164;618;244;74;0,356;-0,068;-0,068;
 104584;414;222;82;0,155;0,097;0,097;
 105410;836;254;82;0,272;0,014;0,014;
 105998;584;236;78;0,097;-0,040;-0,040;
 106554;560;232;82;0,200;0,013;0,013;
 107122;564;220;68;0,182;0,022;0,022;
 107680;564;218;80;0,223;0,034;0,034;
 108278;590;252;74;0,243;0,001;0,001;
 108872;598;250;78;0,354;0,004;0,004;
 109454;580;250;78;0,333;0,007;0,007;
 110022;572;246;74;0,316;0,009;0,009;
 110608;580;238;68;0,323;0,019;0,019;
 111216;616;256;80;0,242;0,063;0,063;
 111920;704;258;78;0,171;0,018;0,018;
 112672;752;252;82;0,123;0,015;0,015;
 113348;676;236;84;0,108;0,032;0,032;
 114014;664;240;78;0,107;0,010;0,010;
 114666;648;228;76;0,162;0,040;0,040;
 115330;664;252;76;0,150;0,064;0,064;
 115992;662;246;72;0,179;0,094;0,094;
 116628;632;234;68;0,219;0,056;0,056;
 117210;586;248;76;0,178;0,102;0,102;
 117800;590;222;68;0,229;0,024;0,024;
 118392;594;236;78;0,067;0,085;0,085;
 119002;606;188;68;0,178;0,036;0,036;
 119612;610;244;72;0,085;0,030;0,030;
Laikas-0:2:0(ekg registravimas á failà(50 [W]);
 120204;596;244;78;0,264;0,041;0,041;
Laikas-0:2:0(automatinis krûvio keitimas)(100 [W]);
 120798;588;244;72;0,186;0,009;0,009;
 121374;578;210;78;0,279;0,032;0,032;
 121954;584;254;72;0,174;0,011;0,011;
 122538;586;226;74;0,281;0,055;0,055;
 123128;584;242;68;0,204;0,036;0,036;
 123766;642;248;78;0,136;0,060;0,060;
 124456;690;226;78;-0,040;0,068;0,068;
 125230;772;200;72;0,064;0,146;0,146;
 125950;720;250;70;0,030;0,288;0,288;
 126648;694;190;66;0,073;0,247;0,247;
 127326;678;228;68;-0,017;0,164;0,164;
 127948;628;260;72;0,168;0,149;0,149;
 128558;608;240;68;0,346;0,059;0,059;
 129148;592;260;74;0,303;0,018;0,018;
 129744;590;250;78;0,358;0,042;0,042;
 130344;602;250;68;0,343;0,035;0,035;
 130952;610;260;68;0,313;0,056;0,056;
 131548;598;246;76;0,371;-0,023;-0,023;
 132136;590;260;82;0,286;0,020;0,020;
 132726;584;234;72;0,299;-0,005;-0,005;
 133326;604;242;74;0,233;0,042;0,042;
 133930;606;242;72;0,260;0,036;0,036;
 134520;582;240;72;0,234;-0,002;-0,002;
 135092;578;230;80;0,251;0,032;0,032;
 135670;574;236;70;0,176;0,008;0,008;
 136240;574;216;76;0,219;0,025;0,025;
 136802;556;230;72;0,228;0,013;0,013;
 137348;550;246;70;0,316;0,018;0,018;
 137892;544;242;72;0,331;-0,004;-0,004;
 138432;542;228;78;0,312;-0,002;-0,002;
 138968;534;230;76;0,306;-0,003;-0,003;
 139500;528;238;72;0,284;0,004;0,004;
 140020;524;222;80;0,286;0,013;0,013;
 140550;530;224;70;0,277;-0,023;-0,023;
 141076;526;236;66;0,261;0,024;0,024;
 141596;518;220;70;0,215;-0,002;-0,002;
 142116;524;206;76;0,210;-0,014;-0,014;
 142632;518;216;80;0,115;0,006;0,006;
 143150;516;188;76;0,155;0,000;0,000;
 143666;510;202;74;0,134;-0,002;-0,002;
 144170;508;224;72;0,207;0,000;0,000;
 144672;504;218;82;0,279;0,010;0,010;
 145182;506;222;76;0,225;0,032;0,032;
 145700;520;212;80;0,266;0,005;0,005;
 146204;506;222;74;0,225;0,000;0,000;
 146704;500;218;74;0,288;0,000;0,000;
 147198;492;222;72;0,247;0,000;0,000;
 147690;486;210;80;0,064;0,004;0,004;
 148176;490;154;80;0,202;0,033;0,033;
 148654;480;216;78;0,075;0,005;0,005;
 149130;476;212;72;0,308;0,003;0,003;
 149604;474;222;72;0,258;0,000;0,000;
 150074;470;204;82;0,292;0,027;0,027;
 150542;474;210;86;0,238;0,072;0,072;
 151022;478;212;78;0,278;0,098;0,098;
 151498;480;220;82;0,256;0,036;0,036;
 151988;484;210;78;0,278;0,088;0,088;
 152476;492;218;86;0,238;0,028;0,028;
 152976;496;212;74;0,247;0,026;0,026;
 153476;490;214;76;0,225;0,006;0,006;
 153958;494;212;82;0,238;0,029;0,029;
 154454;492;214;80;0,250;0,037;0,037;
 154944;488;220;78;0,251;0,025;0,025;
 155438;494;214;78;0,288;0,001;0,001;
 155928;492;224;72;0,247;0,038;0,038;
 156420;492;210;86;0,174;0,026;0,026;
 156918;494;188;72;0,185;0,051;0,051;
 157424;510;210;80;0,113;0,007;0,007;
 157938;518;196;74;0,188;-0,032;-0,032;
 158468;518;216;66;0,178;0,014;0,014;
 158984;522;228;68;0,226;0,052;0,052;
 159506;524;218;66;0,117;0,026;0,026;
 160036;534;182;72;0,166;-0,038;-0,038;
 160568;534;216;82;0,085;0,019;0,019;
 161116;538;202;70;0,180;0,016;0,016;
 161642;532;218;78;0,124;0,026;0,026;
 162184;534;202;68;0,214;0,001;0,001;
 162704;524;228;70;0,160;0,036;0,036;
 163238;532;208;68;0,183;0,013;0,013;
 163766;530;206;74;0,148;0,011;0,011;
 164286;520;208;72;0,167;0,000;0,000;
 164806;522;220;76;0,203;0,005;0,005;
 165330;526;222;72;0,267;-0,001;-0,001;
 165862;528;234;70;0,244;0,007;0,007;
 166394;532;216;74;0,269;0,010;0,010;
 166926;530;222;72;0,160;0,006;0,006;
 167458;534;200;70;0,196;0,010;0,010;
 167988;532;218;72;0,146;0,014;0,014;
 168530;540;216;72;0,196;-0,005;-0,005;
 169064;538;220;80;0,169;-0,009;-0,009;
 169590;524;208;80;0,189;0,000;0,000;
 170106;510;212;72;0,210;-0,021;-0,021;
 170608;506;226;66;0,287;0,014;0,014;
 171106;498;234;68;0,318;0,005;0,005;
 171606;504;224;74;0,326;-0,008;-0,008;
 172114;502;222;76;0,211;0,001;0,001;
 172622;508;198;72;0,237;0,006;0,006;
 173124;506;218;78;0,202;-0,004;-0,004;
 173630;506;222;80;0,278;-0,010;-0,010;
 174140;514;230;68;0,312;0,016;0,016;
 174654;510;228;76;0,238;-0,012;-0,012;
 175168;518;206;78;0,268;-0,004;-0,004;
 175688;514;222;70;0,189;-0,009;-0,009;
 176198;510;210;68;0,261;0,009;0,009;
 176708;508;224;72;0,242;0,014;0,014;
 177226;520;224;70;0,226;-0,002;-0,002;
 177756;534;210;80;0,170;0,004;0,004;
 178296;536;206;76;0,159;0,022;0,022;
 178824;530;214;82;0,144;0,008;0,008;
 179348;524;210;70;0,207;-0,014;-0,014;
 179868;518;224;70;0,233;0,026;0,026;
Laikas-0:3:0(ekg registravimas á failà(100 [W]);
 180392;520;228;66;0,228;0,026;0,026;
Laikas-0:3:0(automatinis krûvio keitimas)(150 [W]);
 180908;518;208;68;0,242;-0,010;-0,010;
 181416;514;216;78;0,131;-0,030;-0,030;
 181928;512;190;82;0,182;0,004;0,004;
 182440;510;210;70;0,150;-0,014;-0,014;
 182944;504;220;70;0,173;-0,011;-0,011;
 183452;510;196;80;0,188;-0,018;-0,018;
 183956;506;204;86;0,134;0,064;0,064;
 184462;502;202;84;0,202;-0,007;-0,007;
 184972;506;222;70;0,180;0,074;0,074;
 185464;494;202;84;0,215;-0,006;-0,006;
 185956;494;206;86;0,187;0,076;0,076;
 186446;488;212;80;0,227;-0,037;-0,037;
 186928;478;218;66;0,192;0,066;0,066;
 187402;482;192;86;0,246;0,009;0,009;
 187884;478;214;78;0,219;0,012;0,012;
 188354;470;220;72;0,242;-0,003;-0,003;
 188830;470;200;70;0,234;0,004;0,004;
 189286;464;200;80;0,196;0,005;0,005;
 189744;460;202;84;0,196;0,055;0,055;
 190212;464;202;76;0,242;0,085;0,085;
 190666;458;212;80;0,250;0,031;0,031;
 191126;458;212;76;0,144;0,038;0,038;
 191578;454;166;76;0,219;0,010;0,010;
 192036;456;206;72;0,106;0,031;0,031;
 192488;506;198;82;0,219;0,021;0,021;
 192940;402;194;76;0,144;0,091;0,091;
 193390;446;180;84;0,190;0,120;0,120;
 193838;446;192;86;0,144;0,177;0,177;
 194284;450;194;86;0,207;0,060;0,060;
 194738;448;204;72;0,168;0,054;0,054;
 195192;452;188;76;0,182;0,028;0,028;
 195636;450;190;86;0,054;0,045;0,045;
 196082;446;148;72;0,131;0,039;0,039;
 196528;444;194;74;0,067;0,014;0,014;
 196970;440;194;78;0,211;0,006;0,006;
 197412;442;206;68;0,220;0,020;0,020;
 197848;438;202;74;0,260;0,002;0,002;
 198288;438;204;70;0,238;0,038;0,038;
 198718;432;196;84;0,182;0,045;0,045;
 199146;434;178;86;0,115;0,181;0,181;
 199578;424;164;82;0,156;0,007;0,007;
 200010;430;204;66;0,137;0,080;0,080;
 200436;428;188;78;0,167;0,007;0,007;
 200864;430;176;72;0,070;0,054;0,054;
 201288;422;152;78;0,094;0,045;0,045;
 201704;428;182;84;0,073;0,084;0,084;
 202130;420;180;76;0,131;0,002;0,002;
 202566;428;182;68;0,121;0,012;0,012;
 202988;424;172;70;0,096;-0,005;-0,005;
 203418;428;168;80;0,093;0,044;0,044;
 203836;422;172;84;0,116;0,040;0,040;
 204264;426;190;68;0,146;0,160;0,160;
 204672;418;188;84;0,084;0,040;0,040;
 205092;428;150;88;0,133;0,114;0,114;
 205528;418;180;74;0,072;0,072;0,072;
 205952;426;184;74;0,155;0,052;0,052;
 206386;436;188;82;0,040;0,051;0,051;
 206828;438;140;76;0,115;0,122;0,122;
 207260;430;182;82;0,032;0,064;0,064;
 207690;434;182;78;0,115;0,162;0,162;
 208114;426;172;86;0,116;0,132;0,132;
 208542;432;178;84;0,106;-0,078;-0,078;
 208980;422;174;58;0,148;0,108;0,108;
 209388;426;192;78;0,158;-0,090;-0,090;
 209812;422;186;84;0,095;0,184;0,184;
 210226;420;152;92;0,066;0,138;0,138;
 210654;414;150;72;0,062;0,220;0,220;
 211060;420;190;82;0,094;0,104;0,104;
 211474;416;180;92;0,133;0,176;0,176;
 211904;418;168;78;0,105;0,350;0,350;
 212320;420;168;90;0,111;0,227;0,227;
 212740;410;180;92;0,048;0,051;0,051;
 213176;438;144;66;0,145;0,287;0,287;
 213584;414;186;86;0,062;0,013;0,013;
 214004;426;184;88;0,200;0,154;0,154;
 214432;420;192;76;0,167;0,250;0,250;
 214850;428;184;88;0,197;0,138;0,138;
 215272;422;190;84;0,162;0,280;0,280;
 215698;422;184;88;0,160;0,287;0,287;
 216118;420;178;90;0,134;0,378;0,378;
 216538;422;176;92;0,106;0,404;0,404;
 216954;424;168;90;0,107;0,414;0,414;
 217380;416;176;90;0,121;0,302;0,302;
 217802;424;188;84;0,120;0,342;0,342;
 218230;428;174;90;0,111;0,265;0,265;
 218660;436;168;88;0,110;0,414;0,414;
 219088;420;180;94;0,077;0,301;0,301;
 219518;476;176;88;0,153;0,330;0,330;
 219938;374;182;82;0,096;0,192;0,192;
 220370;422;168;82;0,151;0,068;0,068;
 220794;428;180;72;0,078;0,110;0,110;
 221218;422;160;80;0,132;0,051;0,051;
 221636;422;186;82;0,072;0,032;0,032;
 222054;418;158;68;0,160;0,115;0,115;
 222468;410;188;80;0,036;0,026;0,026;
 222892;418;128;74;0,152;-0,021;-0,021;
 223308;412;184;64;0,028;0,030;0,030;
 223716;418;190;76;0,184;0,000;0,000;
 224128;412;184;72;0,204;0,080;0,080;
 224536;412;190;82;0,166;0,063;0,063;
 224946;406;176;76;0,160;0,058;0,058;
 225356;408;176;72;0,141;0,061;0,061;
 225764;408;182;78;0,173;0,065;0,065;
 226162;400;190;82;0,178;0,118;0,118;
 226576;416;184;80;0,191;0,175;0,175;
 226982;410;182;82;0,184;0,072;0,072;
 227394;406;190;72;0,051;-0,004;-0,004;
 227810;410;130;66;0,168;0,019;0,019;
 228222;412;186;74;0,047;0,001;0,001;
 228630;414;180;78;0,184;0,049;0,049;
 229046;416;186;76;0,151;0,052;0,052;
 229458;408;176;74;0,185;0,102;0,102;
 229858;390;188;86;0,159;0,077;0,077;
 230276;430;188;74;0,158;0,148;0,148;
 230686;418;176;80;0,138;0,025;0,025;
 231108;414;174;68;0,116;0,108;0,108;
 231522;446;180;84;0,138;0,036;0,036;
 231946;396;178;74;0,164;0,051;0,051;
 232362;414;194;72;0,185;0,058;0,058;
 232782;422;186;80;0,159;0,058;0,058;
 233206;424;172;80;0,164;0,064;0,064;
 233630;424;186;74;0,154;0,035;0,035;
 234052;418;194;72;0,150;0,047;0,047;
 234464;414;168;80;0,196;0,034;0,034;
 234878;414;190;70;0,162;0,027;0,027;
 235290;412;190;70;0,212;0,019;0,019;
 235702;414;188;76;0,208;0,022;0,022;
 236112;410;186;72;0,184;0,096;0,096;
 236514;404;182;84;0,152;0,090;0,090;
 236918;408;172;82;0,152;0,070;0,070;
 237332;402;180;70;0,128;0,123;0,123;
 237732;404;174;80;0,170;0,035;0,035;
 238140;404;188;72;0,168;0,055;0,055;
 238538;404;188;74;0,208;0,023;0,023;
 238940;396;188;72;0,204;0,034;0,034;
 239336;396;184;74;0,090;0,061;0,061;
 239720;372;136;80;0,132;0,072;0,072;
Laikas-0:4:0(ekg registravimas á failà(150 [W]);
 240126;416;178;76;0,054;0,147;0,147;
Laikas-0:4:0(automatinis krûvio keitimas)(200 [W]);
 240510;420;166;82;0,136;0,108;0,108;
 240902;374;176;80;0,132;0,086;0,086;
 241300;392;184;72;0,177;0,142;0,142;
 241684;388;174;80;0,200;0,038;0,038;
 242084;390;186;68;0,109;0,195;0,195;
 242464;394;150;88;0,134;0,092;0,092;
 242860;392;170;86;0,055;0,079;0,079;
 243268;394;152;68;0,110;0,116;0,116;
 243648;390;174;76;0,090;0,041;0,041;
 244028;384;172;92;0,097;0,262;0,262;
 244416;390;154;92;0,132;0,340;0,340;
 244802;384;176;80;0,088;0,276;0,276;
 245206;404;168;82;0,156;0,151;0,151;
 245592;378;174;78;0,115;0,276;0,276;
 245966;384;164;92;0,134;0,256;0,256;
 246356;386;166;84;0,106;0,290;0,290;
 246744;382;166;80;0,106;0,244;0,244;
 247120;384;162;84;0,116;0,125;0,125;
 247516;386;170;74;0,115;0,130;0,130;
 247902;384;168;76;0,141;0,101;0,101;
 248276;388;176;82;0,122;0,195;0,195;
 248656;378;160;88;0,142;0,370;0,370;
 249030;376;168;92;0,057;0,475;0,475;
 249412;380;136;90;0,036;0,450;0,450;
 249794;378;134;86;0,038;0,167;0,167;
 250182;384;174;72;0,060;0,110;0,110;
 250558;380;164;74;0,084;0,119;0,119;
 250930;370;146;92;0,014;0,212;0,212;
 251308;376;120;84;-0,018;0,588;0,588;
 251674;372;104;96;0,004;0,459;0,459;
 252048;378;134;90;-0,025;0,602;0,602;
 252430;374;160;90;0,044;0,461;0,461;
 252802;380;156;88;0,087;0,514;0,514;
 253176;370;156;92;0,060;0,216;0,216;
 253564;370;144;72;0,024;0,525;0,525;
 253916;358;124;94;0,051;0,245;0,245;
 254282;388;162;88;0,012;0,367;0,367;
 254668;410;108;82;0,082;0,338;0,338;
 255028;316;144;82;-0,016;0,271;0,271;
 255398;370;164;86;0,106;0,489;0,489;
 255756;350;158;94;0,083;0,495;0,495;
 256128;388;152;92;0,052;0,390;0,390;
 256500;422;150;82;0,101;0,191;0,191;
 256868;312;174;70;0,114;0,050;0,050;
 257236;366;176;68;0,078;0,161;0,161;
 257592;366;128;90;0,122;0,169;0,169;
 257952;364;160;88;0,038;0,367;0,367;
 258318;412;156;84;0,082;0,572;0,572;
 258672;316;140;96;0,058;0,471;0,471;
 259038;360;148;90;0,060;0,602;0,602;
 259406;418;160;90;0,085;0,633;0,633;
 259760;334;160;96;0,069;0,378;0,378;
 260134;342;142;78;0,146;0,436;0,436;
 260482;344;172;82;0,096;0,353;0,353;
 260840;344;154;96;0,068;0,197;0,197;
 261224;388;138;68;0,054;0,313;0,313;
 261562;368;144;80;0,047;0,080;0,080;
 261924;340;158;92;0,062;0,441;0,441;
 262274;386;152;98;-0,022;0,412;0,412;
 262648;330;94;76;0,058;0,685;0,685;
 262984;350;154;96;-0,008;0,352;0,352;
 263350;358;156;86;0,120;0,483;0,483;
 263698;354;170;84;0,105;0,484;0,484;
 264062;342;150;94;0,103;0,552;0,552;
 264410;360;150;96;0,040;0,768;0,768;
 264764;346;126;94;0,041;0,392;0,392;
 265136;384;146;78;0,032;0,553;0,553;
 265476;342;150;90;0,062;0,356;0,356;
 265828;354;156;96;0,092;0,677;0,677;
 266184;362;158;94;0,087;0,832;0,832;
 266534;350;148;98;0,070;0,762;0,762;
 266886;410;156;98;0,111;0,815;0,815;
 267238;288;160;90;0,120;0,471;0,471;
 267590;346;168;80;0,120;0,668;0,668;
 267940;360;144;96;0,132;0,353;0,353;
 268292;356;164;82;0,086;0,597;0,597;
 268646;344;158;90;0,074;0,401;0,401;
 268998;350;136;88;0,096;0,436;0,436;
 269338;354;160;84;0,045;0,447;0,447;
 269696;406;148;92;0,131;0,476;0,476;
 270038;262;154;88;0,094;0,281;0,281;
 270402;376;172;74;0,209;0,073;0,073;
 270758;348;176;66;0,210;0,028;0,028;
 271098;346;180;68;0,204;0,032;0,032;
 271444;348;166;78;0,207;0,030;0,030;
 271798;350;170;62;0,115;0,123;0,123;
 272140;340;142;76;0,141;0,023;0,023;
 272492;378;168;78;0,121;0,148;0,148;
 272836;320;168;76;0,200;0,058;0,058;
 273188;352;182;66;0,196;0,117;0,117;
 273534;378;168;78;0,222;0,046;0,046;
 273882;320;170;72;0,200;0,100;0,100;
 274228;348;180;74;0,213;0,095;0,095;
 274584;354;172;76;0,229;0,043;0,043;
 274930;346;176;66;0,181;0,038;0,038;
 275286;350;166;68;0,184;0,023;0,023;
 275630;354;168;74;0,176;0,072;0,072;
 275976;348;172;82;0,191;0,144;0,144;
 276328;346;176;78;0,212;-0,006;-0,006;
 276686;352;174;60;0,221;0,095;0,095;
 277034;348;174;74;0,187;-0,010;-0,010;
 277388;356;166;78;0,172;0,112;0,112;
 277734;376;168;78;0,172;0,134;0,134;
 278086;350;176;76;0,031;0,070;0,070;
 278444;330;104;68;0,160;0,005;0,005;
 278800;360;172;64;0,020;0,034;0,034;
 279136;338;168;72;0,207;0,014;0,014;
 279492;350;178;74;0,200;0,084;0,084;
 279838;378;176;76;0,080;0,165;0,165;
 280180;320;122;84;0,101;0,224;0,224;
 280526;352;150;84;0,033;0,448;0,448;
 280876;350;136;90;0,074;0,282;0,282;
 281234;350;152;76;0,055;0,447;0,447;
 281576;346;148;88;0,092;0,314;0,314;
 281924;350;158;90;0,090;0,426;0,426;
 282270;356;158;84;0,056;0,552;0,552;
 282618;352;130;92;0,076;0,420;0,420;
 282962;336;148;86;0,048;0,271;0,271;
 283322;346;150;74;0,053;0,411;0,411;
 283670;346;132;90;0,047;0,298;0,298;
 284010;356;138;92;0,048;0,367;0,367;
 284370;346;156;78;0,071;0,116;0,116;
 284724;344;156;68;0,167;0,248;0,248;
 285048;346;184;90;0,172;0,154;0,154;
 285396;344;170;76;0,142;0,529;0,529;
 285742;374;152;94;0,126;0,380;0,380;
 286092;322;152;92;0,053;0,470;0,470;
 286444;368;138;82;0,053;0,444;0,444;
 286784;326;130;82;0,054;0,279;0,279;
 287128;346;162;82;0,067;0,297;0,297;
 287484;354;152;82;0,110;0,360;0,360;
 287826;338;150;88;0,087;0,351;0,351;
 288172;338;150;84;0,104;0,278;0,278;
 288524;352;158;76;0,118;0,252;0,252;
 288858;344;164;80;0,131;0,159;0,159;
 289200;344;164;78;0,022;0,242;0,242;
 289542;366;112;84;0,102;0,278;0,278;
 289890;324;150;86;0,014;0,200;0,200;
 290236;348;178;72;0,162;0,276;0,276;
 290584;338;166;80;0,194;0,150;0,150;
 290920;366;168;82;0,184;0,290;0,290;
 291266;318;162;82;0,177;0,275;0,275;
 291606;338;166;80;0,132;0,286;0,286;
 291950;340;144;80;0,166;0,110;0,110;
 292298;340;168;68;0,117;0,225;0,225;
 292630;340;156;82;0,138;0,096;0,096;
 292978;364;158;74;0,122;0,194;0,194;
 293308;346;160;78;0,126;0,172;0,172;
 293648;314;156;84;0,071;0,278;0,278;
 293972;330;128;84;0,140;0,026;0,026;
 294344;348;168;60;0,060;0,002;0,002;
 294676;336;138;62;-0,043;-0,035;-0,035;
 295004;396;104;84;0,101;0,048;0,048;
 295342;288;170;76;0,018;0,238;0,238;
 295680;334;150;80;0,192;0,208;0,208;
 296022;338;164;78;0,055;0,274;0,274;
 296354;338;120;84;0,088;0,240;0,240;
 296698;396;160;84;0,048;0,372;0,372;
 297030;272;158;82;0,131;0,328;0,328;
 297374;340;162;84;0,091;0,361;0,361;
 297712;346;134;82;0,113;0,166;0,166;
 298056;336;154;70;0,079;0,144;0,144;
 298392;340;168;74;0,076;0,108;0,108;
 298730;336;126;80;0,164;0,076;0,076;
 299070;338;170;66;0,074;0,249;0,249;
 299400;344;154;86;0,172;0,092;0,092;
 299746;340;166;68;0,115;0,195;0,195;
Laikas-0:5:0(ekg registravimas á failà(200 [W]);
 300086;338;152;76;0,134;0,110;0,110;
 300410;368;162;88;0,134;0,295;0,295;
Laikas-0:5:0(automatinis krûvio keitimas)(250 [W]);
 300756;312;164;86;0,148;0,502;0,502;
Laikas-0:5:1(poslinkis á deðinæ)(0 [W]);
 301090;338;162;90;0,104;0,209;0,209;
Laikas-0:5:1(automatinis krûvio keitimas)(0 [W]);
 301448;338;136;68;0,123;0,201;0,201;
 301778;338;158;74;0,098;0,039;0,039;
 302122;336;168;68;0,162;-0,018;-0,018;
 302472;346;170;60;0,156;0,094;0,094;
 302792;362;160;90;0,205;0,075;0,075;
 303128;312;174;78;0,196;-0,075;-0,075;
 303488;346;180;56;0,245;0,218;0,218;
 303808;340;168;82;0,206;0,012;0,012;
 304164;340;164;74;0,184;0,230;0,230;
 304502;348;168;80;0,173;0,134;0,134;
 304854;346;168;76;0,135;0,227;0,227;
 305196;350;150;82;0,085;0,224;0,224;
 305548;350;140;84;0,086;0,269;0,269;
 305896;350;156;80;0,084;0,034;0,034;
 306264;350;164;62;0,089;-0,084;-0,084;
 306626;360;144;56;0,058;0,001;0,001;
 306970;356;136;82;0,041;-0,047;-0,047;
 307320;340;136;82;0,039;0,274;0,274;
 307682;380;154;84;0,037;0,323;0,323;
 308042;360;136;86;0,075;0,101;0,101;
 308418;362;162;66;0,065;0,001;0,001;
 308786;366;158;64;0,090;0,026;0,026;
 309142;370;150;82;0,074;0,048;0,048;
 309518;370;152;76;0,038;0,037;0,037;
 309894;372;136;66;0,012;0,051;0,051;
 310262;372;124;72;0,034;0,010;0,010;
 310644;372;160;66;0,028;-0,010;-0,010;
 311022;378;148;62;0,049;-0,002;-0,002;
 311402;378;140;62;0,045;0,000;0,000;
 311780;384;152;66;0,021;-0,004;-0,004;
 312160;380;134;68;0,026;0,001;0,001;
 312546;380;138;66;0,010;-0,002;-0,002;
 312924;382;134;64;0,045;0,001;0,001;
 313310;386;174;66;0,036;-0,001;-0,001;
 313700;388;128;66;0,008;-0,001;-0,001;
 314086;390;126;64;0,010;0,002;0,002;
 314470;386;156;68;0,019;-0,006;-0,006;
 314860;386;158;70;0,077;0,004;0,004;
 315248;390;162;66;0,060;0,005;0,005;
 315640;392;152;68;0,086;0,000;0,000;
 316036;392;168;70;0,080;0,007;0,007;
 316420;388;168;70;0,116;0,014;0,014;
 316810;390;170;70;0,061;0,017;0,017;
 317198;388;138;70;0,088;0,008;0,008;
 317594;394;166;68;0,041;-0,012;-0,012;
 317992;396;152;62;0,058;0,002;0,002;
 318384;396;152;66;0,041;-0,010;-0,010;
 318778;394;152;70;0,055;0,002;0,002;
 319170;396;162;74;0,028;0,018;0,018;
 319570;400;132;70;0,006;0,024;0,024;
 319978;408;130;72;0,012;0,012;0,012;
 320390;410;158;70;0,016;0,016;0,016;
 320796;406;168;72;0,084;0,005;0,005;
 321206;408;174;68;0,104;0,010;0,010;
 321612;410;168;70;0,109;0,004;0,004;
 322032;418;172;74;0,109;0,024;0,024;
 322452;424;178;78;0,110;0,034;0,034;
 322874;420;176;74;0,106;0,038;0,038;
 323292;416;168;74;-0,001;0,013;0,013;
 323710;416;120;70;0,053;0,015;0,015;
 324132;424;160;72;-0,010;0,009;0,009;
 324558;426;182;72;0,065;0,002;0,002;
 324988;426;158;68;0,110;0,000;0,000;
 325408;420;176;68;0,062;0,000;0,000;
 325822;418;162;72;0,084;0,002;0,002;
 326234;414;162;78;0,072;0,031;0,031;
 326654;418;168;74;0,065;0,026;0,026;
 327082;430;164;72;0,083;0,016;0,016;
 327522;438;178;74;0,080;0,017;0,017;
 327968;450;184;78;0,062;0,012;0,012;
 328424;452;160;72;0,053;0,018;0,018;
 328868;444;160;74;0,043;0,007;0,007;
 329306;440;176;74;0,049;0,004;0,004;
 329748;442;166;70;0,088;0,006;0,006;
 330200;448;180;72;0,063;0,002;0,002;
 330646;450;168;74;0,100;0,005;0,005;
 331086;438;180;72;0,067;0,007;0,007;
 331520;436;166;72;0,066;0,005;0,005;
 331962;440;164;72;0,083;0,009;0,009;
 332406;444;186;74;0,068;0,009;0,009;
 332846;442;168;74;0,080;0,021;0,021;
 333278;432;164;76;0,085;0,026;0,026;
 333710;434;184;76;0,077;0,026;0,026;
 334154;442;172;74;0,062;0,021;0,021;
 334604;448;156;74;0,077;0,009;0,009;
 335044;440;180;72;0,042;0,013;0,013;
 335476;434;154;74;-0,079;0,014;0,014;
 335908;434;92;76;0,050;0,027;0,027;
 336352;442;170;76;-0,044;0,021;0,021;
 336804;452;168;74;0,054;0,034;0,034;
 337252;448;166;78;0,038;0,023;0,023;
 337692;440;158;76;0,001;0,018;0,018;
 338134;442;132;72;0,020;0,014;0,014;
 338590;456;160;74;0,001;0,011;0,011;
 339052;464;168;78;0,031;0,021;0,021;
 339506;454;162;78;0,042;0,040;0,040;
 339952;444;166;78;0,052;0,014;0,014;
 340402;446;176;70;0,069;0,024;0,024;
 340864;464;182;76;0,095;0,007;0,007;
 341332;470;188;78;0,085;0,011;0,011;
 341808;476;180;74;0,068;0,020;0,020;
 342274;464;168;76;0,066;0,006;0,006;
 342740;464;178;74;0,079;-0,004;-0,004;
 343212;478;200;70;0,052;0,006;0,006;
 343694;482;156;76;0,095;-0,002;-0,002;
 344158;466;182;76;0,043;0,018;0,018;
 344616;456;186;76;0,046;0,034;0,034;
 345064;450;152;80;0,046;0,026;0,026;
 345520;452;160;74;0,013;0,016;0,016;
 345966;446;152;72;0,047;0,006;0,006;
 346406;440;184;72;0,056;0,012;0,012;
 346834;430;178;76;0,125;0,010;0,010;
 347264;428;180;70;0,104;0,022;0,022;
 347692;428;172;74;0,068;0,005;0,005;
 348118;428;156;70;0,027;0,008;0,008;
 348546;426;142;70;0,056;0,003;0,003;
 348970;420;180;70;0,050;0,007;0,007;
 349384;418;170;72;0,085;0,006;0,006;
 349804;422;160;70;0,031;0,023;0,023;
 350232;428;144;78;0,014;0,018;0,018;
 350662;426;140;72;0,020;0,024;0,024;
 351084;424;166;72;0,023;0,013;0,013;
 351508;424;150;72;0,024;0,014;0,014;
 351936;428;146;74;0,046;0,020;0,020;
 352372;438;184;76;0,050;0,026;0,026;
 352810;438;182;76;0,054;0,032;0,032;
 353248;438;150;76;0,026;0,022;0,022;
 353688;440;148;74;0,034;0,028;0,028;
 354132;444;184;76;0,054;0,010;0,010;
 354586;450;192;72;0,122;0,029;0,029;
 355036;456;182;78;0,034;0,014;0,014;
 355492;452;144;76;0,090;0,030;0,030;
 355948;458;186;76;0,030;0,022;0,022;
 356412;464;156;76;0,111;0,006;0,006;
 356884;470;194;72;0,051;0,007;0,007;
 357346;464;174;74;0,128;0,001;0,001;
 357808;460;190;70;0,047;0,004;0,004;
 358270;462;154;74;0,117;0,001;0,001;
 358742;474;192;74;0,047;0,002;0,002;
 359216;472;174;72;0,128;0,007;0,007;
 359678;464;192;76;0,095;0,007;0,007;
Laikas-0:6:0(ekg registravimas á failà(0 [W]);
 360148;472;188;78;0,131;0,023;0,023;
 360630;480;194;78;0,122;0,018;0,018;
 361118;488;196;76;0,026;0,021;0,021;
 361594;478;146;78;0,038;0,005;0,005;
 362074;476;164;72;0,004;0,014;0,014;
 362550;476;186;76;0,056;0,002;0,002;
 363036;488;194;78;0,123;0,008;0,008;
 363520;484;198;74;0,086;0,003;0,003;
 363992;472;168;72;0,044;0,002;0,002;
 364464;472;156;74;0,064;0,003;0,003;
 364932;470;192;76;0,037;0,012;0,012;
 365412;480;156;78;0,110;0,007;0,007;
 365904;488;196;74;0,048;0,006;0,006;
 366388;484;188;74;0,071;0,001;0,001;
 366866;478;168;74;0,085;0,004;0,004;
 367344;480;186;76;0,077;0,009;0,009;
 367814;470;196;78;0,133;0,022;0,022;
 368276;462;196;78;0,148;0,029;0,029;
 368730;452;186;76;0,148;0,027;0,027;
 369182;454;190;76;0,138;0,159;0,159;
 369530;392;174;110;0,117;0,308;0,308;
 370114;540;200;78;0,037;0,066;0,066;
 370586;470;152;74;0,089;0,007;0,007;
 371046;460;190;76;0,047;0,010;0,010;
 371504;458;184;74;0,131;0,018;0,018;
 371966;464;190;76;0,104;0,012;0,012;
 372446;480;184;76;0,119;0,022;0,022;
 372950;504;198;80;-0,047;0,022;0,022;
 373448;498;108;80;0,122;0,016;0,016;
 373954;504;198;76;-0,036;0,014;0,014;
 374468;514;186;78;0,102;0,009;0,009;
 374990;524;198;80;0,024;0,015;0,015;
 375508;518;158;80;0,090;0,012;0,012;
 376012;504;200;76;0,030;0,012;0,012;
 376510;496;182;76;0,115;0,011;0,011;
 377014;506;198;80;0,034;0,011;0,011;
 377514;498;156;76;0,116;0,014;0,014;
 377996;486;202;76;0,045;0,009;0,009;
 378482;486;196;78;0,148;0,013;0,013;
 378974;494;198;78;0,035;0,013;0,013;
 379466;488;152;76;0,075;0,006;0,006;
 379946;478;178;74;0,019;0,008;0,008;
 380420;478;196;76;0,108;0,008;0,008;
 380900;480;198;78;0,134;0,015;0,015;
 381388;484;190;76;0,030;0,016;0,016;
 381868;482;148;76;0,108;0,002;0,002;
 382348;478;198;72;0,039;0,010;0,010;
 382826;482;194;76;0,119;0,002;0,002;
 383322;494;188;78;0,106;0,012;0,012;
 383836;514;196;78;0,082;0,021;0,021;
 384338;504;188;80;0,098;0,011;0,011;
 384846;506;196;76;0,094;0,007;0,007;
 385364;518;200;76;0,094;-0,002;-0,002;
 385886;522;192;74;0,104;0,009;0,009;
 386388;506;196;82;0,099;0,006;0,006;
 386892;502;200;80;0,122;0,028;0,028;
 387394;502;198;78;0,154;0,002;0,002;
 387904;508;210;74;0,123;0,010;0,010;
 388404;502;190;78;0,137;0,002;0,002;
 388896;490;192;78;0,121;0,016;0,016;
 389390;494;204;78;0,144;0,016;0,016;
 389892;504;204;78;0,154;0,014;0,014;
 390400;508;200;78;0,105;0,009;0,009;
 390908;506;184;76;0,127;0,007;0,007;
 391414;506;204;76;0,103;0,004;0,004;
 391920;508;200;76;0,112;0,006;0,006;
 392434;512;190;78;0,046;0,005;0,005;
 392944;510;166;76;0,089;0,009;0,009;
 393450;506;204;78;0,056;0,007;0,007;
 393962;512;190;78;0,122;-0,002;-0,002;
 394494;532;202;74;0,090;0,002;0,002;
 395016;522;198;76;0,110;-0,003;-0,003;
 395530;514;200;78;0,123;0,004;0,004;
 396030;502;206;78;0,140;-0,001;-0,001;
 396544;508;204;72;0,119;0,010;0,010;
 397050;510;188;78;0,144;0,002;0,002;
 397562;510;206;74;0,119;0,010;0,010;
 398068;508;206;78;0,169;0,002;0,002;
 398570;504;208;76;0,151;0,011;0,011;
 399072;502;200;78;0,155;0,012;0,012;
 399572;500;202;80;0,131;0,016;0,016;
 400080;508;200;78;0,148;0,028;0,028;
 400584;504;206;80;0,122;0,002;0,002;
 401088;500;194;72;0,149;0,026;0,026;
 401588;504;204;80;0,116;0,002;0,002;
 402110;522;202;80;0,138;0,032;0,032;
 402642;534;204;82;0,122;0,023;0,023;
 403164;522;206;80;0,128;0,018;0,018;
 403680;514;202;78;0,122;0,026;0,026;
 404192;514;200;82;0,125;0,016;0,016;
 404710;516;202;78;0,128;0,018;0,018;
 405224;514;206;78;0,138;0,014;0,014;
 405728;504;202;80;0,138;0,014;0,014;
 406230;502;198;78;0,141;0,025;0,025;
 406740;512;206;80;0,144;0,025;0,025;
 407254;516;208;82;0,148;0,038;0,038;
 407770;514;204;82;0,151;0,038;0,038;
 408286;512;206;80;0,138;0,041;0,041;
 408808;526;206;82;0,148;0,022;0,022;
 409352;544;214;80;0,116;0,031;0,031;
 409890;536;198;82;0,118;0,018;0,018;
 410412;522;200;80;0,118;0,013;0,013;
 410940;528;214;78;0,131;0,013;0,013;
 411482;542;210;80;0,135;0,004;0,004;
 412032;548;206;78;0,142;0,002;0,002;
 412562;532;212;76;0,133;0,002;0,002;
 413082;522;210;80;0,155;0,006;0,006;
 413606;522;208;80;0,151;0,013;0,013;
 414126;518;206;78;0,158;0,018;0,018;
 414636;514;210;80;0,124;0,005;0,005;
 415138;498;190;74;0,176;0,011;0,011;
 415624;488;210;76;0,075;0,002;0,002;
 416104;478;162;74;0,180;0,008;0,008;
 416582;478;208;76;0,092;0,007;0,007;
 417072;492;208;78;0,200;0,026;0,026;
 417572;502;208;82;0,164;0,026;0,026;
 418106;528;206;80;0,162;0,021;0,021;
 418652;550;216;80;0,103;0,016;0,016;
 419176;524;190;80;0,149;0,015;0,015;
 419692;514;212;80;0,133;0,017;0,017;
Laikas-0:7:0(ekg registravimas á failà(0 [W]);
 420196;506;216;78;0,147;0,011;0,011;
 420700;502;190;76;0,123;0,013;0,013;
 421190;490;184;78;0,118;0,011;0,011;
 421676;488;208;78;0,146;0,018;0,018;
 422172;494;214;78;0,192;0,020;0,020;
 422688;518;208;80;0,164;0,010;0,010;
 423228;538;204;78;0,145;-0,011;-0,011;
 423782;554;214;74;0,119;0,002;0,002;
 424348;566;212;78;0,104;0,002;0,002;
 424954;608;214;80;0,104;0,000;0,000;
 425544;586;218;74;0,099;0,005;0,005;
 426116;576;218;78;0,134;-0,005;-0,005;
 426692;576;222;80;0,122;-0,002;-0,002;
 427266;578;212;84;0,142;0,008;0,008;
 427826;556;214;80;0,141;0,007;0,007;
 428372;542;220;78;0,196;-0,003;-0,003;
 428902;534;226;74;0,197;0,008;0,008;
 429434;532;210;82;0,207;0,007;0,007;
 429968;530;214;76;0,187;-0,011;-0,011;
 430488;520;216;72;0,196;0,002;0,002;
 431006;520;214;76;0,183;-0,009;-0,009;
 431538;536;210;82;0,149;0,007;0,007;
 432088;548;208;78;0,145;0,000;0,000;
 432650;560;220;78;0,140;0,000;0,000;
 433216;566;220;78;0,148;0,000;0,000;
 433816;606;224;82;0,112;0,001;0,001;
 434428;604;210;76;0,110;-0,007;-0,007;
 435004;574;214;72;0,099;0,008;0,008;
 435546;548;210;76;0,146;0,010;0,010;
 436084;536;220;74;0,187;0,001;0,001;
 436624;542;228;76;0,189;0,001;0,001;
 437178;552;214;76;0,185;0,000;0,000;
 437736;560;218;78;0,124;0,000;0,000;
 438290;552;204;76;0,162;0,000;0,000;
 438816;530;220;78;0,162;0,001;0,001;
 439344;526;220;76;0,221;0,007;0,007;
 439872;530;220;80;0,212;0,004;0,004;
 440412;538;220;78;0,183;0,012;0,012;
 440948;536;212;80;0,197;0,003;0,003;
 441482;534;220;76;0,160;0,004;0,004;
 442024;544;212;78;0,180;0,000;0,000;
 442590;564;220;78;0,100;-0,002;-0,002;
 443160;570;196;76;0,140;0,000;0,000;
 443712;552;218;80;0,108;0,001;0,001;
 444268;554;220;78;0,216;0,043;0,043;
 444656;400;198;88;0,093;0,067;0,067;
 445406;738;224;78;0,172;0,023;0,023;
 445944;538;210;76;0,064;-0,036;-0,036;
 446468;528;224;80;0,184;0,004;0,004;
 446996;528;218;80;0,225;0,025;0,025;
 447530;534;220;82;0,156;0,023;0,023;
 448056;526;198;80;0,196;0,022;0,022;
 448592;536;222;80;0,162;0,014;0,014;
 449136;544;224;80;0,204;-0,012;-0,012;
 449726;584;228;74;0,162;-0,001;-0,001;
 450328;604;220;78;0,159;0,015;0,015;
 450926;598;228;76;0,134;0,000;0,000;
 451530;608;230;82;0,137;0,012;0,012;
 452162;632;230;78;0,118;-0,002;-0,002;
 452790;624;224;76;0,116;0,002;0,002;
 453372;586;220;80;0,126;0,009;0,009;
 453952;576;224;76;0,154;0,001;0,001;
 454526;576;226;78;0,144;0,000;0,000;
 455088;560;210;78;0,182;-0,002;-0,002;
 455630;546;224;80;0,164;0,002;0,002;
 456178;546;220;76;0,216;0,002;0,002;
 456730;552;226;78;0,172;0,000;0,000;
 457288;556;210;76;0,152;0,001;0,001;
 457826;540;204;78;0,170;0,000;0,000;
 458364;540;228;78;0,179;0,002;0,002;
 458910;544;222;78;0,237;-0,001;-0,001;
 459476;566;228;76;0,178;0,000;0,000;
 460056;580;218;78;0,177;0,001;0,001;
 460630;574;222;78;0,135;0,000;0,000;
 461216;588;220;80;0,134;0,001;0,001;
 461832;614;224;80;0,119;-0,001;-0,001;
 462462;632;228;80;0,101;0,002;0,002;
 463072;608;218;78;0,149;0,016;0,016;
 463668;598;240;70;0,152;0,027;0,027;
 464256;582;228;72;0,190;-0,032;-0,032;
 464808;562;216;84;0,205;-0,010;-0,010;
 465350;542;226;80;0,198;0,031;0,031;
 465886;534;224;82;0,224;0,014;0,014;
 466414;526;216;78;0,225;0,041;0,041;
 466946;534;220;84;0,212;0,014;0,014;
 467492;544;224;78;0,162;0,066;0,066;
 468026;538;202;88;0,196;0,031;0,031;
 468570;538;222;84;0,156;0,070;0,070;
 469106;538;220;84;0,183;0,026;0,026;
 469654;550;214;80;0,189;0,014;0,014;
 470214;558;226;80;0,183;-0,001;-0,001;
 470770;554;226;76;0,212;0,001;0,001;
 471322;552;226;78;0,212;-0,001;-0,001;
 471896;574;228;80;0,166;0,000;0,000;
 472466;568;212;76;0,191;0,001;0,001;
 473018;554;226;78;0,170;-0,002;-0,002;
 473566;546;222;78;0,212;0,002;0,002;
 474112;550;222;80;0,200;0,006;0,006;
 474652;540;216;80;0,180;0,007;0,007;
 475182;530;210;78;0,192;-0,003;-0,003;
 475708;524;220;74;0,195;-0,003;-0,003;
 476224;516;216;72;0,212;-0,002;-0,002;
 476734;510;210;76;0,174;-0,005;-0,005;
 477244;510;200;78;0,186;0,010;0,010;
 477738;496;208;78;0,162;0,016;0,016;
 478232;494;206;78;0,212;0,006;0,006;
 478728;494;214;74;0,216;0,002;0,002;
 479222;494;214;74;0,233;0,000;0,000;
 479724;500;214;74;0,220;0,000;0,000;
Laikas-0:8:0(ekg registravimas á failà(0 [W]);
 480230;506;210;74;0,208;0,000;0,000;
 480734;506;210;78;0,208;0,002;0,002;
 481240;504;214;72;0,244;-0,012;-0,012;
 481730;492;222;68;0,247;0,003;0,003;
 482226;494;214;74;0,168;-0,009;-0,009;
 482712;486;184;76;0,173;0,004;0,004;
 483194;480;198;76;0,143;0,004;0,004;
 483668;474;212;72;0,211;0,014;0,014;
 484144;480;212;78;0,288;0,007;0,007;
 484646;504;230;78;0,270;0,025;0,025;
 485190;544;230;82;0,230;0,006;0,006;
 485796;606;226;80;0,185;-0,003;-0,003;
 486408;610;230;80;0,138;0,000;0,000;
 487010;602;224;80;0,162;0,002;0,002;
 487606;594;234;76;0,155;0,002;0,002;
 488210;606;228;80;0,160;0,010;0,010;
 488810;598;224;76;0,155;0,002;0,002;
 489390;582;224;80;0,160;0,006;0,006;
 489964;572;230;76;0,198;-0,002;-0,002;
 490542;580;234;76;0,200;-0,003;-0,003;
 491110;568;222;80;0,194;-0,007;-0,007;
 491656;550;218;82;0,207;0,011;0,011;
 492200;544;230;80;0,226;0,002;0,002;
 492744;540;232;76;0,251;0,004;0,004;
 493290;544;224;78;0,246;0,000;0,000;
 493828;542;222;80;0,254;0,001;0,001;
 494366;534;232;74;0,256;0,010;0,010;
 494906;544;228;80;0,243;0,000;0,000;
 495472;564;222;80;0,211;-0,003;-0,003;
 496042;568;224;76;0,173;-0,001;-0,001;
 496614;574;222;78;0,192;0,002;0,002;
 497188;572;232;76;0,181;0,002;0,002;
 497774;588;230;76;0,196;0,000;0,000;
 498366;592;228;80;0,158;0,005;0,005;
 498968;600;224;78;0,170;0,000;0,000;
 499554;588;228;78;0,158;0,004;0,004;
 500154;600;232;78;0,181;0,007;0,007;
 500778;624;238;76;0,150;0,006;0,006;
 501386;608;224;80;0,152;0,006;0,006;
 501978;592;224;78;0,155;0,001;0,001;
 502568;592;234;78;0,167;0,004;0,004;
 503184;614;232;78;0,184;0,002;0,002;
 503786;600;228;80;0,191;0,000;0,000;
 504390;606;242;80;0,185;0,000;0,000;
 505032;640;242;76;0,221;0,006;0,006;
 505668;634;246;72;0,158;0,036;0,036;
 506304;640;230;78;0,182;0,009;0,009;
 506916;614;236;80;0,162;0,012;0,012;
 507526;606;238;76;0,189;0,005;0,005;
 508158;634;240;78;0,170;0,014;0,014;
 508788;628;228;78;0,155;0,000;0,000;
 509406;620;232;82;0,170;0,008;0,008;
 510024;618;244;78;0,164;-0,002;-0,002;
 510680;656;242;78;0,126;0,021;0,021;
 511348;668;226;78;0,148;-0,002;-0,002;
 511952;606;236;82;0,097;0,012;0,012;
 512592;640;224;80;0,153;-0,007;-0,007;
 513238;644;238;78;0,102;0,006;0,006;
 513886;650;228;82;0,122;0,003;0,003;
 514496;610;222;80;0,123;0,003;0,003;
 515124;626;234;76;0,134;0,010;0,010;
 515784;658;242;74;0,108;0,042;0,042;
 516450;668;226;78;0,114;-0,002;-0,002;
 517074;630;228;84;0,093;0,011;0,011;
 517714;636;232;80;0,110;-0,002;-0,002;
 518350;632;226;80;0,141;-0,007;-0,007;
 518944;600;232;86;0,154;0,004;0,004;
 519534;590;236;80;0,219;-0,005;-0,005;
 520122;584;240;78;0,221;0,000;0,000;
 520720;600;236;80;0,206;0,002;0,002;
 521310;586;226;78;0,184;0,000;0,000;
 521886;576;226;76;0,180;0,001;0,001;
 522478;594;234;80;0,200;0,007;0,007;
 523094;614;242;76;0,180;0,004;0,004;
 523746;656;240;78;0,147;0,018;0,018;
 524372;622;224;78;0,128;0,028;0,028;
 525006;634;232;76;0,115;0,016;0,016;
 525626;622;230;78;0,122;0,028;0,028;
 526264;636;228;76;0,163;0,010;0,010;
 526854;592;238;78;0,180;0,010;0,010;
 527454;602;240;78;0,233;0,008;0,008;
 528072;614;242;74;0,167;0,014;0,014;
 528692;622;222;78;0,179;0,017;0,017;
 529300;610;236;78;0,148;0,020;0,020;
 529918;616;238;74;0,207;0,024;0,024;
 530546;626;246;74;0,168;0,039;0,039;
 531182;636;228;76;0,181;0,034;0,034;
 531808;626;234;76;0,152;0,008;0,008;
 532414;610;238;80;0,177;0,003;0,003;
 533026;612;236;80;0,148;0,001;0,001;
 533648;620;224;80;0,126;0,002;0,002;
 534240;592;214;76;0,154;0,000;0,000;
 534818;582;240;80;0,164;0,004;0,004;
 535392;570;222;76;0,266;-0,004;-0,004;
 535968;574;242;74;0,225;0,008;0,008;
 536582;616;244;76;0,221;0,025;0,025;
 537232;650;242;76;0,138;0,025;0,025;
 537952;724;240;82;0,137;0,016;0,016;
 538596;642;234;80;0,115;0,021;0,021;
 539222;624;234;76;0,162;0,010;0,010;
 539836;616;234;78;0,173;0,007;0,007;
Laikas-0:9:0(ekg registravimas á failà(0 [W]);
 540428;590;230;78;0,188;0,002;0,002;
 541002;574;230;78;0,200;-0,002;-0,002;
 541568;568;228;80;0,204;0,002;0,002;
 542132;562;226;76;0,216;-0,001;-0,001;
 542712;582;232;78;0,196;0,002;0,002;
 543304;592;230;78;0,154;0,001;0,001;
 543888;582;212;78;0,202;0,004;0,004;
 544458;570;238;74;0,181;0,003;0,003;
 545028;572;234;78;0,240;-0,008;-0,008;
 545584;556;224;80;0,225;0,003;0,003;
 546168;582;232;76;0,204;-0,001;-0,001;
 546748;578;228;78;0,216;0,005;0,005;
 547338;592;234;76;0,204;0,004;0,004;
 547958;622;240;76;0,208;0,010;0,010;
 548564;606;236;78;0,192;0,012;0,012;
 549174;608;234;78;0,164;0,002;0,002;
 549770;596;222;80;0,178;0,005;0,005;
 550366;596;234;78;0,155;0,001;0,001;
 550972;606;228;78;0,160;0,010;0,010;
 551566;594;224;74;0,148;0,006;0,006;
 552136;568;216;78;0,157;-0,010;-0,010;
 552688;558;226;80;0,162;0,001;0,001;
 553230;540;214;80;0,208;0,006;0,006;
 553762;530;224;78;0,214;0,007;0,007;
 554290;530;226;78;0,273;0,003;0,003;
 554810;520;228;76;0,283;-0,001;-0,001;
 555332;518;226;74;0,258;0,002;0,002;
 555856;528;218;78;0,232;0,002;0,002;
 556392;536;220;74;0,200;0,006;0,006;
 556948;556;224;80;0,192;-0,001;-0,001;
 557486;536;218;78;0,196;0,010;0,010;
 558010;524;218;80;0,238;0,002;0,002;
 558542;534;234;74;0,252;0,000;0,000;
 559086;544;230;76;0,271;0,000;0,000;
 559644;558;228;78;0,219;0,000;0,000;
 560218;574;226;74;0,229;0,004;0,004;
 560800;580;238;74;0,197;0,008;0,008;
 561368;568;224;76;0,229;0,012;0,012;
 561930;562;230;74;0,204;0,007;0,007;
 562490;558;228;74;0,195;0,014;0,014;
 563068;580;224;74;0,175;-0,008;-0,008;
 563630;562;216;82;0,187;0,016;0,016;
 564230;602;242;76;0,157;0,002;0,002;
 564830;598;224;80;0,193;0,026;0,026;
 565466;634;242;72;0,158;0,017;0,017;
 566074;610;236;78;0,142;-0,014;-0,014;
 566674;602;218;82;0,172;0,017;0,017;
 567298;622;240;74;0,158;0,003;0,003;
 567910;612;242;76;0,196;0,040;0,040;
 568520;612;236;74;0,187;0,013;0,013;
 569110;588;226;78;0,207;0,026;0,026;
 569700;590;240;74;0,183;0,008;0,008;
 570288;592;226;76;0,226;0,018;0,018;
 570870;578;232;74;0,210;0,004;0,004;
 571432;564;236;78;0,246;0,000;0,000;
 571994;562;236;78;0,264;0,000;0,000;
 572554;564;234;80;0,264;0,001;0,001;
 573124;564;236;74;0,228;0,002;0,002;
 573688;564;222;78;0,211;-0,006;-0,006;
 574252;566;222;80;0,203;0,001;0,001;
 574820;568;232;78;0,200;-0,006;-0,006;
 575424;602;236;76;0,216;0,002;0,002;
 576034;612;238;78;0,168;0,024;0,024;
 576698;666;240;76;0,138;0,023;0,023;
 577328;626;222;76;0,116;0,027;0,027;
 577948;620;226;78;0,134;0,014;0,014;
 578556;608;238;78;0,130;0,000;0,000;
 579138;588;218;80;0,159;-0,002;-0,002;
 579728;584;224;80;0,167;-0,001;-0,001;
 580304;576;238;76;0,182;0,000;0,000;
 580894;590;228;78;0,192;0,008;0,008;
 581504;610;230;76;0,143;0,011;0,011;
 582120;614;224;74;0,165;0,034;0,034;
 582750;634;246;74;0,146;0,059;0,059;
 583382;630;236;72;0,189;0,074;0,074;
 584022;640;240;72;0,124;0,038;0,038;
 584632;608;216;78;0,169;0,054;0,054;
 585226;594;236;72;0,144;0,015;0,015;
 585820;598;236;78;0,176;0,001;0,001;
 586392;570;216;78;0,229;0,006;0,006;
 586960;568;240;74;0,199;0,002;0,002;
 587558;596;236;76;0,250;0,016;0,016;
 588144;588;236;74;0,188;0,013;0,013;
 588726;584;226;76;0,184;0,002;0,002;
 589296;570;220;78;0,176;-0,003;-0,003;
 589870;576;230;80;0,170;0,000;0,000;
 590450;580;224;78;0,168;-0,005;-0,005;
 591066;614;230;76;0,079;0,007;0,007;
 591678;606;196;74;0,148;0,018;0,018;
 592274;602;238;76;0,086;0,038;0,038;
 592866;588;218;70;0,132;-0,002;-0,002;
 593440;580;208;84;0,119;0,023;0,023;
 594034;588;224;76;0,123;-0,001;-0,001;
 594614;582;222;78;0,196;0,003;0,003;
 595182;570;238;76;0,180;0,003;0,003;
 595760;576;220;74;0,250;0,005;0,005;
 596346;588;240;78;0,203;0,015;0,015;
 596928;580;234;74;0,232;0,005;0,005;
 597516;590;232;78;0,242;0,017;0,017;
 598084;568;234;72;0,221;0,005;0,005;
 598650;566;228;78;
