# Supplementary material for: New approach for visualization of relationships between RR and JT intervals
Source: PLoS One. 2017 Apr 5;12(4):e0174279. doi: 10.1371/journal.pone.0174279 (PMC5381794; doi:10.1371/journal.pone.0174279)
Supplement: S1 Data — The supporting information files include unprocessed data from ECG analysis system “Kaunas-Load” for all subjects who were part of this research. (ZIP) [file pone.0174279.s005.zip › Par_Disk_P5.txt]

P5;
   RR (II)
   DJTp (II)
   DQRS (II)
RR(II) / DJTp (II) (Nevid.)300-:-1500 / 100-:-400
RR(II) / DQRS (II) (Nevid.)300-:-1500 / 60-:-140
DJTp(II) / DQRS (II) (Nevid.)100-:-400 / 60-:-140
Laikas-0:0:0(pradþia)(0 [W]);
 380;582;226;82;
Laikas-0:0:0(raminimas)(0 [W]);
 962;582;222;82;0,169;0,019;0,019;
 1542;584;226;86;0,133;0,024;0,024;
 2124;580;212;86;0,142;0,034;0,034;
 2710;588;224;86;0,119;0,042;0,042;
 3312;602;224;88;0,134;0,026;0,026;
 3936;624;228;86;0,102;0,031;0,031;
 4566;630;220;88;0,098;0,011;0,011;
 5208;644;226;86;0,079;0,018;0,018;
 5862;654;226;88;0,064;0,014;0,014;
 6526;666;220;92;0,065;0,023;0,023;
 7176;646;220;88;0,059;0,025;0,025;
 7818;644;226;88;0,070;0,018;0,018;
 8470;652;222;88;0,077;0,025;0,025;
 9120;650;222;90;0,091;0,034;0,034;
 9768;648;234;92;0,083;0,034;0,034;
 10420;652;224;88;0,130;0,004;0,004;
 11084;664;244;84;0,085;0,012;0,012;
 11748;664;222;88;0,091;0,002;0,002;
 12426;678;226;88;0,065;0,022;0,022;
 13120;692;236;94;0,054;0,020;0,020;
 13798;680;224;90;0,051;0,020;0,020;
 14468;670;220;88;0,051;0,004;0,004;
 15144;676;228;86;0,054;0,007;0,007;
 15824;678;226;88;0,051;0,005;0,005;
 16488;666;218;92;0,081;0,010;0,010;
 17156;666;244;86;0,061;0,014;0,014;
 17824;670;222;88;0,078;0,003;0,003;
 18496;670;224;88;0,050;0,016;0,016;
 19146;652;218;90;0,054;0,018;0,018;
 19794;648;220;88;0,080;0,029;0,029;
 20436;640;236;88;0,099;0,029;0,029;
 21072;638;232;90;0,121;0,024;0,024;
 21702;628;224;86;0,128;0,019;0,019;
 22334;632;234;86;0,124;0,016;0,016;
 22972;638;234;88;0,104;0,014;0,014;
 23620;648;220;88;0,087;0,020;0,020;
 24266;646;220;88;0,060;0,011;0,011;
 24918;652;220;86;0,069;0,013;0,013;
 25572;656;228;88;0,087;0,013;0,013;
 26224;652;234;90;0,088;0,028;0,028;
 26862;638;220;90;0,110;0,035;0,035;
 27496;632;230;88;0,109;0,029;0,029;
 28114;618;232;86;0,134;0,023;0,023;
 28718;604;226;86;0,159;0,041;0,041;
 29310;594;228;92;0,162;0,045;0,045;
 29896;584;228;86;0,151;0,108;0,108;
 30478;582;218;92;0,155;0,054;0,054;
 31068;592;224;86;0,144;0,074;0,074;
 31698;632;238;90;0,121;0,026;0,026;
 32358;658;228;88;0,089;0,014;0,014;
 33008;650;218;86;0,093;0,007;0,007;
 33664;654;236;86;0,066;0,006;0,006;
 34328;666;224;88;0,061;0,012;0,012;
 34978;648;212;90;0,050;0,024;0,024;
 35608;632;218;90;0,047;0,068;0,068;
 36236;626;214;94;0,078;0,066;0,066;
 36874;640;230;90;0,084;0,055;0,055;
 37518;642;226;88;0,110;0,045;0,045;
 38146;632;230;90;0,101;0,060;0,060;
 38776;626;222;96;0,098;0,080;0,080;
 39394;618;216;90;0,101;0,079;0,079;
 40000;608;222;88;0,111;0,075;0,075;
 40610;610;230;92;0,095;0,063;0,063;
 41220;612;210;90;0,094;0,087;0,087;
 41848;628;216;92;0,072;0,041;0,041;
 42516;664;230;88;0,065;0,039;0,039;
 43184;670;224;90;0,072;0,019;0,019;
 43852;668;230;90;0,062;0,016;0,016;
 44522;670;230;88;0,082;0,018;0,018;
 45178;654;230;88;0,063;0,020;0,020;
 45814;638;210;90;0,064;0,039;0,039;
 46448;636;214;92;0,039;0,034;0,034;
 47108;658;214;88;0,042;-0,002;-0,002;
 47844;736;236;88;0,014;-0,016;-0,016;
 48624;778;226;86;0,022;0,008;0,008;
 49394;772;234;88;0,012;-0,002;-0,002;
 50108;712;236;88;0,041;-0,006;-0,006;
 50778;670;230;88;0,063;0,005;0,005;
 51424;648;220;90;0,098;0,021;0,021;
 52050;624;236;88;0,107;0,028;0,028;
 52664;614;230;86;0,159;0,023;0,023;
 53274;610;232;86;0,148;0,018;0,018;
 53888;614;230;86;0,130;0,023;0,023;
 54508;620;222;88;0,142;0,026;0,026;
 55130;622;236;88;0,133;0,022;0,022;
 55752;622;236;86;0,119;0,028;0,028;
 56378;626;216;88;0,108;0,020;0,020;
 57006;630;224;88;0,079;0,027;0,027;
 57644;636;222;88;0,064;0,052;0,052;
 58276;632;210;96;0,076;0,040;0,040;
 58910;636;222;86;0,042;0,131;0,131;
 59554;642;206;98;0,062;0,041;0,041;
 60206;652;220;86;0,049;0,047;0,047;
Laikas-0:1:1(ekg registravimas á failà(0 [W]);
 60860;654;226;88;0,070;0,020;0,020;
Laikas-0:1:1(automatinis krûvio keitimas)(50 [W]);
 61524;666;230;96;0,025;0,058;0,058;
 62194;666;198;98;0,058;0,065;0,065;
 62860;672;230;90;0,022;0,063;0,063;
 63512;648;216;90;0,082;0,064;0,064;
 64104;596;220;96;0,111;0,047;0,047;
 64682;576;234;80;0,198;-0,056;-0,056;
 65250;566;240;72;0,168;0,024;0,024;
 65820;572;206;98;0,124;-0,004;-0,004;
 66388;572;202;96;0,065;0,202;0,202;
 66980;586;204;92;0,087;0,078;0,078;
 67598;618;230;86;0,086;0,144;0,144;
 68222;630;224;100;0,153;0,051;0,051;
 68854;626;242;82;0,082;0,097;0,097;
 69476;620;204;90;0,102;0,014;0,014;
 70088;616;214;84;0,056;0,094;0,094;
 70700;612;218;98;0,070;0,083;0,083;
 71312;614;212;100;0,095;0,142;0,142;
 71920;602;222;88;0,087;0,135;0,135;
 72516;602;218;90;0,116;0,037;0,037;
 73122;604;220;84;0,129;0,096;0,096;
 73726;606;232;94;0,096;0,058;0,058;
 74350;620;212;92;0,094;0,118;0,118;
 74962;610;212;92;0,080;0,118;0,118;
 75568;614;228;96;0,064;0,142;0,142;
 76184;612;202;96;0,068;0,165;0,165;
 76794;610;206;94;0,047;0,181;0,181;
 77388;594;212;96;0,054;0,094;0,094;
 77976;584;206;86;0,098;0,166;0,166;
 78550;582;222;94;0,094;0,062;0,062;
 79140;582;212;84;0,113;0,213;0,213;
 79724;592;212;100;0,084;0,132;0,132;
 80344;622;218;100;0,082;0,157;0,157;
 80988;638;222;90;0,089;0,047;0,047;
 81620;632;228;86;0,085;0,022;0,022;
 82246;622;216;86;0,050;0,030;0,030;
 82854;612;196;94;0,095;0,027;0,027;
 83470;612;234;80;0,067;0,143;0,143;
 84080;614;216;98;0,146;0,043;0,043;
 84692;610;228;84;0,091;0,212;0,212;
 85292;606;210;100;0,103;0,085;0,085;
 85892;592;212;90;0,084;0,140;0,140;
 86464;578;212;88;0,046;0,154;0,154;
 87028;566;182;98;0,092;0,187;0,187;
 87584;556;210;98;0,058;0,258;0,258;
 88140;554;212;92;0,109;0,255;0,255;
 88700;562;206;94;0,139;0,189;0,189;
 89290;590;228;94;0,083;0,238;0,238;
 89930;638;212;102;0,069;0,179;0,179;
 90584;652;212;96;0,060;0,150;0,150;
 91186;600;220;90;0,074;0,170;0,170;
 91764;580;216;98;0,140;0,203;0,203;
 92346;586;228;102;0,087;0,309;0,309;
 92926;576;192;98;0,151;0,203;0,203;
 93488;564;222;88;0,071;0,247;0,247;
 94044;554;196;96;0,096;0,146;0,146;
 94602;550;196;90;0,105;0,240;0,240;
 95142;554;226;94;0,128;0,144;0,144;
 95706;556;220;88;0,204;0,160;0,160;
 96268;564;226;90;0,162;0,110;0,110;
 96850;578;216;90;0,194;0,048;0,048;
 97428;584;234;82;0,102;0,110;0,110;
 97996;564;194;92;0,067;0,058;0,058;
 98548;558;188;90;0,073;0,098;0,098;
 99112;558;224;86;0,078;0,125;0,125;
 99670;558;212;92;0,152;0,124;0,124;
 100228;562;216;96;0,119;0,168;0,168;
 100794;564;210;90;0,165;0,081;0,081;
 101358;566;230;82;0,110;0,087;0,087;
 101924;568;200;88;0,105;0,041;0,041;
 102502;570;198;86;0,065;0,098;0,098;
 103078;578;204;92;0,111;0,097;0,097;
 103644;572;234;92;0,125;0,138;0,138;
 104214;560;214;90;0,184;0,107;0,107;
 104760;546;214;86;0,160;0,187;0,187;
 105290;540;220;98;0,134;0,183;0,183;
 105834;542;200;94;0,177;0,183;0,183;
 106382;544;220;86;0,134;0,106;0,106;
 106942;558;220;86;0,144;0,111;0,111;
 107524;586;214;96;0,135;0,064;0,064;
 108110;582;216;82;0,093;0,128;0,128;
 108686;574;206;90;0,117;0,054;0,054;
 109246;568;214;90;0,122;0,080;0,080;
 109800;554;224;84;0,181;0,066;0,066;
 110350;548;230;84;0,224;0,044;0,044;
 110884;538;226;84;0,207;0,057;0,057;
 111424;532;210;86;0,217;0,041;0,041;
 111952;530;220;80;0,210;0,035;0,035;
 112480;530;226;80;0,103;0,025;0,025;
 113016;530;176;82;0,169;0,047;0,047;
 113538;524;212;88;0,066;0,083;0,083;
 114058;522;198;88;0,149;0,083;0,083;
 114586;524;212;82;0,116;0,142;0,142;
 115112;532;202;92;0,116;0,127;0,127;
 115654;546;200;94;0,119;0,103;0,103;
 116228;568;218;82;0,117;0,096;0,096;
 116782;558;216;86;0,131;0,046;0,046;
 117332;546;204;88;0,118;0,090;0,090;
 117884;554;206;90;0,098;0,143;0,143;
 118442;554;202;92;0,112;0,159;0,159;
 119000;560;216;92;0,112;0,108;0,108;
 119560;562;214;86;0,155;0,132;0,132;
 120116;554;220;90;0,126;0,089;0,089;
 120666;546;202;88;0,088;0,097;0,097;
 121216;552;190;86;0,086;0,114;0,114;
Laikas-0:2:2(ekg registravimas á failà(50 [W]);
 121762;550;204;90;0,084;0,099;0,099;
Laikas-0:2:2(automatinis krûvio keitimas)(100 [W]);
 122320;560;220;90;0,156;0,073;0,073;
 122880;552;228;82;0,214;0,101;0,101;
 123416;542;230;88;0,229;0,084;0,084;
 123968;552;224;94;0,187;0,162;0,162;
 124514;552;212;92;0,122;0,247;0,247;
 125066;548;198;96;0,059;0,149;0,149;
 125614;540;182;86;0,058;0,158;0,158;
 126146;536;192;88;0,037;0,119;0,119;
 126682;538;188;92;0,065;0,178;0,178;
 127218;538;200;94;0,046;0,253;0,253;
 127762;544;184;96;0,105;0,247;0,247;
 128294;536;216;92;0,071;0,280;0,280;
 128832;534;190;94;0,141;0,130;0,130;
 129370;532;208;82;0,108;0,171;0,171;
 129916;552;218;90;0,168;0,086;0,086;
 130476;558;226;90;0,126;0,114;0,114;
 131050;570;202;88;0,102;0,158;0,158;
 131620;576;202;96;0,094;0,152;0,152;
 132166;544;210;92;0,112;0,216;0,216;
 132706;544;216;92;0,152;0,224;0,224;
 133248;542;210;94;0,173;0,149;0,149;
 133794;542;218;86;0,104;0,116;0,116;
 134348;548;192;86;0,109;0,123;0,123;
 134882;542;200;94;0,089;0,101;0,101;
 135414;530;210;84;0,116;0,261;0,261;
 135926;518;202;96;0,134;0,090;0,090;
 136452;514;198;78;0,138;0,347;0,347;
 136956;514;208;100;0,134;0,118;0,118;
 137476;516;206;82;0,130;0,317;0,317;
 138008;532;198;94;0,108;0,150;0,150;
 138546;540;198;94;0,095;0,264;0,264;
 139096;548;206;94;0,098;0,214;0,214;
 139638;540;204;90;0,090;0,288;0,288;
 140190;556;198;100;0,062;0,185;0,185;
 140746;554;188;88;0,040;0,066;0,066;
 141304;554;184;80;0,056;0,086;0,086;
 141840;538;208;88;0,068;0,058;0,058;
 142358;520;200;92;0,144;0,150;0,150;
 142870;514;210;88;0,156;0,178;0,178;
 143384;512;214;88;0,146;0,206;0,206;
 143894;510;194;94;0,124;0,265;0,265;
 144408;514;192;98;0,101;0,292;0,292;
 144922;516;198;90;0,121;0,156;0,156;
 145446;520;210;82;0,078;0,226;0,226;
 145960;518;174;96;0,089;0,173;0,173;
 146484;520;186;94;0,057;0,365;0,365;
 146976;500;198;96;0,105;0,228;0,228;
 147486;502;206;86;0,141;0,146;0,146;
 147980;500;202;82;0,144;0,150;0,150;
 148480;500;200;92;0,121;0,154;0,154;
 148984;502;192;92;0,148;0,154;0,154;
 149488;504;210;82;0,130;0,261;0,261;
 150006;514;202;96;0,178;0,148;0,148;
 150516;512;210;88;0,164;0,159;0,159;
 151038;518;214;84;0,124;0,184;0,184;
 151556;520;188;94;0,060;0,197;0,197;
 152072;522;176;98;0,052;0,368;0,368;
 152584;512;186;98;0,055;0,375;0,375;
 153086;500;204;94;0,094;0,311;0,311;
 153588;504;194;90;0,128;0,169;0,169;
 154082;492;192;82;0,118;0,174;0,174;
 154576;496;198;88;0,119;0,094;0,094;
 155080;494;192;82;0,131;0,220;0,220;
 155572;496;196;94;0,128;0,159;0,159;
 156064;498;202;88;0,125;0,227;0,227;
 156570;500;196;88;0,111;0,248;0,248;
 157064;500;190;98;0,125;0,277;0,277;
 157568;502;206;94;0,105;0,344;0,344;
 158070;500;192;92;0,149;0,334;0,334;
 158558;488;202;94;0,077;0,294;0,294;
 159042;486;172;92;0,107;0,382;0,382;
 159526;484;188;96;0,064;0,397;0,397;
 160004;484;186;98;0,087;0,390;0,390;
 160502;486;184;92;0,087;0,262;0,262;
 160988;490;188;86;0,084;0,275;0,275;
 161484;498;194;94;0,061;0,247;0,247;
 161986;502;174;96;0,062;0,370;0,370;
 162496;510;180;96;0,042;0,370;0,370;
 163002;504;180;94;0,034;0,415;0,415;
 163496;496;166;98;0,072;0,398;0,398;
 163984;492;198;96;0,022;0,506;0,506;
 164476;492;140;100;0,096;0,487;0,487;
 164970;484;188;98;0,010;0,470;0,470;
 165460;488;172;94;0,046;0,444;0,444;
 165946;490;168;96;0,040;0,451;0,451;
 166434;494;180;100;0,034;0,510;0,510;
 166930;494;172;100;0,050;0,524;0,524;
 167420;484;176;96;0,052;0,389;0,389;
 167902;492;188;90;0,069;0,312;0,312;
 168400;494;186;90;0,074;0,304;0,304;
 168894;492;182;96;0,069;0,366;0,366;
 169372;480;178;98;0,087;0,218;0,218;
 169854;478;196;80;0,055;0,420;0,420;
 170328;480;162;98;0,099;0,170;0,170;
 170814;476;188;86;0,034;0,426;0,426;
 171282;474;160;96;0,054;0,273;0,273;
 171754;468;168;92;0,034;0,477;0,477;
 172220;470;174;98;0,059;0,421;0,421;
 172704;480;184;96;0,083;0,275;0,275;
 173188;486;192;84;0,075;0,128;0,128;
 173680;488;178;80;0,106;0,092;0,092;
 174160;484;192;84;0,054;0,080;0,080;
 174646;486;170;86;0,088;0,146;0,146;
 175118;476;184;88;0,062;0,200;0,200;
 175594;478;194;92;0,109;0,271;0,271;
 176068;474;190;92;0,160;0,058;0,058;
 176540;466;204;70;0,089;0,271;0,271;
 177002;468;164;92;0,139;0,063;0,063;
 177480;470;190;80;0,076;0,199;0,199;
 177948;470;196;86;0,135;0,125;0,125;
 178420;474;190;88;0,119;0,210;0,210;
 178894;476;184;90;0,081;0,296;0,296;
 179358;468;172;94;0,130;0,112;0,112;
 179828;464;212;74;0,149;-0,011;-0,011;
 180300;466;214;70;0,205;0,019;0,019;
 180762;466;190;84;0,208;0,022;0,022;
 181232;468;198;78;0,094;0,192;0,192;
 181694;468;170;94;0,092;0,135;0,135;
 182166;468;174;84;0,045;0,304;0,304;
Laikas-0:3:2(ekg registravimas á failà(100 [W]);
 182634;470;168;90;0,083;0,237;0,237;
Laikas-0:3:3(automatinis krûvio keitimas)(150 [W]);
 183112;480;196;94;0,079;0,309;0,309;
 183592;474;184;90;0,149;0,326;0,326;
 184064;474;198;90;0,131;0,288;0,288;
 184540;474;192;90;0,120;0,346;0,346;
 185020;484;182;96;0,103;0,205;0,205;
 185508;488;186;82;0,065;0,314;0,314;
 185990;480;174;92;0,062;0,134;0,134;
 186464;478;174;84;0,054;0,282;0,282;
 186936;474;176;92;0,048;0,176;0,176;
 187420;472;168;86;0,070;0,220;0,220;
 187884;470;184;86;0,059;0,205;0,205;
 188348;468;176;90;0,090;0,115;0,115;
 188826;472;184;78;0,081;0,198;0,198;
 189304;480;188;88;0,109;0,062;0,062;
 189790;484;194;78;0,098;0,133;0,133;
 190276;492;186;86;0,087;0,079;0,079;
 190768;488;180;88;0,085;0,094;0,094;
 191254;488;190;80;0,072;0,130;0,130;
 191748;492;184;86;0,093;0,108;0,108;
 192230;484;186;90;0,092;0,238;0,238;
 192704;474;186;94;0,095;0,323;0,323;
 193180;472;180;92;0,119;0,253;0,253;
 193644;466;194;84;0,076;0,296;0,296;
 194110;464;170;92;0,083;0,240;0,240;
 194568;458;172;92;0,055;0,333;0,333;
 195032;460;174;90;0,014;0,268;0,268;
 195486;460;138;86;0,053;0,366;0,366;
 195948;464;174;98;0,012;0,238;0,238;
 196414;460;182;84;0,046;0,385;0,385;
 196872;460;156;92;0,043;0,195;0,195;
 197340;466;162;86;0,031;0,313;0,313;
 197798;462;174;92;0,032;0,132;0,132;
 198260;456;160;78;0,058;0,237;0,237;
 198704;452;174;88;0,048;0,128;0,128;
 199160;450;174;88;0,086;0,180;0,180;
 199606;450;184;82;0,047;0,269;0,269;
 200058;448;152;92;0,111;0,240;0,240;
 200506;450;192;92;0,068;0,174;0,174;
 200960;454;194;78;0,076;0,181;0,181;
 201408;446;154;82;0,054;0,072;0,072;
 201856;446;158;80;0,036;0,119;0,119;
 202300;446;176;82;0,048;0,171;0,171;
 202736;444;170;92;0,028;0,206;0,206;
 203182;440;146;86;0,067;0,298;0,298;
 203624;444;182;88;0,038;0,277;0,277;
 204062;438;176;92;0,077;0,262;0,262;
 204506;440;166;86;0,072;0,298;0,298;
 204944;440;172;88;0,074;0,181;0,181;
 205388;444;182;82;0,099;0,274;0,274;
 205840;454;188;92;0,092;0,233;0,233;
 206298;458;172;90;0,057;0,354;0,354;
 206756;456;160;92;0,045;0,303;0,303;
 207202;446;162;88;0,028;0,323;0,323;
 207650;452;160;90;0,045;0,219;0,219;
 208104;452;172;84;0,051;0,249;0,249;
 208562;454;182;88;0,090;0,232;0,232;
 209010;452;188;92;0,093;0,249;0,249;
 209456;446;172;86;0,085;0,234;0,234;
 209908;446;170;84;0,079;0,176;0,176;
 210352;448;178;84;0,086;0,090;0,090;
 210802;448;182;76;0,095;0,150;0,150;
 211244;444;174;86;0,119;0,139;0,139;
 211678;440;186;94;0,107;0,264;0,264;
 212118;434;178;86;0,084;0,329;0,329;
 212552;438;164;88;0,044;0,255;0,255;
 212998;436;152;88;0,040;0,297;0,297;
 213428;438;166;90;0,044;0,250;0,250;
 213866;436;174;84;0,056;0,286;0,286;
 214296;428;160;88;0,086;0,240;0,240;
 214722;430;176;88;0,070;0,221;0,221;
 215154;430;176;82;0,098;0,192;0,192;
 215584;434;174;82;0,087;0,226;0,226;
 216022;436;170;92;0,110;0,213;0,213;
 216456;434;184;84;0,072;0,303;0,303;
 216892;438;164;88;0,076;0,273;0,273;
 217322;428;162;92;0,053;0,277;0,277;
 217752;428;168;86;0,082;0,276;0,276;
 218176;426;180;84;0,086;0,216;0,216;
 218610;432;168;86;0,096;0,116;0,116;
 219042;430;168;76;0,067;0,151;0,151;
 219468;432;166;82;0,075;0,105;0,105;
 219900;428;172;86;0,061;0,207;0,207;
 220328;428;164;88;0,109;0,184;0,184;
 220754;426;188;80;0,092;0,128;0,128;
 221186;434;174;78;0,096;0,114;0,114;
 221622;434;164;82;0,088;0,090;0,090;
 222052;428;174;80;0,048;0,122;0,122;
 222478;426;150;80;0,089;0,084;0,084;
 222902;428;178;78;0,064;0,114;0,114;
 223330;428;178;82;0,094;0,121;0,121;
 223756;428;170;86;0,092;0,248;0,248;
 224188;426;168;92;0,065;0,233;0,233;
 224620;432;164;82;0,083;0,161;0,161;
 225052;436;174;78;0,064;0,087;0,087;
 225494;436;166;78;0,057;0,140;0,140;
 225924;434;156;92;0,068;0,132;0,132;
 226358;434;176;78;0,061;0,209;0,209;
 226788;430;172;82;0,101;0,161;0,161;
 227208;426;174;92;0,095;0,212;0,212;
 227640;426;172;82;0,068;0,332;0,332;
 228062;424;154;88;0,051;0,257;0,257;
 228492;428;156;90;0,035;0,373;0,373;
 228920;426;158;92;0,040;0,328;0,328;
 229344;426;160;86;0,046;0,408;0,408;
 229766;424;160;92;0,054;0,248;0,248;
 230188;422;164;82;0,060;0,332;0,332;
 230608;418;166;88;0,072;0,243;0,243;
 231028;420;168;88;0,094;0,243;0,243;
 231448;420;178;82;0,083;0,252;0,252;
 231868;422;162;86;0,025;0,192;0,192;
 232288;420;136;84;0,066;0,198;0,198;
 232708;418;174;82;0,032;0,232;0,232;
 233132;426;166;88;0,098;0,098;0,098;
 233556;422;172;72;0,048;0,183;0,183;
 233976;420;148;82;0,088;0,072;0,072;
 234394;420;176;84;0,039;0,292;0,292;
 234816;424;152;96;0,095;0,299;0,299;
 235240;422;176;86;0,042;0,468;0,468;
 235664;426;152;92;0,077;0,301;0,301;
 236096;428;170;88;0,054;0,166;0,166;
 236528;432;176;76;0,063;0,210;0,210;
 236964;436;160;86;0,025;0,120;0,120;
 237400;434;142;86;0,023;0,313;0,313;
 237834;436;150;94;0,011;0,262;0,262;
 238270;436;150;84;0,040;0,279;0,279;
 238702;434;178;84;0,044;0,219;0,219;
 239136;432;160;88;0,062;0,324;0,324;
 239556;426;156;96;0,019;0,315;0,315;
 239982;422;140;84;0,030;0,530;0,530;
 240404;420;154;96;0,018;0,403;0,403;
 240826;424;160;96;0,042;0,543;0,543;
 241250;424;160;92;0,058;0,258;0,258;
 241678;424;166;78;0,058;0,350;0,350;
 242096;420;162;90;0,055;0,222;0,222;
 242512;418;156;92;0,061;0,336;0,336;
 242936;418;166;86;0,079;0,192;0,192;
Laikas-0:4:3(ekg registravimas á failà(150 [W]);
 243354;422;184;78;0,104;0,173;0,173;
 243778;422;174;82;0,109;0,172;0,172;
Laikas-0:4:4(automatinis krûvio keitimas)(200 [W]);
 244202;428;170;92;0,062;0,221;0,221;
 244638;432;158;84;0,045;0,315;0,315;
 245064;428;156;88;0,038;0,202;0,202;
 245492;428;164;84;0,029;0,238;0,238;
 245920;428;152;86;0,056;0,211;0,211;
 246342;424;168;86;0,041;0,284;0,284;
 246768;426;160;90;0,072;0,228;0,228;
 247198;428;170;82;0,046;0,242;0,242;
 247624;428;158;84;0,040;0,172;0,172;
 248054;426;152;84;0,034;0,253;0,253;
 248472;424;156;90;0,028;0,254;0,254;
 248896;418;150;86;0,066;0,216;0,216;
 249312;420;182;80;0,054;0,181;0,181;
 249734;420;158;82;0,097;0,164;0,164;
 250154;422;170;86;0,053;0,264;0,264;
 250568;418;160;92;0,072;0,319;0,319;
 250986;412;162;88;0,078;0,500;0,500;
 251398;414;174;96;0,069;0,369;0,369;
 251816;412;154;86;-0,056;0,543;0,543;
 252226;414;96;94;0,060;0,327;0,327;
 252640;414;170;86;-0,040;0,338;0,338;
 253046;412;172;84;0,123;0,219;0,219;
 253462;408;180;82;0,098;0,280;0,280;
 253870;414;160;90;0,055;0,305;0,305;
 254278;410;146;90;0,056;0,270;0,270;
 254692;408;162;80;0,026;0,374;0,374;
 255108;420;146;92;0,031;0,308;0,308;
 255522;414;144;94;0,026;0,452;0,452;
 255944;418;162;90;0,024;0,527;0,527;
 256356;416;144;94;0,051;0,512;0,512;
 256774;414;160;96;0,030;0,420;0,420;
 257188;418;158;86;0,061;0,365;0,365;
 257618;422;166;86;0,047;0,268;0,268;
 258030;416;158;88;0,037;0,326;0,326;
 258444;416;148;92;0,032;0,430;0,430;
 258858;412;152;94;0,028;0,464;0,464;
 259272;414;154;90;0,024;0,506;0,506;
 259684;412;142;92;0,046;0,340;0,340;
 260100;412;162;84;0,036;0,329;0,329;
 260502;408;160;86;0,075;0,296;0,296;
 260914;410;166;90;0,039;0,369;0,369;
 261320;410;142;92;0,086;0,247;0,247;
 261728;404;174;78;0,054;0,153;0,153;
 262136;404;168;76;0,084;0,121;0,121;
 262538;404;158;84;0,083;0,163;0,163;
 262936;400;162;88;0,085;0,233;0,233;
 263342;406;178;82;0,081;0,371;0,371;
 263744;402;158;92;0,132;0,256;0,256;
 264148;404;180;84;0,084;0,342;0,342;
 264548;398;162;86;0,067;0,242;0,242;
 264946;400;144;84;0,067;0,346;0,346;
 265346;402;164;92;0,037;0,281;0,281;
 265756;406;152;84;0,054;0,280;0,280;
 266156;402;156;82;0,039;0,213;0,213;
 266560;402;154;84;0,052;0,272;0,272;
 266960;400;156;90;0,055;0,224;0,224;
 267364;406;162;80;0,050;0,338;0,338;
 267770;406;150;88;0,074;0,119;0,119;
 268178;406;170;74;0,058;0,173;0,173;
 268582;404;164;80;0,059;0,093;0,093;
 268984;402;152;84;0,045;0,243;0,243;
 269386;404;150;92;0,051;0,189;0,189;
 269794;404;168;76;0,039;0,211;0,211;
 270198;404;144;80;0,065;0,127;0,127;
 270596;402;160;86;0,048;0,194;0,194;
 270994;398;168;84;0,080;0,343;0,343;
 271388;400;164;92;0,083;0,226;0,226;
 271794;396;158;78;0,064;0,276;0,276;
 272188;396;154;82;0,041;0,118;0,118;
 272580;392;146;78;0,049;0,180;0,180;
 272978;398;156;82;0,051;0,191;0,191;
 273370;396;166;88;0,033;0,185;0,185;
 273774;398;134;78;0,057;0,279;0,279;
 274164;394;154;86;0,016;0,192;0,192;
 274554;394;138;86;0,043;0,250;0,250;
 274948;392;154;82;0,026;0,232;0,232;
 275342;390;148;82;0,058;0,216;0,216;
 275732;390;164;84;0,046;0,208;0,208;
 276124;392;150;82;0,076;0,190;0,190;
 276512;392;164;80;0,056;0,165;0,165;
 276904;390;158;80;0,049;0,213;0,213;
 277296;390;146;88;0,031;0,229;0,229;
 277678;388;140;84;0,037;0,215;0,215;
 278070;388;158;78;0,043;0,308;0,308;
 278454;388;156;90;0,014;0,204;0,204;
 278848;388;120;80;0,043;0,256;0,256;
 279238;388;148;80;0,008;0,140;0,140;
 279622;386;168;78;0,069;0,152;0,152;
 280006;386;156;80;0,104;0,122;0,122;
 280394;386;162;78;0,039;0,188;0,188;
 280778;384;132;84;0,063;0,161;0,161;
 281162;386;154;80;0,028;0,336;0,336;
 281542;386;150;92;0,050;0,260;0,260;
 281930;384;148;82;0,052;0,282;0,282;
 282312;382;154;80;0,048;0,293;0,293;
 282696;384;152;90;0,054;0,319;0,319;
 283074;382;150;90;0,038;0,406;0,406;
 283462;388;142;86;0,037;0,348;0,348;
 283852;384;146;84;0,032;0,263;0,263;
 284236;382;148;82;0,021;0,329;0,329;
 284612;382;132;90;0,041;0,247;0,247;
 285000;382;154;80;0,030;0,417;0,417;
 285380;384;154;90;0,074;0,226;0,226;
 285764;384;162;80;0,072;0,293;0,293;
 286150;384;156;82;0,059;0,224;0,224;
 286534;380;146;86;0,074;0,214;0,214;
 286914;380;162;80;0,042;0,282;0,282;
 287290;382;142;86;0,067;0,228;0,228;
 287668;380;154;84;0,037;0,313;0,313;
 288052;378;144;86;0,026;0,298;0,298;
 288426;382;132;86;0,027;0,229;0,229;
 288808;376;140;78;0,023;0,306;0,306;
 289188;384;154;88;0,032;0,258;0,258;
 289574;380;142;88;0,053;0,370;0,370;
 289950;378;150;86;0,023;0,471;0,471;
 290326;380;134;94;0,019;0,369;0,369;
 290710;380;134;84;0,006;0,470;0,470;
 291090;378;126;88;0,023;0,185;0,185;
 291470;378;160;74;0,026;0,186;0,186;
 291848;380;136;78;0,058;0,146;0,146;
 292226;382;152;88;0,018;0,216;0,216;
 292610;382;132;84;0,034;0,165;0,165;
 292994;382;146;74;0,022;0,176;0,176;
 293376;380;152;80;0,026;0,104;0,104;
 293754;382;136;80;0,051;0,292;0,292;
 294132;382;158;94;0,038;0,223;0,223;
 294520;382;158;76;0,072;0,276;0,276;
 294902;380;156;80;0,062;0,162;0,162;
 295276;382;150;86;0,048;0,221;0,221;
 295660;378;142;82;0,070;0,238;0,238;
 296036;378;166;80;0,058;0,194;0,194;
 296420;380;150;80;0,068;0,154;0,154;
 296798;378;144;78;0,064;0,184;0,184;
 297170;378;160;82;0,052;0,202;0,202;
 297552;378;146;84;0,070;0,181;0,181;
 297928;376;150;76;0,059;0,269;0,269;
 298302;378;158;86;0,030;0,202;0,202;
 298680;374;126;84;0,063;0,307;0,307;
 299058;376;154;84;0,025;0,365;0,365;
 299426;376;146;90;0,056;0,352;0,352;
 299814;378;148;86;0,042;0,439;0,439;
 300186;378;146;88;0,060;0,313;0,313;
 300564;376;156;82;0,082;0,234;0,234;
 300942;378;172;78;0,079;0,281;0,281;
 301318;378;144;88;0,087;0,186;0,186;
 301700;378;152;78;0,041;0,316;0,316;
 302078;380;146;86;0,037;0,222;0,222;
 302456;380;142;86;0,031;0,282;0,282;
 302836;376;142;82;0,037;0,358;0,358;
 303212;384;154;90;0,038;0,307;0,307;
 303596;378;142;84;0,099;0,293;0,293;
 303972;378;180;80;0,086;0,142;0,142;
Laikas-0:5:4(ekg registravimas á failà(200 [W]);
 304354;378;156;74;0,126;0,119;0,119;
Laikas-0:5:4(automatinis krûvio keitimas)(250 [W]);
 304730;376;156;76;0,111;0,116;0,116;
 305106;376;172;82;0,043;0,211;0,211;
 305476;378;124;88;0,072;0,295;0,295;
Laikas-0:5:6(poslinkis á deðinæ)(0 [W]);
 305860;378;148;84;0,019;0,359;0,359;
Laikas-0:5:6(automatinis krûvio keitimas)(0 [W]);
 306234;376;150;86;0,044;0,317;0,317;
 306612;374;142;86;0,037;0,296;0,296;
 306984;376;138;82;0,034;0,194;0,194;
 307362;374;144;76;0,028;0,231;0,231;
 307736;376;138;84;0,012;0,203;0,203;
 308114;376;124;86;0,026;0,221;0,221;
 308486;374;146;78;0,013;0,119;0,119;
 308860;372;136;72;0,043;0,111;0,111;
 309234;376;150;78;0,043;0,116;0,116;
 309614;380;160;86;0,061;0,152;0,152;
 309994;378;148;76;0,015;0,210;0,210;
 310364;372;122;80;0,032;0,115;0,115;
 310740;374;142;76;0,012;0,141;0,141;
 311114;376;158;78;0,046;0,132;0,132;
 311494;378;144;80;0,003;0,158;0,158;
 311872;378;116;80;0,018;0,158;0,158;
 312246;376;134;78;0,000;0,147;0,147;
 312620;372;140;78;0,035;0,115;0,115;
 312994;374;164;76;0,053;0,173;0,173;
 313368;378;152;84;0,066;0,192;0,192;
 313746;378;144;84;0,052;0,240;0,240;
 314126;378;148;80;0,028;0,315;0,315;
 314494;374;134;88;0,034;0,206;0,206;
 314876;374;142;78;0,026;0,188;0,188;
 315250;374;148;76;0,055;0,122;0,122;
 315624;376;160;78;0,060;0,143;0,143;
 316004;380;152;82;0,049;0,185;0,185;
 316382;378;140;82;0,017;0,208;0,208;
 316762;378;128;80;0,023;0,203;0,203;
 317138;376;142;80;0,023;0,142;0,142;
 317512;374;160;76;0,048;0,126;0,126;
 317890;374;144;76;0,064;0,120;0,120;
 318264;380;150;80;0,042;0,156;0,156;
 318644;378;144;82;0,028;0,178;0,178;
 319024;380;136;80;0,021;0,261;0,261;
 319394;376;134;86;0,013;0,183;0,183;
 319776;376;134;78;0,026;0,192;0,192;
 320150;374;154;78;0,042;0,128;0,128;
 320528;378;160;78;0,058;0,141;0,141;
 320906;382;146;80;0,079;0,167;0,167;
 321290;380;160;82;0,036;0,282;0,282;
 321668;382;140;92;0,035;0,285;0,285;
 322052;382;138;82;0,018;0,453;0,453;
 322434;382;140;90;0,018;0,247;0,247;
 322816;380;138;80;0,020;0,305;0,305;
 323190;376;140;82;0,029;0,156;0,156;
 323570;380;150;78;0,038;0,137;0,137;
 323952;380;150;76;0,062;0,107;0,107;
 324334;384;160;78;0,061;0,116;0,116;
 324720;386;154;80;0,069;0,164;0,164;
 325110;390;156;84;0,047;0,207;0,207;
 325502;390;148;84;0,028;0,242;0,242;
 325892;392;140;84;0,034;0,207;0,207;
 326280;386;150;80;0,030;0,191;0,191;
 326666;388;152;80;0,062;0,119;0,119;
 327058;390;162;76;0,069;0,158;0,158;
 327446;392;162;82;0,069;0,146;0,146;
 327844;394;154;84;0,067;0,184;0,184;
 328238;396;156;80;0,048;0,205;0,205;
 328632;392;152;82;0,052;0,135;0,135;
 329026;394;154;78;0,050;0,236;0,236;
 329412;394;158;88;0,048;0,207;0,207;
 329814;396;152;86;0,061;0,274;0,274;
 330212;398;160;82;0,040;0,299;0,299;
 330604;394;146;88;0,048;0,185;0,185;
 331002;396;150;78;0,039;0,203;0,203;
 331394;390;156;80;0,045;0,180;0,180;
 331778;392;152;88;0,061;0,168;0,168;
 332176;390;160;78;0,054;0,257;0,257;
 332570;396;156;84;0,051;0,172;0,172;
 332962;392;148;84;0,042;0,172;0,172;
 333354;390;148;78;0,042;0,134;0,134;
 333742;388;154;76;0,041;0,112;0,112;
 334130;390;152;80;0,056;0,107;0,107;
 334522;388;154;78;0,055;0,159;0,159;
 334912;394;160;82;0,072;0,160;0,160;
 335306;394;162;82;0,041;0,296;0,296;
 335704;396;140;92;0,049;0,278;0,278;
 336100;396;150;84;0,026;0,304;0,304;
 336490;392;152;82;0,041;0,190;0,190;
 336884;394;152;80;0,048;0,189;0,189;
 337282;396;156;82;0,048;0,237;0,237;
 337676;402;158;90;0,054;0,268;0,268;
 338086;404;158;86;0,054;0,320;0,320;
 338488;404;160;86;0,056;0,200;0,200;
 338892;402;160;80;0,065;0,182;0,182;
 339292;400;160;80;0,058;0,163;0,163;
 339694;402;158;84;0,068;0,173;0,173;
 340098;404;164;82;0,054;0,229;0,229;
 340502;406;158;86;0,044;0,228;0,228;
 340908;406;148;86;0,049;0,209;0,209;
 341310;400;158;80;0,043;0,231;0,231;
 341708;400;158;84;0,056;0,178;0,178;
 342112;402;158;82;0,067;0,212;0,212;
 342512;400;164;82;0,053;0,215;0,215;
 342918;406;154;86;0,071;0,205;0,205;
 343324;404;162;82;0,047;0,229;0,229;
 343724;404;154;84;0,176;0,211;0,211;
 344128;400;230;84;0,169;0,216;0,216;
 344526;400;164;82;0,045;0,322;0,322;
 344926;400;130;92;0,058;0,318;0,318;
 345326;400;156;88;0,023;0,278;0,278;
 345734;408;166;80;0,079;0,198;0,198;
 346144;410;170;80;0,087;0,160;0,160;
 346560;414;166;84;0,084;0,185;0,185;
 346978;418;166;86;0,072;0,200;0,200;
 347394;418;164;82;0,060;0,226;0,226;
 347810;416;160;86;0,067;0,214;0,214;
 348222;414;166;86;0,069;0,211;0,211;
 348640;416;168;82;0,074;0,216;0,216;
 349058;416;162;84;0,059;0,220;0,220;
 349476;420;158;88;0,048;0,262;0,262;
 349894;418;158;88;0,055;0,252;0,252;
 350306;412;166;82;0,067;0,246;0,246;
 350720;414;168;84;0,087;0,166;0,166;
 351134;412;166;80;0,084;0,202;0,202;
 351546;414;164;84;0,077;0,185;0,185;
 351962;418;166;86;0,072;0,216;0,216;
 352380;416;166;84;0,072;0,225;0,225;
 352790;412;162;84;0,077;0,196;0,196;
 353206;412;166;82;0,084;0,213;0,213;
 353620;414;168;84;0,087;0,196;0,196;
 354038;420;170;84;0,067;0,317;0,317;
 354456;420;158;94;0,076;0,237;0,237;
 354872;414;166;80;0,078;0,290;0,290;
 355286;416;180;84;0,091;0,238;0,238;
 355696;414;164;92;0,103;0,272;0,272;
 356118;416;168;86;0,065;0,371;0,371;
 356532;414;158;88;0,062;0,270;0,270;
 356944;410;158;86;0,054;0,271;0,271;
 357350;408;160;84;0,076;0,219;0,219;
 357758;408;174;82;0,083;0,213;0,213;
 358162;406;166;84;0,094;0,280;0,280;
 358564;406;162;92;0,098;0,256;0,256;
 358978;406;176;82;0,088;0,296;0,296;
 359382;408;166;84;0,094;0,219;0,219;
 359788;406;162;86;0,077;0,213;0,213;
 360198;406;162;82;0,082;0,248;0,248;
 360600;406;168;86;0,077;0,197;0,197;
 361008;406;164;82;0,070;0,303;0,303;
 361410;404;156;90;0,048;0,282;0,282;
 361816;406;150;88;0,050;0,323;0,323;
 362216;396;158;84;0,041;0,277;0,277;
 362616;400;152;84;0,056;0,286;0,286;
 363008;398;158;88;0,059;0,275;0,275;
 363412;402;166;86;0,065;0,398;0,398;
 363806;400;156;92;0,069;0,286;0,286;
 364210;396;158;82;0,052;0,296;0,296;
 364604;396;152;82;0,043;0,200;0,200;
 365002;396;148;82;0,046;0,200;0,200;
 365400;398;156;82;0,051;0,192;0,192;
 365802;402;164;82;0,076;0,204;0,204;
Laikas-0:6:6(ekg registravimas á failà(0 [W]);
 366204;404;168;84;0,077;0,204;0,204;
 366614;408;164;84;0,070;0,237;0,237;
 367024;410;158;86;0,048;0,271;0,271;
 367434;412;152;88;0,046;0,334;0,334;
 367842;406;158;90;0,052;0,282;0,282;
 368250;408;166;82;0,073;0,257;0,257;
 368662;410;170;82;0,092;0,234;0,234;
 369074;414;168;88;0,076;0,265;0,265;
 369486;414;158;88;0,072;0,307;0,307;
 369896;408;160;86;0,068;0,250;0,250;
 370304;410;168;82;0,081;0,183;0,183;
 370716;410;168;80;0,076;0,223;0,223;
 371126;412;158;88;0,049;0,234;0,234;
 371540;412;148;88;0,041;0,369;0,369;
 371952;412;154;90;0,047;0,282;0,282;
 372362;410;170;82;0,063;0,280;0,280;
 372776;414;164;84;0,093;0,204;0,204;
 373190;414;168;84;0,087;0,279;0,279;
 373610;420;172;90;0,081;0,314;0,314;
 374028;422;164;90;0,074;0,302;0,302;
 374450;418;164;84;0,060;0,286;0,286;
 374864;416;164;86;0,069;0,192;0,192;
 375284;420;170;82;0,074;0,208;0,208;
 375706;422;168;84;0,038;0,242;0,242;
 376136;426;142;90;0,069;0,254;0,254;
 376560;426;168;86;0,038;0,272;0,272;
 376982;424;168;84;0,074;0,198;0,198;
 377406;424;164;82;0,064;0,224;0,224;
 377834;428;164;88;0,050;0,194;0,194;
 378268;432;160;84;0,056;0,266;0,266;
 378700;434;170;88;0,058;0,240;0,240;
 379132;432;168;88;0,072;0,259;0,259;
 379562;428;168;86;0,077;0,246;0,246;
 379996;434;172;86;0,079;0,195;0,195;
 380434;438;176;84;0,053;0,226;0,226;
 380876;442;158;88;0,072;0,219;0,219;
 381318;444;174;88;0,048;0,237;0,237;
 381758;438;170;86;0,069;0,252;0,252;
 382196;440;170;88;0,069;0,237;0,237;
 382636;438;174;88;0,070;0,264;0,264;
 383076;440;172;88;0,077;0,264;0,264;
 383514;440;172;88;0,077;0,301;0,301;
 383950;434;172;90;0,079;0,257;0,257;
 384386;438;176;86;0,084;0,234;0,234;
 384826;440;174;84;0,090;0,216;0,216;
 385264;438;178;88;0,092;0,197;0,197;
 385704;440;178;86;0,087;0,206;0,206;
 386142;438;172;84;0,087;0,176;0,176;
 386586;442;174;84;0,079;0,220;0,220;
 387030;446;174;90;0,095;0,197;0,197;
 387480;448;180;84;0,095;0,209;0,209;
 387928;450;182;84;0,110;0,144;0,144;
 388374;444;180;82;0,095;0,141;0,141;
 388824;450;178;84;0,083;0,150;0,150;
 389274;452;172;86;0,080;0,165;0,165;
 389722;450;178;86;0,079;0,188;0,188;
 390168;444;178;86;0,087;0,192;0,192;
 390616;446;174;86;0,073;0,200;0,200;
 391062;446;166;86;0,078;0,248;0,248;
 391502;444;174;90;0,065;0,276;0,276;
 391942;438;172;90;0,066;0,359;0,359;
 392378;438;166;92;0,092;0,120;0,120;
 392814;432;184;72;0,085;0,158;0,158;
 393244;430;174;80;0,108;0,050;0,050;
 393676;430;172;84;0,084;0,187;0,187;
 394106;434;170;90;0,087;0,210;0,210;
 394544;438;178;84;0,072;0,227;0,227;
 394984;440;170;84;0,057;0,198;0,198;
 395428;444;160;88;0,059;0,240;0,240;
 395872;444;172;90;0,053;0,279;0,279;
 396318;444;172;88;0,082;0,240;0,240;
 396760;444;178;84;0,087;0,198;0,198;
 397204;444;178;84;0,092;0,176;0,176;
 397646;442;176;86;0,095;0,184;0,184;
 398086;440;178;86;0,082;0,248;0,248;
 398526;440;172;90;0,087;0,260;0,260;
 398962;436;172;88;0,089;0,255;0,255;
 399394;430;178;84;0,106;0,238;0,238;
 399824;432;180;86;0,110;0,227;0,227;
 400260;436;176;88;0,096;0,251;0,251;
 400700;438;172;88;0,087;0,274;0,274;
 401138;440;174;88;0,079;0,219;0,219;
 401578;438;176;84;0,090;0,180;0,180;
 402018;442;178;82;0,098;0,170;0,170;
 402464;446;180;86;0,095;0,162;0,162;
 402920;454;178;86;0,113;0,188;0,188;
 403378;458;186;86;0,093;0,203;0,203;
 403830;454;178;88;0,113;0,162;0,162;
 404284;452;184;82;0,085;0,216;0,216;
 404738;454;174;88;0,098;0,120;0,120;
 405194;456;182;80;0,072;0,120;0,120;
 405646;450;172;80;0,079;0,120;0,120;
 406096;452;174;88;0,067;0,130;0,130;
 406544;450;174;84;0,062;0,161;0,161;
 406996;450;168;82;0,072;0,179;0,179;
 407442;448;176;88;0,077;0,161;0,161;
 407892;446;180;84;0,090;0,318;0,318;
 408330;444;174;94;0,083;0,298;0,298;
 408774;442;170;92;0,085;0,376;0,376;
 409210;436;176;88;0,086;0,282;0,282;
 409648;438;180;86;0,112;0,242;0,242;
 410084;434;180;86;0,110;0,212;0,212;
 410520;436;174;86;0,096;0,262;0,262;
 410956;438;172;90;0,087;0,261;0,261;
 411394;438;174;88;0,084;0,334;0,334;
 411830;436;174;90;0,087;0,238;0,238;
 412274;444;176;84;0,090;0,238;0,238;
 412728;454;178;86;0,079;0,187;0,187;
 413190;462;178;88;0,072;0,181;0,181;
 413654;462;176;86;0,075;0,184;0,184;
 414120;466;180;86;0,074;0,148;0,148;
 414586;468;180;84;0,074;0,155;0,155;
 415058;470;176;86;0,080;0,186;0,186;
 415526;472;180;90;0,065;0,209;0,209;
 415996;468;176;88;0,069;0,217;0,217;
 416460;464;174;86;0,074;0,167;0,167;
 416928;470;184;84;0,068;0,155;0,155;
 417400;468;174;86;0,079;0,167;0,167;
 417862;464;178;88;0,080;0,159;0,159;
 418326;464;186;84;0,090;0,210;0,210;
 418784;460;182;88;0,098;0,164;0,164;
 419248;462;182;86;0,095;0,217;0,217;
 419710;462;184;88;0,077;0,231;0,231;
 420172;462;176;92;0,096;0,202;0,202;
 420636;462;186;84;0,084;0,223;0,223;
 421094;458;182;86;0,098;0,151;0,151;
 421558;466;182;86;0,079;0,169;0,169;
 422024;464;176;86;0,080;0,148;0,148;
 422488;466;182;84;0,083;0,198;0,198;
 422952;464;186;90;0,101;0,173;0,173;
 423420;468;186;86;0,094;0,234;0,234;
 423894;474;178;88;0,074;0,210;0,210;
 424372;478;176;90;0,068;0,246;0,246;
 424848;476;182;90;0,070;0,237;0,237;
 425324;478;186;88;0,087;0,196;0,196;
 425804;480;186;86;0,087;0,189;0,189;
 426288;482;182;88;0,076;0,169;0,169;
 426774;486;180;88;0,079;0,196;0,196;
Laikas-0:7:7(ekg registravimas á failà(0 [W]);
 427256;482;186;88;0,081;0,192;0,192;
 427738;484;188;88;0,098;0,176;0,176;
 428222;482;188;86;0,087;0,205;0,205;
 428710;490;184;90;0,087;0,198;0,198;
 429202;492;186;90;0,079;0,242;0,242;
 429694;490;186;90;0,084;0,216;0,216;
 430182;490;186;88;0,084;0,203;0,203;
 430678;496;188;88;0,074;0,196;0,196;
 431178;498;184;90;0,080;0,211;0,211;
 431672;494;188;90;0,079;0,183;0,183;
 432162;490;190;86;0,087;0,193;0,193;
 432654;492;188;88;0,090;0,158;0,158;
 433146;492;186;88;0,079;0,203;0,203;
 433640;494;184;90;0,082;0,216;0,216;
 434126;488;186;90;0,079;0,216;0,216;
 434614;486;188;88;0,084;0,177;0,177;
 435102;488;188;86;0,084;0,147;0,147;
 435590;490;188;86;0,084;0,147;0,147;
 436080;488;186;88;0,079;0,158;0,158;
 436566;486;184;88;0,087;0,188;0,188;
 437050;484;186;88;0,082;0,184;0,184;
 437536;486;188;88;0,090;0,164;0,164;
 438024;488;188;86;0,090;0,193;0,193;
 438512;488;190;90;0,092;0,196;0,196;
 438996;484;186;90;0,104;0,203;0,203;
 439478;480;190;86;0,095;0,213;0,213;
 439956;480;184;88;0,101;0,156;0,156;
 440434;478;186;86;0,092;0,165;0,165;
 440918;482;188;86;0,092;0,158;0,158;
 441402;486;186;88;0,095;0,192;0,192;
 441884;484;188;90;0,103;0,205;0,205;
 442368;482;194;88;0,098;0,187;0,187;
 442858;490;188;86;0,106;0,178;0,178;
 443352;492;190;88;0,087;0,139;0,139;
 443844;494;186;86;0,090;0,193;0,193;
 444332;488;186;90;0,090;0,170;0,170;
 444824;492;190;88;0,087;0,247;0,247;
 445312;490;188;92;0,101;0,210;0,210;
 445796;482;190;88;0,106;0,232;0,232;
 446274;478;192;88;0,110;0,200;0,200;
 446752;478;188;88;0,109;0,176;0,176;
 447228;476;188;86;0,104;0,197;0,197;
 447702;474;186;88;0,106;0,187;0,187;
 448174;470;188;88;0,124;0,178;0,178;
 448642;470;192;84;0,131;0,177;0,177;
 449110;468;192;86;0,131;0,148;0,148;
 449582;470;188;86;0,131;0,184;0,184;
 450056;474;190;88;0,104;0,217;0,217;
 450528;474;182;90;0,119;0,209;0,209;
 451002;474;190;86;0,104;0,205;0,205;
 451476;472;188;86;0,125;0,176;0,176;
 451950;476;192;88;0,122;0,162;0,162;
 452432;482;192;86;0,115;0,205;0,205;
 452918;488;190;90;0,103;0,178;0,178;
 453406;486;188;88;0,101;0,203;0,203;
 453892;486;192;88;0,090;0,181;0,181;
 454384;492;186;88;0,101;0,181;0,181;
 454878;494;190;88;0,082;0,219;0,219;
 455366;490;184;92;0,098;0,202;0,202;
 455856;488;192;88;0,085;0,190;0,190;
 456342;486;188;86;0,107;0,147;0,147;
 456830;488;192;86;0,095;0,128;0,128;
 457320;488;190;86;0,134;0,128;0,128;
 457804;488;204;86;0,098;0,166;0,166;
 458290;486;182;90;0,103;0,240;0,240;
 458776;484;180;96;0,080;0,222;0,222;
 459260;482;190;84;0,094;0,227;0,227;
 459742;482;190;86;0,106;0,131;0,131;
 460222;482;188;86;0,104;0,199;0,199;
 460702;480;186;92;0,109;0,178;0,178;
 461180;478;192;86;0,104;0,199;0,199;
 461662;482;188;86;0,103;0,185;0,185;
 462142;480;184;90;0,101;0,169;0,169;
 462622;480;190;86;0,101;0,213;0,213;
 463102;482;190;88;0,106;0,176;0,176;
 463584;480;188;88;0,092;0,152;0,152;
 464072;488;184;84;0,087;0,148;0,148;
 464562;490;188;86;0,089;0,132;0,132;
 465056;494;192;88;0,090;0,190;0,190;
 465552;496;188;92;0,095;0,240;0,240;
 466044;494;186;92;0,095;0,211;0,211;
 466538;492;192;86;0,095;0,208;0,208;
 467026;488;190;88;0,104;0,158;0,158;
 467516;490;190;88;0,092;0,181;0,181;
 468002;486;188;88;0,079;0,219;0,219;
 468486;486;180;92;0,095;0,210;0,210;
 468970;482;192;88;0,096;0,232;0,232;
 469452;482;192;88;0,128;0,176;0,176;
 469934;482;194;86;0,115;0,189;0,189;
 470418;482;186;88;0,122;0,156;0,156;
 470898;482;192;86;0,115;0,165;0,165;
 471380;482;192;86;0,102;0,145;0,145;
 471858;478;182;86;0,117;0,145;0,145;
 472338;482;192;86;0,102;0,145;0,145;
 472824;484;194;86;0,115;0,192;0,192;
 473314;490;190;92;0,103;0,207;0,207;
 473800;488;188;90;0,106;0,260;0,260;
 474288;486;196;90;0,098;0,216;0,216;
 474778;490;190;88;0,116;0,203;0,203;
 475270;492;192;88;0,112;0,142;0,142;
 475766;496;196;84;0,122;0,156;0,156;
 476264;500;198;88;0,102;0,161;0,161;
 476764;500;186;92;0,104;0,204;0,204;
 477264;500;194;90;0,087;0,210;0,210;
 477764;498;192;88;0,109;0,158;0,158;
 478266;504;200;86;0,110;0,152;0,152;
 478772;506;196;88;0,119;0,134;0,134;
 479286;514;200;88;0,106;0,173;0,173;
 479804;518;196;90;0,092;0,176;0,176;
 480318;514;190;90;0,093;0,224;0,224;
 480826;508;194;92;0,092;0,197;0,197;
 481332;506;196;88;0,084;0,290;0,290;
 481838;506;184;96;0,090;0,208;0,208;
 482342;504;190;88;0,087;0,200;0,200;
 482848;504;200;86;0,098;0,152;0,152;
 483352;504;194;88;0,109;0,158;0,158;
 483854;502;192;90;0,104;0,174;0,174;
 484352;500;196;88;0,106;0,192;0,192;
 484846;494;194;88;0,094;0,230;0,230;
 485340;492;184;94;0,110;0,194;0,194;
 485834;496;196;86;0,078;0,350;0,350;
 486334;498;184;98;0,102;0,224;0,224;
 486832;500;194;90;0,081;0,320;0,320;
 487330;498;192;92;0,104;0,187;0,187;
Laikas-0:8:8(ekg registravimas á failà(0 [W]);
 487826;496;194;86;0,090;0,302;0,302;
 488328;502;188;98;0,092;0,237;0,237;
 488832;502;190;92;0,084;0,269;0,269;
 489338;506;192;88;0,098;0,170;0,170;
 489842;504;196;86;0,112;0,152;0,152;
 490346;506;198;88;0,116;0,140;0,140;
 490850;504;196;88;0,112;0,162;0,162;
 491352;500;194;88;0,104;0,220;0,220;
 491846;498;192;94;0,109;0,204;0,204;
 492342;492;196;88;0,098;0,317;0,317;
 492836;492;186;94;0,126;0,194;0,194;
 493324;492;200;86;0,102;0,231;0,231;
 493816;490;190;88;0,122;0,177;0,177;
 494306;492;194;90;0,095;0,231;0,231;
 494800;494;186;92;0,107;0,251;0,251;
 495290;490;194;90;0,095;0,202;0,202;
 495780;488;190;86;0,122;0,166;0,166;
 496266;488;200;86;0,102;0,211;0,211;
 496754;486;186;96;0,105;0,225;0,225;
 497244;492;186;90;0,084;0,304;0,304;
 497736;490;186;90;0,084;0,260;0,260;
 498220;488;188;92;0,095;0,198;0,198;
 498710;486;192;86;0,080;0,304;0,304;
 499200;490;180;96;0,114;0,186;0,186;
 499690;490;198;86;0,090;0,281;0,281;
 500180;492;190;90;0,115;0,202;0,202;
 500670;490;190;92;0,098;0,198;0,198;
 501162;490;190;86;0,104;0,237;0,237;
 501648;488;192;90;0,106;0,151;0,151;
 502140;490;192;86;0,119;0,166;0,166;
 502634;494;196;86;0,116;0,122;0,122;
 503134;500;196;86;0,112;0,157;0,157;
 503638;504;194;90;0,116;0,152;0,152;
 504146;508;198;88;0,104;0,209;0,209;
 504656;510;192;90;0,116;0,174;0,174;
 505160;506;196;88;0,112;0,158;0,158;
 505664;504;200;86;0,116;0,174;0,174;
 506166;502;196;90;0,119;0,152;0,152;
 506670;504;196;88;0,112;0,158;0,158;
 507174;502;196;86;0,106;0,174;0,174;
 507674;500;192;90;0,116;0,176;0,176;
 508170;496;196;90;0,121;0,183;0,183;
 508664;494;198;86;0,125;0,166;0,166;
 509156;492;194;86;0,145;0,128;0,128;
 509646;490;202;86;0,116;0,147;0,147;
 510138;492;190;88;0,135;0,177;0,177;
 510626;490;196;90;0,110;0,193;0,193;
 511116;488;194;88;0,125;0,159;0,159;
 511606;490;196;84;0,122;0,134;0,134;
 512102;498;198;86;0,115;0,140;0,140;
 512606;502;194;90;0,109;0,182;0,182;
 513112;508;192;92;0,098;0,204;0,204;
 513620;508;194;88;0,098;0,161;0,161;
 514134;512;196;86;0,098;0,142;0,142;
 514652;520;196;88;0,092;0,124;0,124;
 515176;520;194;88;0,090;0,178;0,178;
 515692;520;194;92;0,090;0,184;0,184;
 516208;516;196;90;0,098;0,216;0,216;
 516720;512;198;90;0,095;0,176;0,176;
 517234;512;194;88;0,113;0,197;0,197;
 517740;508;198;90;0,109;0,167;0,167;
 518244;504;200;88;0,128;0,184;0,184;
 518748;504;198;88;0,115;0,162;0,162;
 519254;504;194;88;0,128;0,140;0,140;
 519760;506;202;86;0,113;0,174;0,174;
 520266;508;196;90;0,124;0,152;0,152;
 520772;504;196;88;0,106;0,184;0,184;
 521274;502;192;88;0,104;0,140;0,140;
 521780;506;194;86;0,104;0,174;0,174;
 522286;508;196;90;0,106;0,170;0,170;
 522792;504;196;90;0,112;0,170;0,170;
 523296;504;196;86;0,124;0,148;0,148;
 523804;508;202;86;0,125;0,131;0,131;
 524316;510;198;88;0,134;0,170;0,170;
 524822;510;200;92;0,128;0,161;0,161;
 525334;510;198;86;0,128;0,179;0,179;
 525844;512;202;88;0,128;0,113;0,113;
 526362;516;202;86;0,109;0,135;0,135;
 526878;516;194;88;0,113;0,124;0,124;
 527394;516;198;88;0,101;0,145;0,145;
 527908;516;200;88;0,124;0,145;0,145;
 528424;516;204;88;0,113;0,145;0,145;
 528938;512;196;88;0,122;0,145;0,145;
 529450;512;198;88;0,112;0,131;0,131;
 529958;508;198;86;0,128;0,124;0,124;
 530466;508;202;86;0,119;0,161;0,161;
 530970;506;194;92;0,135;0,143;0,143;
 531478;506;202;86;0,124;0,161;0,161;
 531986;508;202;86;0,138;0,112;0,112;
 532496;510;200;86;0,121;0,142;0,142;
 533010;514;196;90;0,128;0,142;0,142;
 533524;516;204;88;0,102;0,165;0,165;
 534040;514;194;88;0,098;0,206;0,206;
 534560;522;194;96;0,098;0,176;0,176;
 535082;522;204;88;0,098;0,234;0,234;
 535604;520;200;90;0,131;0,130;0,130;
 536122;520;206;86;0,125;0,124;0,124;
 536646;522;204;86;0,128;0,129;0,129;
 537164;518;200;90;0,125;0,144;0,144;
 537682;520;202;90;0,116;0,240;0,240;
 538204;520;198;94;0,112;0,191;0,191;
 538728;526;200;88;0,116;0,156;0,156;
 539256;526;206;86;0,104;0,151;0,151;
 539780;528;200;92;0,109;0,143;0,143;
 540310;528;200;90;0,109;0,170;0,170;
 540838;528;206;88;0,093;0,238;0,238;
 541370;532;192;98;0,104;0,213;0,213;
 541904;534;200;92;0,087;0,246;0,246;
 542444;540;202;90;0,070;0,284;0,284;
 542990;546;188;100;0,058;0,270;0,270;
 543546;558;194;98;0,048;0,255;0,255;
 544106;558;198;90;0,063;0,196;0,196;
 544656;550;204;90;0,077;0,176;0,176;
 545202;546;200;94;0,101;0,155;0,155;
 545744;542;206;88;0,101;0,161;0,161;
 546284;540;204;88;0,101;0,112;0,112;
 546826;542;200;88;0,113;0,089;0,089;
 547376;548;212;86;0,093;0,168;0,168;
 547930;556;202;98;0,087;0,178;0,178;
 548494;564;200;98;0,075;0,198;0,198;
Laikas-0:9:9(ekg registravimas á failà(0 [W]);
 549064;570;202;88;0,067;0,147;0,147;
 549634;570;202;88;0,082;0,069;0,069;
 550202;568;208;86;0,072;0,130;0,130;
 550762;560;198;96;0,057;0,105;0,105;
 551322;558;190;88;0,064;0,228;0,228;
 551866;546;198;94;0,068;0,147;0,147;
 552410;544;208;90;0,098;0,272;0,272;
 552944;534;198;96;0,141;0,161;0,161;
 553478;532;214;86;0,126;0,183;0,183;
 554002;526;206;88;0,132;0,135;0,135;
 554528;526;200;92;0,122;0,127;0,127;
 555054;524;206;86;0,104;0,126;0,126;
 555576;522;200;86;0,116;0,084;0,084;
 556096;522;202;86;0,106;0,090;0,090;
 556616;518;198;86;0,119;0,092;0,092;
 557134;518;202;86;0,110;0,143;0,143;
 557648;516;196;92;0,135;0,116;0,116;
 558164;514;208;84;0,128;0,138;0,138;
 558676;512;206;86;0,137;0,087;0,087;
 559188;512;200;86;0,145;0,098;0,098;
 559702;514;208;86;0,128;0,115;0,115;
 560218;516;202;88;0,134;0,141;0,141;
 560732;514;200;90;0,131;0,135;0,135;
 561244;514;206;86;0,095;0,220;0,220;
 561760;514;186;94;0,114;0,214;0,214;
 562278;518;200;96;0,093;0,233;0,233;
 562802;524;204;88;0,110;0,231;0,231;
 563324;524;200;90;0,109;0,139;0,139;
 563848;524;200;88;0,115;0,124;0,124;
 564376;528;208;86;0,113;0,119;0,119;
 564908;532;202;88;0,111;0,130;0,130;
 565446;538;200;92;0,119;0,162;0,162;
 565978;532;208;90;0,102;0,228;0,228;
 566508;532;198;94;0,128;0,179;0,179;
 567040;532;206;88;0,110;0,179;0,179;
 567572;530;202;88;0,106;0,154;0,154;
 568106;536;198;92;0,113;0,142;0,142;
 568642;534;206;88;0,098;0,194;0,194;
 569168;526;200;92;0,128;0,147;0,147;
 569694;526;208;88;0,096;0,160;0,160;
 570216;522;192;88;0,123;0,109;0,109;
 570742;526;204;86;0,107;0,119;0,119;
 571274;532;208;88;0,125;0,130;0,130;
 571808;536;204;92;0,131;0,162;0,162;
 572342;532;204;90;0,122;0,188;0,188;
 572874;532;206;90;0,128;0,158;0,158;
 573402;528;204;88;0,134;0,170;0,170;
 573932;530;208;90;0,131;0,139;0,139;
 574462;530;206;88;0,134;0,124;0,124;
 574996;530;206;86;0,128;0,139;0,139;
 575520;528;204;90;0,134;0,124;0,124;
 576042;520;206;88;0,138;0,158;0,158;
 576560;518;206;88;0,158;0,145;0,145;
 577074;514;210;88;0,152;0,124;0,124;
 577588;516;204;86;0,150;0,115;0,115;
 578108;520;202;86;0,114;0,126;0,126;
 578632;524;196;90;0,126;0,142;0,142;
 579156;524;208;90;0,112;0,158;0,158;
 579680;524;206;88;0,134;0,124;0,124;
 580204;522;206;86;0,122;0,119;0,119;
 580726;524;202;88;0,131;0,093;0,093;
 581254;528;208;86;0,119;0,139;0,139;
 581784;530;202;90;0,138;0,135;0,135;
 582312;528;208;90;0,137;0,120;0,120;
 582840;526;210;84;0,141;0,134;0,134;
 583370;532;206;88;0,134;0,109;0,109;
 583902;532;202;90;0,131;0,139;0,139;
 584438;534;208;88;0,125;0,147;0,147;
 584966;528;206;88;0,148;0,128;0,128;
 585494;528;210;88;0,141;0,128;0,128;
 586018;526;208;88;0,137;0,147;0,147;
 586546;528;202;90;0,138;0,139;0,139;
 587076;528;208;88;0,125;0,147;0,147;
 587602;526;206;88;0,134;0,109;0,109;
 588126;526;206;86;0,141;0,119;0,119;
 588654;528;212;88;0,160;0,093;0,093;
 589186;530;216;86;0,162;0,139;0,139;
 589718;534;208;90;0,173;0,119;0,119;
 590250;532;212;88;0,134;0,117;0,117;
 590786;536;204;86;0,131;0,110;0,110;
 591322;536;206;88;0,112;0,109;0,109;
 591858;536;206;90;0,089;0,122;0,122;
 592394;536;194;88;0,108;0,138;0,138;
 592928;534;204;88;0,100;0,092;0,092;
 593464;534;208;84;0,119;0,191;0,191;
 593992;530;198;98;0,128;0,136;0,136;
 594520;526;206;86;0,143;0,162;0,162;
 595046;528;220;86;0,147;0,116;0,116;
 595570;524;206;90;0,118;0,171;0,171;
 596092;522;190;96;0,108;0,174;0,174;
 596612;518;200;86;0,093;0,196;0,196;
 597128;518;202;88;0,128;0,124;0,124;
 597642;514;204;88;0,125;0,219;0,219;
 598154;510;196;96;0,124;0,248;0,248;
 598664;512;198;94;0,112;0,365;0,365;
 599178;512;198;96;0,119;0,243;0,243;
 599696;518;202;88;0,128;0,180;0,180;
 600216;520;206;86;0,119;0,196;0,196;
 600740;526;200;96;0,135;0,140;0,140;
 601268;528;208;86;0,119;0,214;0,214;
 601798;530;204;90;0,121;0,135;0,135;
 602326;528;200;90;0,116;0,135;0,135;
 602854;526;202;86;0,101;0,199;0,199;
 603382;528;198;94;0,122;0,115;0,115;
 603910;528;208;84;0,130;0,137;0,137;
 604438;530;212;86;0,141;0,074;0,074;
 604966;526;204;86;0,141;0,084;0,084;
 605490;526;206;86;0,141;0,084;0,084;
 606018;526;210;86;0,135;0,084;0,084;
 606544;528;206;86;0,134;0,116;0,116;
 607070;526;202;90;0,131;0,119;0,119;
 607598;526;208;88;0,125;0,109;0,109;
 608122;526;206;84;
