# Supplementary material for: New approach for visualization of relationships between RR and JT intervals
Source: PLoS One. 2017 Apr 5;12(4):e0174279. doi: 10.1371/journal.pone.0174279 (PMC5381794; doi:10.1371/journal.pone.0174279)
Supplement: S1 Data — The supporting information files include unprocessed data from ECG analysis system “Kaunas-Load” for all subjects who were part of this research. (ZIP) [file pone.0174279.s005.zip › Par_Disk_P6.txt]

P6;
   RR (II)
   DJTp (II)
   DQRS (II)
RR(II) / DJTp (II) (Nevid.)300-:-1500 / 100-:-400
RR(II) / DQRS (II) (Nevid.)300-:-1500 / 60-:-140
DJTp(II) / DQRS (II) (Nevid.)100-:-400 / 60-:-140
Laikas-0:0:0(pradþia)(0 [W]);
 100;576;218;68;
Laikas-0:0:0(raminimas)(0 [W]);
 670;576;240;74;0,230;0,035;0,035;
 1250;582;250;74;0,313;0,032;0,032;
 1846;594;250;70;0,268;0,026;0,026;
 2456;604;232;76;0,186;-0,022;-0,022;
 3060;606;220;84;0,098;0,002;0,002;
 3720;660;220;84;0,058;-0,006;-0,006;
 4430;716;228;86;0,014;0,001;0,001;
 5298;864;248;78;-0,028;0,094;0,094;
 6176;874;216;78;0,007;0,208;0,208;
 7022;850;236;86;0,018;0,248;0,248;
 7856;828;216;78;-0,002;0,261;0,261;
 8652;798;254;62;-0,012;0,215;0,215;
 9428;782;252;86;0,016;0,356;0,356;
 10240;810;232;76;0,013;0,130;0,130;
 11098;856;248;78;-0,002;0,361;0,361;
 12036;936;242;76;0,000;0,176;0,176;
 12930;900;242;94;0,020;0,546;0,546;
 13880;948;238;70;0,014;0,219;0,219;
 14816;938;242;88;-0,003;0,524;0,524;
 15684;864;248;74;0,000;0,155;0,155;
 16508;830;232;88;-0,010;-0,256;-0,256;
 17080;572;130;96;0,017;-0,078;-0,078;
 17346;260;304;86;0,499;-0,045;-0,045;
 18172;822;236;80;0,313;-0,076;-0,076;
 18912;754;248;84;0,016;0,227;0,227;
 19688;764;250;68;0,025;0,068;0,068;
 20430;752;222;94;0,041;0,246;0,246;
 21150;708;228;70;0,018;0,036;0,036;
 21870;732;232;86;0,035;-0,066;-0,066;
 22590;720;230;94;0,035;0,013;0,013;
 23326;736;236;86;0,037;-0,043;-0,043;
 24070;732;236;78;0,037;0,015;0,015;
 24784;726;230;90;0,028;0,018;0,018;
 25508;718;222;86;0,016;0,007;0,007;
 26262;762;226;94;0,023;0,028;0,028;
 27072;798;250;76;0,016;0,030;0,030;
 27830;770;232;86;0,042;-0,029;-0,029;
 28544;714;234;90;0,026;0,018;0,018;
 29264;710;222;82;0,080;-0,051;-0,051;
 29972;704;254;60;0,068;0,147;0,147;
 30664;700;242;76;0,101;0,058;0,058;
 31334;674;230;82;0,115;0,094;0,094;
 32006;668;248;70;0,076;0,035;0,035;
 32664;658;216;82;0,087;0,058;0,058;
 33324;660;222;78;0,066;0,006;0,006;
 33984;662;236;84;0,084;-0,029;-0,029;
 34626;646;230;90;0,116;0,008;0,008;
 35268;642;232;86;0,110;-0,049;-0,049;
 35924;654;232;72;0,048;0,018;0,018;
 36602;668;204;84;0,062;0,023;0,023;
 37246;644;218;80;0,036;0,006;0,006;
 37864;624;228;74;0,114;0,026;0,026;
 38486;626;246;74;0,138;0,034;0,034;
 39110;612;220;76;0,152;-0,008;-0,008;
 39706;598;220;82;0,134;0,030;0,030;
 40304;606;234;70;0,118;0,019;0,019;
 40924;612;216;84;0,153;0,064;0,064;
 41556;634;236;72;0,097;0,017;0,017;
 42182;630;222;82;0,126;0,062;0,062;
 42804;622;230;72;0,098;0,014;0,014;
 43422;614;220;82;0,122;-0,024;-0,024;
 44022;600;222;84;0,143;-0,018;-0,018;
 44632;606;238;60;0,115;0,047;0,047;
 45260;634;218;76;0,105;0,156;0,156;
 45942;682;230;74;0,038;0,013;0,013;
 46624;686;214;88;0,083;0,109;0,109;
 47310;678;246;70;0,064;0,006;0,006;
 47984;680;234;68;0,111;0,048;0,048;
 48668;690;234;86;0,069;-0,062;-0,062;
 49364;696;230;92;0,104;0,005;0,005;
 50044;674;246;76;0,088;-0,036;-0,036;
 50704;662;232;70;0,106;0,042;0,042;
 51374;672;230;82;0,065;0,049;0,049;
 52066;682;222;80;0,051;0,013;0,013;
 52746;680;222;80;0,062;-0,020;-0,020;
 53384;648;232;90;0,069;-0,017;-0,017;
 54004;618;216;88;0,161;-0,021;-0,021;
 54606;602;246;74;0,151;-0,001;-0,001;
 55200;592;226;78;0,176;0,000;0,000;
 55788;594;220;80;0,123;0,010;0,010;
 56442;646;230;74;0,062;0,014;0,014;
 57148;704;222;78;0,016;0,010;0,010;
 57886;744;216;90;-0,011;-0,019;-0,019;
 58650;766;204;94;0,005;0,002;0,002;
 59366;718;216;88;-0,013;0,021;0,021;
 60030;662;216;94;0,031;0,017;0,017;
 60668;628;222;78;0,066;0,101;0,101;
Laikas-0:1:1(ekg registravimas á failà(0 [W]);
 61274;616;216;96;0,090;0,000;0,000;
Laikas-0:1:1(automatinis krûvio keitimas)(50 [W]);
 61880;604;214;94;0,116;0,116;0,116;
 62470;592;228;88;0,124;0,034;0,034;
 63044;570;216;80;0,166;0,058;0,058;
 63606;564;220;88;0,189;0,007;0,007;
 64184;572;238;72;0,197;0,053;0,053;
 64750;576;228;86;0,150;-0,046;-0,046;
 65326;576;206;92;0,126;0,061;0,061;
 65908;580;212;86;0,092;0,035;0,035;
 66504;588;218;82;0,118;-0,020;-0,020;
 67104;608;228;76;0,125;-0,001;-0,001;
 67706;602;222;78;0,114;-0,023;-0,023;
 68304;596;214;88;0,126;0,015;0,015;
 68888;586;222;76;0,128;-0,010;-0,010;
 69468;580;226;76;0,152;-0,009;-0,009;
 70046;570;216;82;0,158;0,004;0,004;
 70610;562;218;78;0,145;0,024;0,024;
 71162;558;216;86;0,158;0,010;0,010;
 71720;556;220;86;0,159;0,024;0,024;
 72268;558;220;80;0,177;-0,030;-0,030;
 72852;568;224;72;0,202;-0,011;-0,011;
 73420;574;238;68;0,175;-0,020;-0,020;
 73984;568;214;88;0,164;0,048;0,048;
 74562;572;214;74;0,125;0,050;0,050;
 75140;582;218;86;0,146;0,032;0,032;
 75730;582;228;70;0,130;0,010;0,010;
 76324;600;218;80;0,180;0,040;0,040;
 76918;596;234;72;0,135;0,010;0,010;
 77518;596;226;70;0,125;-0,014;-0,014;
 78096;580;206;84;0,171;0,096;0,096;
 78670;568;234;62;0,134;0,053;0,053;
 79232;564;216;82;0,204;-0,019;-0,019;
 79796;570;222;80;0,159;-0,023;-0,023;
 80376;576;224;70;0,192;0,010;0,010;
 80938;566;228;78;0,167;-0,036;-0,036;
 81490;554;214;84;0,147;0,008;0,008;
 82038;548;204;88;0,128;0,034;0,034;
 82594;552;212;80;0,121;0,018;0,018;
 83154;558;216;80;0,144;0,012;0,012;
 83706;552;218;82;0,189;-0,009;-0,009;
 84254;546;228;66;0,161;0,062;0,062;
 84798;548;208;90;0,188;0,115;0,115;
 85350;548;218;62;0,122;0,053;0,053;
 85906;558;212;80;0,174;0,030;0,030;
 86448;548;226;74;0,140;0,004;0,004;
 86998;542;208;78;0,152;-0,024;-0,024;
 87534;540;204;88;0,119;0,033;0,033;
 88064;532;202;86;0,106;0,113;0,113;
 88598;534;200;88;0,128;0,057;0,057;
 89134;530;210;80;0,133;0,023;0,023;
 89656;528;212;78;0,148;-0,009;-0,009;
 90188;528;206;72;0,177;-0,001;-0,001;
 90708;526;220;74;0,172;0,004;0,004;
 91252;534;216;74;0,166;-0,001;-0,001;
 91788;538;204;78;0,119;-0,004;-0,004;
 92316;532;194;80;0,170;-0,012;-0,012;
 92848;526;236;60;0,168;0,010;0,010;
 93370;524;220;66;0,190;-0,087;-0,087;
 93886;522;200;86;0,146;-0,054;-0,054;
 94418;532;202;88;0,106;0,104;0,104;
 94956;536;204;88;0,124;0,035;0,035;
 95496;538;212;78;0,107;0,054;0,054;
 96044;548;202;84;0,105;0,019;0,019;
 96596;554;202;88;0,079;0,023;0,023;
 97156;556;200;78;0,118;-0,101;-0,101;
 97712;556;224;62;0,098;0,038;0,038;
 98260;552;198;88;0,134;0,020;0,020;
 98808;546;206;76;0,123;0,022;0,022;
 99356;548;226;80;0,122;0,002;0,002;
 99918;560;206;76;0,185;-0,012;-0,012;
 100472;554;222;70;0,128;0,000;0,000;
 101012;542;212;82;0,213;0,045;0,045;
 101548;536;230;66;0,169;0,030;0,030;
 102094;544;212;80;0,148;-0,050;-0,050;
 102638;548;202;86;0,153;0,022;0,022;
 103176;540;220;80;0,108;0,029;0,029;
 103714;532;196;80;0,177;0,000;0,000;
 104240;528;216;74;0,113;0,027;0,027;
 104762;522;198;84;0,164;-0,002;-0,002;
 105278;518;208;88;0,156;0,033;0,033;
 105802;526;222;76;0,214;-0,027;-0,027;
 106328;528;226;72;0,238;-0,001;-0,001;
 106858;524;220;70;0,219;0,018;0,018;
 107382;526;214;68;0,145;-0,028;-0,028;
 107918;538;198;88;0,146;0,008;0,008;
 108474;552;214;80;0,107;0,050;0,050;
 109032;564;212;84;0,097;0,016;0,016;
 109604;566;200;82;0,078;0,045;0,045;
 110158;558;200;88;0,074;0,043;0,043;
 110716;554;204;86;0,059;0,012;0,012;
 111278;564;192;78;0,058;0,070;0,070;
 111844;570;194;90;0,044;0,026;0,026;
 112424;574;200;84;0,078;-0,034;-0,034;
 112974;552;220;72;0,112;-0,010;-0,010;
 113518;544;218;72;0,181;0,014;0,014;
 114054;536;216;72;0,127;-0,015;-0,015;
 114592;532;194;82;0,144;-0,002;-0,002;
 115136;546;212;80;0,120;-0,030;-0,030;
 115692;558;222;70;0,159;-0,024;-0,024;
 116248;554;216;64;0,139;0,069;0,069;
 116802;558;208;68;0,149;0,066;0,066;
 117356;554;216;70;0,105;-0,027;-0,027;
 117932;574;208;84;0,082;-0,030;-0,030;
 118516;584;200;88;0,065;-0,010;-0,010;
 119122;602;208;74;0,055;0,028;0,028;
 119694;576;204;82;0,067;-0,030;-0,030;
 120260;570;202;86;0,086;0,016;0,016;
 120834;568;210;80;0,080;0,009;0,009;
 121404;576;204;80;0,098;0,016;0,016;
Laikas-0:2:2(ekg registravimas á failà(50 [W]);
 121966;564;208;88;0,092;0,026;0,026;
Laikas-0:2:2(automatinis krûvio keitimas)(100 [W]);
 122520;552;208;86;0,095;0,090;0,090;
 123058;540;198;88;0,125;0,071;0,071;
 123594;530;212;84;0,121;0,030;0,030;
 124122;532;208;78;0,108;0,071;0,071;
 124646;522;190;88;0,141;0,015;0,015;
 125166;522;214;68;0,098;0,098;0,098;
 125684;514;196;86;0,103;0,056;0,056;
 126196;512;186;66;0,113;-0,046;-0,046;
 126714;516;208;66;0,103;0,022;0,022;
 127232;518;202;72;0,162;0,061;0,061;
 127750;518;210;62;0,132;0,008;0,008;
 128262;516;200;84;0,152;-0,016;-0,016;
 128774;508;202;78;0,161;-0,007;-0,007;
 129276;510;218;72;0,144;0,016;0,016;
 129792;510;194;80;0,204;0,012;0,012;
 130300;510;214;68;0,139;-0,008;-0,008;
 130812;506;202;70;0,147;-0,035;-0,035;
 131312;504;192;84;0,142;0,009;0,009;
 131814;500;204;78;0,105;0,060;0,060;
 132316;504;190;82;0,183;-0,002;-0,002;
 132820;506;220;68;0,152;-0,035;-0,035;
 133332;508;208;66;0,156;-0,034;-0,034;
 133830;508;190;86;0,108;-0,017;-0,017;
 134338;502;188;82;0,046;0,060;0,060;
 134840;502;168;80;0,090;-0,002;-0,002;
 135336;498;204;72;0,076;-0,019;-0,019;
 135836;494;202;68;0,184;0,012;0,012;
 136332;496;210;64;0,203;0,031;0,031;
 136824;494;214;66;0,174;-0,020;-0,020;
 137316;490;194;78;0,119;-0,016;-0,016;
 137808;490;180;78;0,108;0,037;0,037;
 138286;488;196;84;0,087;0,041;0,041;
 138786;492;190;80;0,141;0,031;0,031;
 139268;490;204;76;0,137;0,016;0,016;
 139766;492;202;76;0,146;0,027;0,027;
 140246;486;194;86;0,159;0,027;0,027;
 140740;486;204;74;0,174;-0,051;-0,051;
 141222;486;216;66;0,152;0,011;0,011;
 141714;488;186;82;0,109;-0,037;-0,037;
 142198;488;178;86;0,093;0,011;0,011;
 142688;488;196;70;0,090;0,148;0,148;
 143164;484;192;90;0,154;0,053;0,053;
 143648;482;206;72;0,110;0,147;0,147;
 144140;488;180;86;0,156;0,026;0,026;
 144638;494;202;78;0,059;0,074;0,074;
 145134;500;170;82;0,119;0,051;0,051;
 145628;496;196;86;0,059;0,012;0,012;
 146128;494;190;70;0,103;0,026;0,026;
 146618;490;186;76;0,106;0,005;0,005;
 147108;490;196;70;0,104;0,023;0,023;
 147600;494;192;84;0,119;-0,003;-0,003;
 148084;490;192;88;0,112;0,115;0,115;
 148572;490;194;84;0,083;0,111;0,111;
 149066;486;178;82;0,070;0,014;0,014;
 149550;484;174;72;0,090;-0,034;-0,034;
 150034;480;206;66;0,096;0,005;0,005;
 150504;480;188;82;0,132;-0,003;-0,003;
 150980;476;188;78;0,126;0,088;0,088;
 151452;472;198;84;0,142;0,048;0,048;
 151926;470;198;78;0,158;0,096;0,096;
 152392;470;190;82;0,200;0,007;0,007;
 152864;470;212;68;0,111;0,102;0,102;
 153338;470;170;86;0,109;0,023;0,023;
 153802;468;176;76;0,066;0,191;0,191;
 154264;466;186;92;0,093;0,106;0,106;
 154730;466;190;84;0,086;0,140;0,140;
 155202;470;172;80;0,100;0,057;0,057;
 155680;476;188;78;0,088;0,067;0,067;
 156148;474;194;82;0,113;0,062;0,062;
 156634;478;190;84;0,104;0,162;0,162;
 157104;476;180;92;0,134;0,021;0,021;
 157584;476;204;66;0,069;0,185;0,185;
 158060;474;160;86;0,124;-0,007;-0,007;
 158538;474;186;82;0,061;0,142;0,142;
 159004;476;194;86;0,104;0,063;0,063;
 159490;474;182;76;0,119;0,078;0,078;
 159956;474;190;80;0,067;0,055;0,055;
 160426;470;166;86;0,019;0,103;0,103;
 160894;468;148;84;0,061;0,047;0,047;
 161362;466;200;74;0,051;0,052;0,052;
 161824;464;196;78;0,154;0,038;0,038;
 162284;466;190;92;0,112;0,144;0,144;
 162748;464;178;90;0,123;0,120;0,120;
 163220;462;194;76;0,086;0,109;0,109;
 163686;462;178;80;0,137;0,022;0,022;
 164140;460;192;74;0,109;0,085;0,085;
 164596;456;186;86;0,134;0,060;0,060;
 165056;458;184;82;0,150;0,076;0,076;
 165508;456;198;76;0,112;0,119;0,119;
 165968;460;176;86;0,110;0,092;0,092;
 166446;478;180;88;0,048;0,215;0,215;
 166928;482;166;90;0,082;0,173;0,173;
 167410;484;192;84;0,065;0,115;0,115;
 167898;482;186;80;0,090;0,070;0,070;
 168376;480;178;80;0,096;0,094;0,094;
 168848;474;186;88;0,053;0,048;0,048;
 169330;474;164;72;0,059;0,202;0,202;
 169786;466;170;90;0,025;0,063;0,063;
 170252;466;160;82;0,065;0,029;0,029;
 170722;464;192;72;0,048;0,011;0,011;
 171186;460;162;72;0,122;0,005;0,005;
 171638;460;190;80;0,048;0,018;0,018;
 172102;458;158;74;-0,024;0,045;0,045;
 172558;456;128;78;0,028;0,043;0,043;
 173006;454;172;88;-0,002;0,074;0,074;
 173462;452;166;76;0,052;0,137;0,137;
 173914;450;170;82;0,050;0,051;0,051;
 174362;448;168;78;0,072;0,064;0,064;
 174806;452;184;78;0,097;0,044;0,044;
 175258;454;190;78;0,089;0,066;0,066;
 175724;466;172;84;0,071;0,101;0,101;
 176188;466;170;88;0,084;0,063;0,063;
 176654;464;198;74;0,105;-0,091;-0,091;
 177126;462;198;62;0,158;0,007;0,007;
 177590;462;190;68;0,162;0,015;0,015;
 178050;460;194;68;0,135;0,001;0,001;
 178508;458;188;70;0,126;-0,004;-0,004;
 178968;462;184;74;0,103;0,001;0,001;
 179422;462;182;80;0,090;0,029;0,029;
 179882;462;182;82;0,079;0,103;0,103;
 180346;460;174;86;0,077;0,159;0,159;
 180804;460;176;88;0,086;0,064;0,064;
 181270;456;184;72;0,094;0,132;0,132;
 181722;458;184;82;0,112;0,032;0,032;
 182180;458;184;80;0,083;0,116;0,116;
Laikas-0:3:2(ekg registravimas á failà(100 [W]);
 182632;456;170;84;0,070;0,149;0,149;
Laikas-0:3:3(automatinis krûvio keitimas)(150 [W]);
 183086;456;170;90;0,030;0,212;0,212;
 183544;454;154;88;0,067;0,138;0,138;
 184002;452;186;78;0,054;0,228;0,228;
 184446;452;180;90;0,096;0,142;0,142;
 184904;456;176;88;0,104;0,168;0,168;
 185360;456;186;80;0,064;0,182;0,182;
 185806;452;164;86;0,122;0,022;0,022;
 186264;452;192;68;0,032;0,054;0,054;
 186720;450;138;76;0,058;-0,025;-0,025;
 187164;450;162;90;0,006;0,105;0,105;
 187612;450;188;82;0,048;0,282;0,282;
 188060;448;158;90;0,075;0,206;0,206;
 188508;446;170;88;0,057;0,157;0,157;
 188960;448;184;78;0,100;0,038;0,038;
 189408;444;186;72;0,106;0,113;0,113;
 189844;446;172;92;0,103;0,098;0,098;
 190296;446;176;82;0,055;0,205;0,205;
 190744;446;160;82;0,084;0,077;0,077;
 191188;444;182;76;0,077;0,013;0,013;
 191630;440;186;70;0,131;0,010;0,010;
 192070;440;186;72;0,076;0,005;0,005;
 192500;440;158;78;0,032;0,008;0,008;
 192950;440;148;68;0,046;0,084;0,084;
 193372;434;182;86;0,045;0,033;0,033;
 193816;434;168;80;0,098;0,137;0,137;
 194252;434;172;80;0,065;0,070;0,070;
 194684;434;164;76;0,072;0,159;0,159;
 195106;432;168;90;0,058;0,134;0,134;
 195538;432;166;82;0,075;0,234;0,234;
 195976;430;172;84;0,092;0,111;0,111;
 196402;432;184;78;0,112;0,096;0,096;
 196838;430;180;78;0,107;0,087;0,087;
 197272;432;168;82;0,117;0,077;0,077;
 197698;428;180;78;0,088;0,026;0,026;
 198128;428;172;70;0,081;0,084;0,084;
 198548;428;162;84;0,088;0,041;0,041;
 198984;430;178;74;0,106;0,004;0,004;
 199402;426;194;68;0,158;0,017;0,017;
 199830;426;186;74;0,145;0,005;0,005;
 200262;426;170;76;0,123;0,038;0,038;
 200690;424;172;76;0,129;0,002;0,002;
 201106;424;192;66;0,117;0,044;0,044;
 201536;428;172;78;0,126;0,002;0,002;
 201962;426;170;78;0,079;0,146;0,146;
 202382;426;166;92;0,087;0,143;0,143;
 202820;428;174;78;0,063;0,144;0,144;
 203250;428;160;78;0,058;0,100;0,100;
 203664;424;156;84;0,058;0,106;0,106;
 204092;426;172;80;0,059;0,167;0,167;
 204522;424;162;82;0,018;0,164;0,164;
 204940;426;134;86;0,075;0,120;0,120;
 205366;424;182;76;0,036;-0,052;-0,052;
 205796;424;186;62;0,124;0,085;0,085;
 206212;424;170;84;0,116;0,032;0,032;
 206646;424;170;70;0,100;0,057;0,057;
 207066;422;178;74;0,072;0,019;0,019;
 207490;422;158;78;0,104;0,056;0,056;
 207900;420;176;80;0,084;-0,011;-0,011;
 208328;418;180;62;0,089;0,113;0,113;
 208744;418;160;82;0,112;-0,026;-0,026;
 209152;414;172;84;0,058;0,267;0,267;
 209562;414;154;92;0,098;0,155;0,155;
 209988;416;174;74;0,051;0,389;0,389;
 210390;412;152;92;0,042;0,177;0,177;
 210802;412;144;90;0,020;0,345;0,345;
 211222;412;142;84;0,012;0,230;0,230;
 211636;412;138;80;0,030;0,059;0,059;
 212046;410;168;70;0,039;0,168;0,168;
 212450;410;164;88;0,104;0,093;0,093;
 212860;410;174;80;0,093;0,348;0,348;
 213268;408;168;92;0,096;0,262;0,262;
 213676;412;164;88;0,093;0,353;0,353;
 214090;410;168;86;0,068;0,115;0,115;
 214506;410;158;72;0,088;0,215;0,215;
 214910;410;170;86;0,092;0,079;0,079;
 215320;410;180;76;0,111;0,132;0,132;
 215736;410;170;78;0,142;0,052;0,052;
 216144;408;178;74;0,102;0,157;0,157;
 216548;412;166;90;0,105;0,119;0,119;
 216966;410;166;76;0,095;0,163;0,163;
 217378;414;172;78;0,085;0,087;0,087;
 217782;410;164;80;0,098;0,093;0,093;
 218198;410;170;78;0,096;0,023;0,023;
 218610;412;176;68;0,087;0,109;0,109;
 219020;408;160;84;0,095;0,049;0,049;
 219424;410;166;76;0,056;0,273;0,273;
 219828;408;154;92;0,055;0,092;0,092;
 220244;410;154;66;0,030;0,261;0,261;
 220644;406;146;84;0,054;0,038;0,038;
 221056;410;168;80;0,041;0,219;0,219;
 221466;408;154;86;0,086;0,219;0,219;
 221870;408;170;88;0,066;0,307;0,307;
 222284;410;166;88;0,095;0,286;0,286;
 222692;408;170;84;0,072;0,315;0,315;
 223104;412;156;88;0,088;0,227;0,227;
 223516;408;170;82;0,088;0,047;0,047;
 223930;410;178;68;0,096;0,175;0,175;
 224336;410;164;86;0,055;0,058;0,058;
 224744;410;144;78;0,066;0,192;0,192;
 225154;410;166;82;0,046;0,156;0,156;
 225560;410;162;86;0,066;0,197;0,197;
 225978;410;156;82;0,077;0,091;0,091;
 226390;412;170;72;0,076;0,163;0,163;
 226792;410;170;84;0,109;0,063;0,063;
 227208;408;174;74;0,093;0,183;0,183;
 227608;406;164;84;0,091;0,105;0,105;
 228012;406;162;82;0,072;-0,014;-0,014;
 228430;408;164;62;0,072;0,224;0,224;
 228828;406;164;90;0,067;0,022;0,022;
 229232;404;160;88;0,070;0,137;0,137;
 229644;408;162;72;0,076;0,066;0,066;
 230050;404;168;72;0,077;0,078;0,078;
 230446;406;164;92;0,087;0,142;0,142;
 230856;404;166;82;0,075;0,272;0,272;
 231264;404;162;82;0,061;0,234;0,234;
 231664;404;154;88;0,066;0,288;0,288;
 232066;406;164;90;0,036;0,303;0,303;
 232480;408;146;84;0,071;0,114;0,114;
 232884;406;170;72;0,053;0,071;0,071;
 233284;406;168;74;0,076;0,062;0,062;
 233702;410;156;86;0,094;0,072;0,072;
 234102;406;172;72;0,075;0,178;0,178;
 234518;410;166;82;0,089;0,055;0,055;
 234926;408;164;74;0,056;0,151;0,151;
 235336;408;150;82;0,064;0,087;0,087;
 235740;408;164;80;0,008;0,124;0,124;
 236142;406;122;78;0,053;0,139;0,139;
 236554;406;160;82;0,002;0,156;0,156;
 236958;404;162;86;0,050;0,152;0,152;
 237366;404;150;78;0,045;0,192;0,192;
 237770;404;152;82;0,051;0,093;0,093;
 238166;406;168;76;0,039;0,233;0,233;
 238570;402;146;90;0,060;0,132;0,132;
 238980;404;158;76;0,044;0,105;0,105;
 239382;404;170;74;0,044;0,077;0,077;
 239788;402;146;80;0,088;0,067;0,067;
 240178;402;172;78;0,058;0,170;0,170;
 240578;400;168;86;0,119;0,078;0,078;
 240992;402;174;70;0,086;0,165;0,165;
 241392;400;154;80;0,068;0,056;0,056;
 241782;400;152;80;0,036;0,124;0,124;
 242184;400;144;78;0,041;0,101;0,101;
 242584;398;154;76;0,049;0,054;0,054;
 242988;398;166;72;0,080;0,063;0,063;
Laikas-0:4:3(ekg registravimas á failà(150 [W]);
 243380;398;170;76;0,084;0,048;0,048;
Laikas-0:4:3(automatinis krûvio keitimas)(200 [W]);
 243782;400;158;76;0,078;0,144;0,144;
 244172;398;156;88;0,038;0,217;0,217;
 244572;398;142;90;0,048;0,349;0,349;
 244976;400;154;86;0,029;0,346;0,346;
 245368;396;148;86;0,054;0,317;0,317;
 245768;398;160;88;0,053;0,284;0,284;
 246170;398;160;84;0,077;0,372;0,372;
 246564;398;164;90;0,098;0,152;0,152;
 246970;398;174;72;-0,034;0,329;0,329;
 247362;400;88;88;0,116;0,093;0,093;
 247766;396;168;72;-0,011;0,264;0,264;
 248160;398;144;86;0,083;0,119;0,119;
 248554;396;164;84;0,036;0,240;0,240;
 248952;396;146;82;0,072;0,190;0,190;
 249352;396;164;80;0,053;0,125;0,125;
 249748;396;162;76;0,074;0,110;0,110;
 250142;396;156;78;0,080;0,149;0,149;
 250532;396;162;88;0,048;0,241;0,241;
 250924;396;144;90;0,062;0,306;0,306;
 251328;394;156;82;0,043;0,208;0,208;
 251720;394;158;78;0,052;0,196;0,196;
 252114;394;150;84;0,056;0,160;0,160;
 252510;392;156;82;0,037;0,146;0,146;
 252900;392;144;76;0,031;0,230;0,230;
 253286;392;142;88;0,023;0,203;0,203;
 253672;390;144;88;0,024;0,419;0,419;
 254064;390;148;92;0,040;0,340;0,340;
 254460;392;160;84;0,027;0,317;0,317;
 254852;388;132;82;0,069;0,159;0,159;
 255242;388;162;76;0,040;0,277;0,277;
 255622;388;160;90;0,084;0,242;0,242;
 256008;388;158;88;0,087;0,388;0,388;
 256392;388;164;86;0,048;0,208;0,208;
 256790;384;140;76;0,043;0,327;0,327;
 257164;386;142;90;0,034;0,205;0,205;
 257560;386;156;82;0,059;0,205;0,205;
 257942;386;168;76;0,069;0,168;0,168;
 258326;386;148;80;0,079;0,084;0,084;
 258716;386;154;74;0,052;0,233;0,233;
 259098;384;154;90;0,060;0,208;0,208;
 259486;386;154;88;0,074;0,264;0,264;
 259866;384;164;78;0,077;0,336;0,336;
 260250;386;160;88;0,073;0,168;0,168;
 260646;388;152;78;0,109;0,000;0,000;
 261026;384;178;64;0,088;0,090;0,090;
 261418;388;160;78;0,093;0,008;0,008;
 261806;386;150;80;0,067;0,158;0,158;
 262192;388;154;82;0,064;0,282;0,282;
 262566;384;160;92;0,039;0,277;0,277;
 262956;390;140;82;0,044;0,410;0,410;
 263346;386;144;88;0,024;0,294;0,294;
 263738;390;150;88;0,040;0,331;0,331;
 264120;386;150;84;0,057;0,388;0,388;
 264506;386;160;90;0,065;0,216;0,216;
 264902;388;158;76;0,066;0,426;0,426;
 265284;386;150;92;0,058;0,270;0,270;
 265668;386;150;90;0,066;0,334;0,334;
 266060;388;162;80;0,044;0,256;0,256;
 266448;386;138;80;0,015;0,198;0,198;
 266834;386;128;84;0,039;0,161;0,161;
 267210;384;170;78;0,034;0,326;0,326;
 267594;388;152;92;0,112;0,115;0,115;
 267990;382;168;66;0,054;0,436;0,436;
 268362;384;142;92;0,005;0,120;0,120;
 268748;386;120;88;0,048;0,250;0,250;
 269142;384;172;76;0,029;0,219;0,219;
 269528;384;152;80;0,071;0,204;0,204;
 269902;384;148;92;0,048;0,332;0,332;
 270286;386;152;90;0,057;0,466;0,466;
 270668;382;160;88;0,041;0,302;0,302;
 271060;382;138;80;0,030;0,268;0,268;
 271446;388;136;82;0,017;0,224;0,224;
 271822;382;140;86;0,018;0,298;0,298;
 272210;384;142;88;0,026;0,408;0,408;
 272588;382;148;92;0,031;0,344;0,344;
 272980;384;146;82;0,035;0,348;0,348;
 273360;382;144;84;0,042;0,204;0,204;
 273746;382;154;80;0,054;0,152;0,152;
 274128;382;160;76;0,070;0,183;0,183;
 274502;382;158;84;0,025;0,199;0,199;
 274886;382;128;88;0,029;0,382;0,382;
 275264;382;138;92;0,013;0,479;0,479;
 275644;380;156;92;0,038;0,479;0,479;
 276028;384;152;88;0,048;0,382;0,382;
 276416;380;144;84;0,062;0,199;0,199;
 276790;384;162;76;0,064;0,192;0,192;
 277176;378;160;80;0,076;0,130;0,130;
 277558;382;152;80;0,077;0,192;0,192;
 277934;380;156;82;0,066;0,210;0,210;
 278314;382;160;84;0,094;0,061;0,061;
 278700;380;170;66;0,078;0,166;0,166;
 279080;382;152;80;0,093;0,033;0,033;
 279462;378;158;66;0,065;0,072;0,072;
 279842;380;158;74;0,020;0,032;0,032;
 280216;380;124;88;0,048;0,170;0,170;
 280602;380;150;84;0,015;0,366;0,366;
 280970;380;160;88;0,069;0,318;0,318;
 281352;378;156;86;0,058;0,236;0,236;
 281742;382;146;78;0,079;0,262;0,262;
 282112;380;162;84;0,061;0,131;0,131;
 282502;380;160;76;0,079;0,256;0,256;
 282878;378;152;86;0,064;0,198;0,198;
 283260;382;150;86;0,058;0,333;0,333;
 283632;378;152;86;0,052;0,198;0,198;
 284018;380;152;76;0,063;0,204;0,204;
 284396;380;158;80;0,050;0,110;0,110;
 284778;380;148;78;0,071;0,210;0,210;
 285152;378;158;86;0,064;0,218;0,218;
 285530;380;160;86;0,074;0,322;0,322;
 285910;380;154;86;0,054;0,373;0,373;
 286290;382;144;90;0,059;0,326;0,326;
 286672;380;158;84;0,050;0,363;0,363;
 287056;382;154;86;0,060;0,154;0,154;
 287444;380;150;74;0,032;0,270;0,270;
 287810;378;134;86;0,051;0,108;0,108;
 288202;382;158;74;0,046;-0,032;-0,032;
 288582;380;170;62;0,088;0,094;0,094;
 288950;380;160;84;0,100;0,023;0,023;
 289338;378;156;80;0,053;0,211;0,211;
 289718;378;138;80;0,088;0,089;0,089;
 290088;378;166;70;0,054;0,195;0,195;
 290468;380;150;86;0,087;0,124;0,124;
 290844;378;154;82;0,054;0,368;0,368;
 291226;378;148;90;0,053;0,296;0,296;
 291610;376;144;82;0,048;0,317;0,317;
 291990;380;152;82;0,042;0,167;0,167;
 292368;376;144;76;0,044;0,179;0,179;
 292738;374;144;80;0,055;0,199;0,199;
 293108;378;156;88;0,042;0,327;0,327;
 293486;378;138;90;0,072;0,288;0,288;
 293862;374;158;78;0,042;0,205;0,205;
 294242;376;146;76;0,086;0,090;0,090;
 294610;374;164;74;0,051;0,191;0,191;
 294986;376;142;90;0,048;0,243;0,243;
 295356;372;140;90;0,034;0,384;0,384;
 295746;376;146;82;0,028;0,420;0,420;
 296110;374;140;88;0,034;0,339;0,339;
 296482;374;142;88;0,046;0,305;0,305;
 296858;376;160;80;0,036;0,291;0,291;
 297234;374;134;82;0,031;0,246;0,246;
 297606;374;134;86;0,023;0,296;0,296;
 297984;374;148;86;0,034;0,213;0,213;
 298362;374;154;76;0,054;0,352;0,352;
 298728;374;148;90;0,068;0,192;0,192;
 299104;374;154;78;0,058;0,397;0,397;
 299480;374;150;88;0,022;0,174;0,174;
 299856;374;124;76;0,058;0,240;0,240;
 300224;372;156;80;0,029;0,115;0,115;
 300600;374;162;76;0,090;0,141;0,141;
 300978;372;158;78;0,095;0,132;0,132;
 301350;372;156;80;0,074;0,190;0,190;
 301720;374;152;84;0,080;0,278;0,278;
 302086;370;156;88;0,079;0,190;0,190;
 302464;374;160;74;0,066;0,290;0,290;
 302832;372;146;84;0,103;0,088;0,088;
 303202;372;170;70;0,068;0,255;0,255;
 303572;370;150;86;0,046;0,140;0,140;
 303948;374;132;86;0,051;0,213;0,213;
Laikas-0:5:4(ekg registravimas á failà(200 [W]);
 304328;372;150;76;0,034;0,321;0,321;
 304688;372;152;88;0,074;0,106;0,106;
Laikas-0:5:5(automatinis krûvio keitimas)(250 [W]);
 305070;370;160;68;0,064;0,303;0,303;
 305440;372;148;86;0,060;0,109;0,109;
Laikas-0:5:6(poslinkis á deðinæ)(0 [W]);
 305808;372;144;86;0,056;0,296;0,296;
 306178;374;154;82;0,036;0,319;0,319;
Laikas-0:5:6(automatinis krûvio keitimas)(0 [W]);
 306552;374;136;86;0,004;0,349;0,349;
 306926;376;118;90;0,010;0,404;0,404;
 307308;376;130;88;0,002;0,494;0,494;
 307684;378;130;90;0,016;0,358;0,358;
 308070;378;146;82;0,031;0,138;0,138;
 308446;378;160;70;0,070;0,040;0,040;
 308828;378;160;68;0,070;0,088;0,088;
 309196;382;148;90;0,086;0,109;0,109;
 309582;386;164;72;0,041;0,168;0,168;
 309978;388;138;76;0,043;0,062;0,062;
 310364;390;146;78;0,007;0,092;0,092;
 310760;390;128;78;-0,017;0,132;0,132;
 311150;390;106;82;0,007;0,197;0,197;
 311530;388;146;88;-0,015;0,246;0,246;
 311914;386;148;82;0,040;0,246;0,246;
 312302;386;152;80;0,046;0,242;0,242;
 312688;386;150;86;0,042;0,286;0,286;
 313074;386;144;90;0,042;0,196;0,196;
 313464;388;148;74;0,031;0,407;0,407;
 313852;390;144;92;0,045;0,158;0,158;
 314242;390;156;78;0,057;0,122;0,122;
 314628;388;168;72;0,056;0,146;0,146;
 315022;388;142;86;0,063;0,139;0,139;
 315410;390;150;86;0,042;0,138;0,138;
 315806;388;158;72;0,036;0,131;0,131;
 316180;382;140;76;0,061;0,058;0,058;
 316562;382;158;76;0,014;0,178;0,178;
 316944;386;120;90;0,034;0,268;0,268;
 317332;386;142;92;0,005;0,295;0,295;
 317722;388;144;78;0,032;0,207;0,207;
 318118;390;150;78;0,031;0,050;0,050;
 318512;390;144;70;0,030;0,081;0,081;
 318898;390;146;78;0,033;0,070;0,070;
 319280;388;150;86;0,041;0,119;0,119;
 319676;386;154;74;0,032;0,180;0,180;
 320066;390;138;80;0,029;0,085;0,085;
 320454;390;142;78;0,028;0,054;0,054;
 320846;392;160;70;0,046;0,002;0,002;
 321236;390;164;66;0,055;0,010;0,010;
 321628;392;148;70;0,043;0,002;0,002;
 322018;390;144;78;0,040;0,030;0,030;
 322408;390;158;70;0,026;-0,009;-0,009;
 322794;386;136;64;0,002;0,016;0,016;
 323182;388;122;72;0,022;0,008;0,008;
 323566;388;154;64;0,012;0,055;0,055;
 323962;390;146;80;0,053;0,029;0,029;
 324354;392;158;66;0,037;0,061;0,061;
 324744;392;150;74;0,052;0,008;0,008;
 325136;390;154;74;0,042;0,008;0,008;
 325528;396;150;66;0,040;0,061;0,061;
 325918;390;148;80;0,028;0,029;0,029;
 326312;392;142;72;-0,009;0,059;0,059;
 326700;386;108;72;0,021;0,032;0,032;
 327092;392;148;74;-0,016;-0,018;-0,018;
 327482;390;166;60;0,048;0,057;0,057;
 327878;398;150;78;0,086;0,045;0,045;
 328280;400;166;60;0,041;0,124;0,124;
 328678;402;146;84;0,032;-0,020;-0,020;
 329084;400;138;82;0,007;0,233;0,233;
 329482;404;134;86;0,022;0,149;0,149;
 329882;400;156;76;0,019;0,143;0,143;
 330278;396;150;78;0,079;-0,033;-0,033;
 330676;396;172;58;0,029;-0,061;-0,061;
 331074;396;128;56;0,058;-0,014;-0,014;
 331464;398;150;72;0,012;-0,104;-0,104;
 331868;406;154;84;0,033;0,067;0,067;
 332282;412;148;74;0,034;0,040;0,040;
 332702;414;152;70;0,029;0,043;0,043;
 333116;414;152;78;0,045;0,019;0,019;
 333532;414;164;68;0,046;0,057;0,057;
 333940;414;158;76;0,048;0,019;0,019;
 334354;410;152;80;0,050;0,074;0,074;
 334758;406;160;76;0,047;0,019;0,019;
 335168;406;160;68;0,083;0,004;0,004;
 335564;406;174;68;0,061;0,003;0,003;
 335982;414;152;74;0,032;0,014;0,014;
 336406;418;142;82;0,030;0,096;0,096;
 336822;422;158;84;0,026;0,184;0,184;
 337242;422;162;84;0,059;0,000;0,000;
 337670;422;170;64;0,070;0,026;0,026;
 338090;418;166;70;0,061;-0,035;-0,035;
 338504;416;156;82;0,056;0,052;0,052;
 338916;412;158;80;0,057;0,033;0,033;
 339330;412;166;68;0,073;-0,025;-0,025;
 339732;408;168;64;0,082;0,004;0,004;
 340146;418;166;74;0,104;0,013;0,013;
 340566;418;178;64;0,064;0,036;0,036;
 340996;424;154;78;0,064;-0,022;-0,022;
 341410;420;156;82;0,037;0,066;0,066;
 341838;422;156;74;0,041;0,077;0,077;
 342258;422;156;76;0,048;0,044;0,044;
 342676;418;162;78;0,041;0,066;0,066;
 343094;414;152;78;0,028;0,094;0,094;
 343506;414;142;80;0,041;0,083;0,083;
 343916;414;164;76;0,030;0,057;0,057;
 344336;416;154;74;0,011;0,067;0,067;
 344766;428;136;80;-0,003;-0,014;-0,014;
 345206;442;132;60;0,005;0,003;0,003;
 345646;448;176;68;0,015;-0,038;-0,038;
 346098;444;152;76;0,065;0,006;0,006;
 346542;444;172;70;0,034;0,032;0,032;
 346980;438;166;78;0,048;0,014;0,014;
 347414;436;156;76;0,038;0,084;0,084;
 347842;430;158;84;0,045;0,054;0,054;
 348268;422;166;72;0,043;0,094;0,094;
 348688;420;158;78;0,032;0,028;0,028;
 349106;418;144;74;0,049;0,053;0,053;
 349522;426;168;76;0,033;0,077;0,077;
 349958;436;158;88;0,069;0,098;0,098;
 350398;438;172;78;0,059;-0,009;-0,009;
 350840;440;178;68;0,063;0,108;0,108;
 351274;436;160;90;0,058;0,054;0,054;
 351708;436;160;88;0,044;0,155;0,155;
 352144;432;164;76;0,035;0,152;0,152;
 352576;426;150;80;0,037;0,058;0,058;
 352998;424;154;76;0,015;0,178;0,178;
 353414;424;140;90;0,030;0,186;0,186;
 353844;430;160;90;0,013;0,252;0,252;
 354294;448;148;82;0,030;0,166;0,166;
 354774;482;170;82;0,013;0,158;0,158;
 355228;454;152;88;0,014;0,178;0,178;
 355684;456;152;90;0,010;0,133;0,133;
 356140;446;150;76;0,020;0,036;0,036;
 356584;446;170;72;0,034;0,058;0,058;
 357012;438;168;84;0,060;0,048;0,048;
 357454;438;170;80;0,065;0,190;0,190;
 357888;436;168;88;0,036;0,193;0,193;
 358324;438;152;90;0,055;0,173;0,173;
 358762;434;166;78;0,024;0,262;0,262;
 359188;430;152;88;0,043;0,110;0,110;
 359628;426;158;78;0,034;0,187;0,187;
 360038;424;164;82;0,048;0,191;0,191;
 360462;426;160;94;0,032;0,296;0,296;
 360906;442;150;90;0,010;0,332;0,332;
 361384;478;152;88;0,020;0,258;0,258;
 361846;464;172;88;0,017;0,188;0,188;
 362310;462;170;86;0,048;0,242;0,242;
 362766;458;170;90;0,028;0,243;0,243;
 363224;454;154;90;0,043;0,252;0,252;
 363672;450;168;86;0,030;0,086;0,086;
 364124;442;166;74;0,054;0,154;0,154;
 364552;440;168;86;0,052;0,072;0,072;
 364996;442;166;82;0,054;0,178;0,178;
 365450;456;168;86;0,030;0,151;0,151;
 365924;470;156;86;0,034;0,108;0,108;
Laikas-0:6:6(ekg registravimas á failà(0 [W]);
 366398;476;168;80;0,026;0,183;0,183;
 366866;472;172;90;0,036;0,062;0,062;
 367348;466;166;72;0,046;0,000;0,000;
 367808;460;168;70;0,042;0,010;0,010;
 368248;450;168;90;0,050;0,063;0,063;
 368702;446;166;76;0,062;0,106;0,106;
 369140;444;176;78;0,061;0,023;0,023;
 369600;452;172;74;0,059;0,058;0,058;
 370054;464;170;82;0,048;0,029;0,029;
 370522;468;170;76;0,048;0,065;0,065;
 370994;470;174;80;0,066;0,038;0,038;
 371462;470;186;80;0,062;0,105;0,105;
 371928;464;170;88;0,068;0,154;0,154;
 372386;458;170;90;0,053;0,121;0,121;
 372842;452;176;76;0,062;0,055;0,055;
 373288;442;172;74;0,077;0,031;0,031;
 373722;442;176;78;0,041;0,056;0,056;
 374168;448;150;88;0,034;0,113;0,113;
 374660;484;162;84;0,024;0,216;0,216;
 375124;472;172;88;0,044;0,020;0,020;
 375624;500;192;70;0,056;0,119;0,119;
 376094;468;170;82;0,058;0,007;0,007;
 376560;466;170;78;0,058;0,040;0,040;
 377022;462;184;76;0,056;0,016;0,016;
 377484;456;168;74;0,066;0,066;0,066;
 377924;450;168;92;0,062;0,108;0,108;
 378370;450;178;88;0,057;0,318;0,318;
 378826;454;170;90;0,057;0,274;0,274;
 379286;462;170;90;0,032;0,298;0,298;
 379756;466;160;90;0,043;0,230;0,230;
 380226;470;174;86;0,029;0,263;0,263;
 380696;470;162;90;0,080;0,050;0,050;
 381162;466;194;70;0,057;0,240;0,240;
 381624;460;170;90;0,078;0,058;0,058;
 382080;454;168;80;0,062;0,264;0,264;
 382526;452;178;90;0,037;0,192;0,192;
 382980;452;154;92;0,018;0,313;0,313;
 383446;468;150;90;0,031;-0,083;-0,083;
 383964;512;198;64;0,024;0,170;0,170;
 384498;530;160;88;0,060;0,130;0,130;
 385008;508;182;58;0,012;0,098;0,098;
 385506;496;162;80;0,038;-0,144;-0,144;
 385984;490;174;88;0,026;0,108;0,108;
 386466;484;172;88;0,037;0,230;0,230;
 386944;478;170;92;0,032;0,126;0,126;
 387428;470;162;78;0,021;0,216;0,216;
 387882;464;158;88;0,036;0,051;0,051;
 388348;456;176;72;0,028;0,068;0,068;
 388804;462;164;78;0,053;0,007;0,007;
 389282;474;172;72;0,041;0,051;0,051;
 389768;494;180;86;0,044;0,025;0,025;
 390262;486;172;72;0,077;-0,070;-0,070;
 390746;488;196;64;0,051;0,006;0,006;
 391228;486;172;86;0,058;-0,062;-0,062;
 391708;480;170;88;0,054;0,091;0,091;
 392182;474;186;78;0,051;0,198;0,198;
 392646;464;168;90;0,050;0,096;0,096;
 393104;456;160;80;0,052;0,178;0,178;
 393554;452;178;84;0,048;0,149;0,149;
 394014;458;172;90;0,059;0,103;0,103;
 394482;468;168;76;0,052;0,204;0,204;
 394960;476;176;88;0,042;0,064;0,064;
 395434;478;172;80;0,064;0,050;0,050;
 395920;476;188;76;0,052;0,071;0,071;
 396388;478;172;86;0,070;0,059;0,059;
 396864;476;178;84;0,034;0,131;0,131;
 397340;468;160;84;0,056;0,074;0,074;
 397800;462;178;78;0,043;0,179;0,179;
 398246;454;176;92;0,072;0,102;0,102;
 398702;452;174;78;0,058;0,213;0,213;
 399152;450;166;86;0,056;0,115;0,115;
 399606;456;170;88;0,050;0,132;0,132;
 400070;462;176;80;0,048;0,109;0,109;
 400536;468;168;80;0,021;0,105;0,105;
 401006;470;152;88;0,026;0,150;0,150;
 401476;470;164;90;0,021;0,150;0,150;
 401946;468;180;80;0,042;0,166;0,166;
 402412;464;170;84;0,055;0,096;0,096;
 402872;462;170;84;0,055;0,166;0,166;
 403328;456;178;88;0,046;0,093;0,093;
 403788;454;162;76;0,064;0,234;0,234;
 404226;446;170;90;0,057;0,110;0,110;
 404682;456;180;82;0,068;0,241;0,241;
 405142;462;176;88;0,068;0,140;0,140;
 405610;466;172;84;0,072;0,093;0,093;
 406082;472;184;78;0,052;0,141;0,141;
 406556;472;166;88;0,062;0,111;0,111;
 407026;474;172;88;0,061;0,094;0,094;
 407502;472;190;76;0,062;0,155;0,155;
 407968;466;170;86;0,104;0,073;0,073;
 408428;460;184;84;0,073;0,115;0,115;
 408886;454;180;80;0,080;0,042;0,042;
 409342;454;170;74;0,083;0,107;0,107;
 409788;454;178;88;0,049;0,061;0,061;
 410262;472;166;78;0,090;-0,205;-0,205;
 410792;522;206;56;0,048;0,109;0,109;
 411320;532;178;88;0,050;-0,118;-0,118;
 411856;536;180;88;0,033;-0,035;-0,035;
 412392;532;188;68;0,032;0,098;0,098;
 412888;506;176;86;0,062;0,023;0,023;
 413402;506;192;74;0,055;0,096;0,096;
 413898;496;182;86;0,074;0,026;0,026;
 414384;490;182;78;0,047;0,132;0,132;
 414866;484;170;88;0,064;0,078;0,078;
 415350;486;186;86;0,062;-0,038;-0,038;
 415850;490;190;66;0,066;0,109;0,109;
 416328;490;174;86;0,086;0,022;0,022;
 416822;490;190;74;0,070;0,102;0,102;
 417308;490;190;86;0,098;0,025;0,025;
 417804;490;190;72;0,070;0,007;0,007;
 418298;486;176;74;0,070;-0,005;-0,005;
 418782;486;180;84;0,055;0,024;0,024;
 419264;482;182;80;0,085;-0,001;-0,001;
 419740;476;194;70;0,098;-0,016;-0,016;
 420210;470;186;68;0,138;0,005;0,005;
 420672;462;196;68;0,092;-0,011;-0,011;
 421134;462;172;78;0,075;0,014;0,014;
 421594;460;166;66;0,044;0,006;0,006;
 422064;472;170;72;0,044;-0,026;-0,026;
 422562;498;180;84;0,039;0,018;0,018;
 423074;512;178;76;0,066;-0,052;-0,052;
 423592;516;198;66;0,051;0,017;0,017;
 424088;496;176;80;0,098;0,012;0,012;
 424580;494;192;72;0,076;-0,068;-0,068;
 425072;490;194;58;0,137;0,041;0,041;
 425556;488;206;64;0,138;0,156;0,156;
 426048;488;200;58;0,143;0,071;0,071;
 426526;486;194;66;0,124;0,014;0,014;
Laikas-0:7:7(ekg registravimas á failà(0 [W]);
 427020;488;192;72;0,101;-0,003;-0,003;
 427504;490;186;74;0,101;-0,004;-0,004;
 428004;492;190;80;0,108;0,008;0,008;
 428484;486;198;72;0,135;-0,029;-0,029;
 428976;486;204;66;0,179;0,012;0,012;
 429458;482;208;60;0,204;0,080;0,080;
 429936;478;208;58;0,170;-0,034;-0,034;
 430408;472;188;80;0,165;0,041;0,041;
 430874;466;192;68;0,155;-0,056;-0,056;
 431334;460;202;60;0,153;0,006;0,006;
 431794;460;186;76;0,101;-0,026;-0,026;
 432258;468;170;76;0,117;-0,022;-0,022;
 432758;500;202;66;0,065;0,015;0,015;
 433290;530;186;78;0,037;-0,014;-0,014;
 433848;556;176;80;0,038;-0,013;-0,013;
 434394;546;188;66;0,026;-0,002;-0,002;
 434910;514;186;66;0,084;0,106;0,106;
 435416;508;212;58;0,102;0,028;0,028;
 435918;504;192;76;0,140;-0,047;-0,047;
 436414;496;194;78;0,106;0,011;0,011;
 436902;488;194;78;0,106;0,004;0,004;
 437384;480;188;72;0,146;-0,034;-0,034;
 437858;474;206;60;0,162;0,020;0,020;
 438332;474;206;58;0,187;0,130;0,130;
 438810;476;196;58;0,138;0,107;0,107;
 439294;486;188;64;0,105;-0,017;-0,017;
 439780;486;188;76;0,090;0,037;0,037;
 440270;488;190;66;0,098;0,013;0,013;
 440756;488;194;76;0,106;0,021;0,021;
 441244;488;194;68;0,124;-0,025;-0,025;
 441730;484;196;58;0,125;0,076;0,076;
 442212;482;194;58;0,100;0,018;0,018;
 442692;482;178;74;0,102;0,051;0,051;
 443174;480;186;66;0,086;-0,003;-0,003;
 443654;480;190;64;0,101;0,016;0,016;
 444132;480;186;70;0,092;-0,032;-0,032;
 444608;474;178;78;0,082;0,006;0,006;
 445076;468;178;72;0,091;-0,003;-0,003;
 445546;470;190;70;0,083;0,001;0,001;
 446016;470;178;74;0,078;-0,002;-0,002;
 446490;476;176;78;0,092;0,018;0,018;
 446952;472;192;80;0,069;0,060;0,060;
 447428;476;174;86;0,098;0,090;0,090;
 447900;474;182;82;0,077;0,162;0,162;
 448368;470;188;88;0,101;0,106;0,106;
 448838;468;188;80;0,101;0,147;0,147;
 449300;464;180;84;0,095;0,122;0,122;
 449760;460;178;88;0,100;0,125;0,125;
 450220;456;186;80;0,114;0,164;0,164;
 450672;454;190;84;0,099;0,149;0,149;
 451124;452;172;90;0,128;0,124;0,124;
 451578;452;190;78;0,082;0,268;0,268;
 452024;448;172;90;0,130;0,132;0,132;
 452474;448;188;84;0,101;0,209;0,209;
 452920;450;184;84;0,111;0,209;0,209;
 453378;450;178;90;0,083;0,233;0,233;
 453824;450;172;90;0,101;0,213;0,213;
 454274;450;190;82;0,099;0,183;0,183;
 454720;448;184;82;0,094;0,128;0,128;
 455172;450;168;84;0,068;0,119;0,119;
 455632;462;170;82;0,048;0,183;0,183;
 456104;474;172;90;0,057;0,080;0,080;
 456612;492;186;76;0,065;-0,046;-0,046;
 457096;484;182;68;0,103;-0,001;-0,001;
 457578;484;196;70;0,106;0,000;0,000;
 458060;482;194;72;0,134;0,000;0,000;
 458538;478;194;72;0,115;0,000;0,000;
 459020;482;186;58;0,109;0,032;0,032;
 459510;488;190;66;0,132;0,143;0,143;
 460000;490;208;58;0,146;0,103;0,103;
 460494;492;204;56;0,188;0,189;0,189;
 460984;494;204;58;0,135;0,103;0,103;
 461472;486;188;66;0,101;-0,009;-0,009;
 461952;478;178;74;0,095;-0,009;-0,009;
 462420;470;190;74;0,096;0,006;0,006;
 462880;466;190;76;0,128;0,005;0,005;
 463342;464;190;72;0,115;-0,009;-0,009;
 463814;464;184;68;0,128;0,004;0,004;
 464276;462;192;76;0,119;-0,009;-0,009;
 464736;462;190;78;0,121;0,006;0,006;
 465194;456;182;70;0,122;0,013;0,013;
 465646;458;186;74;0,093;0,002;0,002;
 466108;462;178;76;0,078;0,008;0,008;
 466578;462;172;74;0,072;0,034;0,034;
 467042;472;182;82;0,081;0,021;0,021;
 467522;474;190;72;0,072;0,028;0,028;
 467998;476;172;76;0,072;0,004;0,004;
 468476;480;174;76;0,017;0,013;0,013;
 468956;480;152;76;0,076;-0,036;-0,036;
 469444;486;204;58;0,046;0,046;0,046;
 469938;498;188;78;0,090;0,041;0,041;
 470454;512;184;70;0,106;-0,022;-0,022;
 470948;502;210;64;0,076;0,054;0,054;
 471452;498;178;58;0,120;-0,003;-0,003;
 471944;492;190;80;0,074;0,072;0,072;
 472434;488;194;66;0,084;0,028;0,028;
 472926;492;182;78;0,138;0,039;0,039;
 473408;490;210;64;0,088;0,041;0,041;
 473904;496;178;82;0,102;-0,003;-0,003;
 474408;494;180;76;0,068;0,006;0,006;
 474902;496;190;74;0,103;-0,021;-0,021;
 475394;492;206;62;0,098;0,019;0,019;
 475876;484;178;76;0,141;-0,008;-0,008;
 476356;480;196;74;0,090;0,004;0,004;
 476840;482;188;74;0,108;0,005;0,005;
 477328;488;188;78;0,101;0,007;0,007;
 477816;490;194;76;0,101;-0,018;-0,018;
 478310;492;192;66;0,101;0,013;0,013;
 478798;488;188;76;0,119;0,011;0,011;
 479286;488;198;70;0,117;-0,009;-0,009;
 479776;490;200;68;0,124;0,004;0,004;
 480276;502;194;74;0,074;-0,005;-0,005;
 480790;512;178;76;0,107;0,000;0,000;
 481308;518;208;58;0,087;0,027;0,027;
 481820;512;204;58;0,159;0,195;0,195;
 482334;518;208;60;0,114;0,116;0,116;
 482850;514;190;66;0,144;0,147;0,147;
 483374;526;210;60;0,104;0,044;0,044;
 483902;528;202;74;0,116;-0,007;-0,007;
 484432;528;196;76;0,083;0,007;0,007;
 484952;520;186;68;0,106;0,002;0,002;
 485472;518;208;66;0,081;-0,012;-0,012;
 485984;514;186;80;0,120;-0,007;-0,007;
 486490;506;196;76;0,080;0,009;0,009;
 486998;508;190;76;0,095;-0,007;-0,007;
 487508;508;190;68;0,105;-0,017;-0,017;
Laikas-0:8:8(ekg registravimas á failà(0 [W]);
 488020;514;204;60;0,097;0,041;0,041;
 488540;518;194;72;0,132;0,073;0,073;
 489056;516;204;66;0,097;0,015;0,015;
 489564;508;190;70;0,132;0,058;0,058;
 490060;498;202;62;0,128;0,032;0,032;
 490554;494;204;66;0,152;0,057;0,057;
 491054;500;202;66;0,166;0,037;0,037;
 491554;500;206;66;0,121;-0,010;-0,010;
 492066;510;190;78;0,111;-0,012;-0,012;
 492576;512;192;78;0,069;0,012;0,012;
 493086;510;180;78;0,083;-0,012;-0,012;
 493588;502;194;66;0,064;0,026;0,026;
 494084;496;180;80;0,102;0,015;0,015;
 494584;500;198;72;0,083;-0,032;-0,032;
 495092;506;190;66;0,113;0,010;0,010;
 495604;514;200;72;0,126;0,066;0,066;
 496120;516;214;60;0,154;0,054;0,054;
 496634;516;210;60;0,148;0,083;0,083;
 497144;508;192;68;0,096;-0,017;-0,017;
 497648;504;182;76;0,111;0,026;0,026;
 498152;504;206;66;0,084;0,012;0,012;
 498658;506;190;76;0,132;-0,017;-0,017;
 499168;508;198;78;0,088;-0,006;-0,006;
 499670;504;186;68;0,130;-0,003;-0,003;
 500170;500;204;70;0,095;0,013;0,013;
 500674;504;190;70;0,103;-0,003;-0,003;
 501180;506;188;76;0,098;0,007;0,007;
 501686;506;200;70;0,112;-0,009;-0,009;
 502192;504;204;66;0,167;0,043;0,043;
 502694;502;214;56;0,203;0,128;0,128;
 503194;500;216;56;0,174;0,004;0,004;
 503690;498;196;78;0,172;0,029;0,029;
 504186;494;198;70;0,113;-0,003;-0,003;
 504682;498;192;72;0,128;0,003;0,003;
 505184;500;198;72;0,121;0,010;0,010;
 505684;508;202;64;0,080;0,010;0,010;
 506194;504;176;78;0,108;-0,036;-0,036;
 506688;498;196;80;0,061;0,006;0,006;
 507184;498;188;74;0,128;-0,045;-0,045;
 507694;502;208;62;0,094;0,020;0,020;
 508200;508;188;76;0,136;0,001;0,001;
 508712;510;200;74;0,122;-0,024;-0,024;
 509216;506;212;58;0,136;0,040;0,040;
 509716;500;196;74;0,142;-0,040;-0,040;
 510208;500;196;78;0,106;0,002;0,002;
 510718;500;192;76;0,098;0,001;0,001;
 511222;504;190;74;0,067;0,006;0,006;
 511728;506;178;78;0,076;0,002;0,002;
 512226;500;190;70;0,085;-0,024;-0,024;
 512720;494;206;62;0,124;0,019;0,019;
 513204;490;198;72;0,135;0,005;0,005;
 513702;490;190;72;0,122;0,000;0,000;
 514198;496;192;74;0,123;0,005;0,005;
 514696;498;204;64;0,116;0,014;0,014;
 515196;500;194;74;0,149;0,034;0,034;
 515694;500;204;68;0,105;0,005;0,005;
 516180;492;188;78;0,118;0,006;0,006;
 516682;496;190;72;0,092;0,000;0,000;
 517180;498;192;74;0,098;0,000;0,000;
 517680;500;192;74;0,115;0,000;0,000;
 518184;502;202;60;0,124;0,029;0,029;
 518680;498;202;60;0,131;-0,012;-0,012;
 519174;496;194;78;0,084;-0,092;-0,092;
 519666;494;176;84;0,080;0,020;0,020;
 520164;500;186;74;0,032;0,017;0,017;
 520662;500;166;76;0,051;0,001;0,001;
 521172;500;182;74;0,042;-0,024;-0,024;
 521672;500;198;58;0,078;0,040;0,040;
 522170;498;190;64;0,106;0,006;0,006;
 522662;492;190;74;0,087;-0,014;-0,014;
 523160;500;190;76;0,084;0,002;0,002;
 523662;508;186;76;0,087;0,004;0,004;
 524178;510;192;76;0,063;0,009;0,009;
 524686;512;182;80;0,081;0,007;0,007;
 525200;512;192;76;0,056;0,014;0,014;
 525706;502;184;78;0,090;0,003;0,003;
 526200;496;192;74;0,089;0,008;0,008;
 526696;496;194;76;0,106;0,003;0,003;
 527198;500;192;76;0,122;-0,002;-0,002;
 527688;498;202;72;0,124;-0,010;-0,010;
 528194;498;202;66;0,131;-0,002;-0,002;
 528684;498;196;84;0,111;0,002;0,002;
 529180;490;188;76;0,077;0,022;0,022;
 529670;488;178;76;0,072;0,010;0,010;
 530150;480;180;76;0,062;0,023;0,023;
 530622;476;182;82;0,072;0,043;0,043;
 531102;482;180;82;0,101;0,012;0,012;
 531588;488;202;72;0,085;0,063;0,063;
 532084;496;182;82;0,084;0,013;0,013;
 532590;498;180;76;0,080;-0,081;-0,081;
 533086;498;200;60;0,078;0,034;0,034;
 533580;496;188;76;0,081;-0,019;-0,019;
 534088;506;182;76;0,083;0,002;0,002;
 534610;522;198;76;0,092;-0,019;-0,019;
 535142;532;210;62;0,088;0,024;0,024;
 535682;540;190;72;0,111;-0,004;-0,004;
 536210;530;198;76;0,084;0,032;0,032;
 536738;526;204;62;0,076;0,026;0,026;
 537268;532;184;76;0,091;0,128;0,128;
 537806;536;200;60;0,082;0,032;0,032;
 538334;530;212;60;0,095;0,108;0,108;
 538864;528;194;68;0,101;0,054;0,054;
 539386;522;192;70;0,072;0,007;0,007;
 539902;516;190;74;0,110;0,043;0,043;
 540412;512;214;60;0,117;0,033;0,033;
 540924;510;198;72;0,114;-0,014;-0,014;
 541440;518;188;76;0,127;0,013;0,013;
 541974;532;210;62;0,103;0,010;0,010;
 542514;540;208;60;0,148;0,168;0,168;
 543054;542;212;60;0,144;0,200;0,200;
 543592;536;214;60;0,087;0,040;0,040;
 544128;536;184;76;0,114;0,080;0,080;
 544660;536;206;68;0,045;0,010;0,010;
 545202;540;182;82;0,047;-0,034;-0,034;
 545740;538;180;84;0,036;-0,006;-0,006;
 546282;542;194;72;0,032;0,051;0,051;
 546818;536;182;86;0,067;0,008;0,008;
 547348;528;198;78;0,073;-0,090;-0,090;
 547870;522;214;60;0,081;0,041;0,041;
 548390;520;178;78;0,060;-0,074;-0,074;
Laikas-0:9:9(ekg registravimas á failà(0 [W]);
 548924;536;180;84;0,043;0,012;0,012;
 549476;552;200;78;0,045;0,012;0,012;
 550048;570;200;80;0,094;-0,008;-0,008;
 550610;564;216;60;0,055;0,065;0,065;
 551156;548;180;88;0,133;0,187;0,187;
 551692;534;214;60;0,065;0,042;0,042;
 552216;524;194;76;0,121;-0,007;-0,007;
 552738;522;200;76;0,077;-0,002;-0,002;
 553262;522;192;72;0,093;0,003;0,003;
 553788;524;198;78;0,116;0,039;0,039;
 554314;526;216;56;0,141;0,038;0,038;
 554834;524;210;62;0,184;0,198;0,198;
 555352;516;212;60;0,014;0,007;0,007;
 555868;516;146;78;0,092;0,038;0,038;
 556386;518;190;70;-0,002;0,004;0,004;
 556912;526;198;76;0,096;0,020;0,020;
 557448;536;208;68;0,126;0,008;0,008;
 557982;534;212;72;0,122;-0,002;-0,002;
 558510;528;200;76;0,156;0,031;0,031;
 559032;524;214;60;0,092;0,036;0,036;
 559560;528;188;76;0,162;0,145;0,145;
 560090;528;216;60;0,104;0,031;0,031;
 560618;528;204;64;0,122;0,065;0,065;
 561142;522;192;70;0,085;0,088;0,088;
 561656;518;188;62;0,070;0,039;0,039;
 562168;510;186;68;0,067;0,011;0,011;
 562682;514;190;74;0,106;0,034;0,034;
 563194;510;208;64;0,113;0,014;0,014;
 563700;508;200;74;0,155;0,010;0,010;
 564200;502;202;72;0,144;0,000;0,000;
 564696;494;202;78;0,080;0,010;0,010;
 565190;494;170;66;0,084;0,028;0,028;
 565684;492;180;80;0,046;0,008;0,008;
 566182;500;188;74;0,094;-0,061;-0,061;
 566680;498;206;60;0,119;0,029;0,029;
 567174;494;202;70;0,148;-0,026;-0,026;
 567670;494;196;76;0,134;-0,002;-0,002;
 568170;502;196;76;0,112;0,006;0,006;
 568680;510;192;76;0,110;0,007;0,007;
 569188;508;196;78;0,123;-0,008;-0,008;
 569690;502;206;66;0,116;0,014;0,014;
 570198;508;192;76;0,106;-0,014;-0,014;
 570716;520;190;78;0,087;0,004;0,004;
 571236;518;194;76;0,060;0,004;0,004;
 571750;514;182;76;0,081;0,003;0,003;
 572258;508;192;76;0,063;0,001;0,001;
 572764;510;188;74;0,110;-0,008;-0,008;
 573276;506;202;68;0,096;0,005;0,005;
 573778;504;192;76;0,115;0,001;0,001;
 574280;500;192;74;0,120;-0,007;-0,007;
 574774;496;202;68;0,116;0,004;0,004;
 575264;488;192;70;0,159;0,020;0,020;
 575756;492;204;66;0,096;0,002;0,002;
 576250;492;178;76;0,116;-0,011;-0,011;
 576740;494;190;76;0,096;-0,011;-0,011;
 577236;494;204;66;0,109;0,002;0,002;
 577726;490;188;70;0,116;-0,002;-0,002;
 578206;488;186;74;0,069;-0,017;-0,017;
 578702;496;178;84;0,078;0,018;0,018;
 579206;496;188;70;0,069;-0,010;-0,010;
 579704;500;190;72;0,079;0,005;0,005;
 580206;500;188;70;0,082;0,000;0,000;
 580718;514;192;76;0,075;0,005;0,005;
 581256;538;196;74;0,087;-0,006;-0,006;
 581826;570;208;70;0,072;0,021;0,021;
 582410;584;206;70;0,079;0,034;0,034;
 582984;576;206;74;0,085;0,056;0,056;
 583552;566;214;68;0,083;0,065;0,065;
 584134;584;208;62;0,091;0,106;0,106;
 584714;578;204;68;0,077;0,118;0,118;
 585272;558;206;68;0,089;0,051;0,051;
 585810;540;204;70;0,116;0,096;0,096;
 586334;524;212;60;0,122;0,050;0,050;
 586854;518;200;70;0,080;-0,073;-0,073;
 587366;512;178;82;0,078;0,006;0,006;
 587878;512;190;76;0,043;0,020;0,020;
 588390;510;178;78;0,085;0,009;0,009;
 588886;502;200;80;0,033;0,036;0,036;
 589382;498;156;86;0,090;0,067;0,067;
 589880;492;190;84;0,028;0,104;0,104;
 590364;488;180;84;0,119;-0,025;-0,025;
 590856;486;204;66;0,102;0,018;0,018;
 591340;484;190;74;0,159;0,007;0,007;
 591824;482;200;70;0,122;0,002;0,002;
 592300;480;190;74;0,159;0,004;0,004;
 592776;474;200;68;0,162;-0,006;-0,006;
 593254;478;208;64;0,181;0,013;0,013;
 593736;484;198;70;0,125;-0,024;-0,024;
 594228;492;180;78;0,120;0,003;0,003;
 594718;490;194;74;0,071;0,010;0,010;
 595210;492;180;76;0,036;-0,003;-0,003;
 595712;500;162;64;0,081;-0,016;-0,016;
 596234;526;212;60;0,045;0,022;0,022;
 596768;532;180;78;0,071;-0,045;-0,045;
 597302;534;184;80;0,034;0,011;0,011;
 597826;524;182;80;0,035;0,020;0,020;
 598346;520;178;80;0,051;0,017;0,017;
 598854;510;194;78;0,068;-0,048;-0,048;
 599370;514;198;60;0,101;0,026;0,026;
 599886;516;196;72;0,110;-0,028;-0,028;
 600406;520;198;78;0,106;0,005;0,005;
 600922;516;200;72;0,142;-0,033;-0,033;
 601434;512;214;58;0,124;0,044;0,044;
 601938;504;192;74;0,100;-0,042;-0,042;
 602446;506;180;78;0,133;0,002;0,002;
 602954;508;216;56;0,108;0,046;0,046;
 603472;520;200;74;0,128;0,018;0,018;
 603998;526;192;74;0,098;-0,001;-0,001;
 604526;528;198;78;0,106;0,016;0,016;
 605052;526;212;60;0,111;0,037;0,037;
 605578;528;200;76;0,135;0,084;0,084;
 606112;534;206;66;0,098;0,012;0,012;
 606658;546;200;76;0,119;0,070;0,070;
 607212;554;210;64;0,078;0,026;0,026;
 607772;558;196;76;0,093;0,116;0,116;
 608322;550;202;62;
