# Supplementary material for: New approach for visualization of relationships between RR and JT intervals
Source: PLoS One. 2017 Apr 5;12(4):e0174279. doi: 10.1371/journal.pone.0174279 (PMC5381794; doi:10.1371/journal.pone.0174279)
Supplement: S1 Data — The supporting information files include unprocessed data from ECG analysis system “Kaunas-Load” for all subjects who were part of this research. (ZIP) [file pone.0174279.s005.zip › Par_Disk_P7.txt]

P7;
   RR (II)
   DJTp (II)
   DQRS (II)
RR(II) / DJTp (II) (Nevid.)300-:-1500 / 100-:-400
RR(II) / DQRS (II) (Nevid.)300-:-1500 / 60-:-140
DJTp(II) / DQRS (II) (Nevid.)100-:-400 / 60-:-140
Laikas-0:0:0(pradþia)(0 [W]);
 522;862;258;82;
Laikas-0:0:0(raminimas)(0 [W]);
 1386;862;268;80;0,023;0,208;0,208;
 2270;886;266;82;0,022;0,238;0,238;
 3172;902;264;82;0,014;0,233;0,233;
 4042;866;256;80;0,029;0,251;0,251;
 4882;842;274;78;0,049;0,167;0,167;
 5668;788;270;82;0,140;0,081;0,081;
 6392;724;272;82;0,208;0,057;0,057;
 7078;682;272;78;0,230;0,038;0,038;
 7758;682;254;78;0,276;0,046;0,046;
 8526;772;288;84;0,141;0,060;0,060;
 9314;788;256;82;0,089;0,096;0,096;
Laikas-0:0:10(kraujospûdþio reikðmiø pakeitimas)(0 [W]);
 10210;896;274;82;0,055;0,142;0,142;
 11068;856;272;82;0,073;0,156;0,156;
 11870;802;284;82;0,098;0,156;0,156;
 12698;826;274;80;0,126;0,142;0,142;
 13522;824;274;80;0,115;0,097;0,097;
 14268;750;266;84;0,141;0,067;0,067;
 15024;754;274;84;0,176;0,054;0,054;
 15846;820;288;82;0,176;0,074;0,074;
 16670;826;284;82;0,157;0,134;0,134;
 17484;814;278;80;0,121;0,154;0,154;
 18318;834;274;80;0,109;0,144;0,144;
 19128;810;270;82;0,087;0,121;0,121;
 19946;818;266;84;0,076;0,125;0,125;
 20796;850;272;82;0,075;0,090;0,090;
 21590;794;262;84;0,114;0,113;0,113;
 22356;766;282;80;0,163;0,086;0,086;
 23102;744;276;78;0,224;0,090;0,090;
 23842;740;270;80;0,234;0,044;0,044;
 24532;692;264;82;0,208;0,026;0,026;
 25222;692;258;82;0,242;0,007;0,007;
 25906;684;264;84;0,189;0,020;0,020;
 26686;780;270;84;0,194;0,017;0,017;
 27434;748;266;82;0,134;0,076;0,076;
 28244;806;272;80;0,131;0,090;0,090;
 29044;800;272;80;0,101;0,138;0,138;
 29832;790;262;80;0,125;0,094;0,094;
 30588;756;268;82;0,131;0,068;0,068;
 31294;706;260;80;0,187;0,032;0,032;
 32006;712;266;82;0,173;0,025;0,025;
 32714;708;252;82;0,214;0,023;0,023;
 33414;698;266;80;0,198;0,014;0,014;
 34086;674;258;82;0,251;0,030;0,030;
 34802;714;270;80;0,141;0,025;0,025;
 35606;806;256;82;0,166;0,088;0,088;
 36400;792;274;78;0,073;0,120;0,120;
 37208;810;262;82;0,141;0,106;0,106;
 37976;768;274;82;0,098;0,090;0,090;
 38770;794;264;82;0,149;0,079;0,079;
 39538;768;268;80;0,130;0,072;0,072;
 40262;720;258;80;0,168;0,055;0,055;
 40990;732;268;82;0,198;0,058;0,058;
 41708;716;272;78;0,200;0,058;0,058;
 42466;758;272;80;0,221;0,105;0,105;
 43206;742;274;76;0,158;0,112;0,112;
 44030;824;276;82;0,148;0,168;0,168;
 44878;846;282;80;0,101;0,147;0,147;
 45706;828;270;82;0,101;0,177;0,177;
 46518;812;270;80;0,092;0,141;0,141;
 47324;806;268;80;0,098;0,123;0,123;
 48112;790;266;82;0,120;0,071;0,071;
 48846;734;262;82;0,139;0,053;0,053;
 49556;710;258;80;0,180;0,047;0,047;
 50260;702;262;78;0,192;0,054;0,054;
 50988;730;268;80;0,216;0,051;0,051;
 51688;700;264;80;0,216;0,042;0,042;
 52384;694;262;80;0,238;0,022;0,022;
 53072;692;266;82;0,258;0,025;0,025;
 53764;686;270;80;0,247;0,021;0,021;
 54456;694;262;80;0,244;0,060;0,060;
 55162;704;262;72;0,225;0,075;0,075;
 55812;654;254;74;0,224;0,098;0,098;
 56476;666;258;76;0,224;0,041;0,041;
 57146;668;252;80;0,198;0,048;0,048;
 57832;684;250;78;0,168;0,058;0,058;
 58554;722;256;72;0,173;0,080;0,080;
 59240;686;256;78;0,190;0,074;0,074;
 59904;664;256;78;0,240;0,034;0,034;
 60530;628;254;76;0,278;0,037;0,037;
 61138;606;250;72;0,293;0,038;0,038;
 61740;600;248;72;0,338;0,050;0,050;
 62342;604;260;72;0,318;0,038;0,038;
Laikas-0:1:2(ekg registravimas á failà(0 [W]);
 62966;626;256;76;0,343;0,009;0,009;
Laikas-0:1:2(automatinis krûvio keitimas)(50 [W]);
 63574;610;254;80;0,333;0,020;0,020;
 64172;592;252;74;0,283;0,001;0,001;
 64742;578;232;86;0,325;0,011;0,011;
 65296;550;242;76;0,236;0,032;0,032;
 65852;556;222;84;0,279;0,006;0,006;
 66418;564;236;82;0,237;-0,004;-0,004;
 67008;586;240;78;0,237;-0,016;-0,016;
 67626;620;240;76;0,206;0,008;0,008;
 68272;650;242;80;0,200;0,018;0,018;
 68886;612;240;76;0,210;-0,004;-0,004;
 69466;580;238;82;0,246;0,007;0,007;
 70054;590;242;78;0,274;0,000;0,000;
 70622;566;238;78;0,297;-0,001;-0,001;
 71178;554;240;78;0,317;0,000;0,000;
 71730;556;240;76;0,348;0,002;0,002;
 72274;546;240;80;0,322;0,004;0,004;
 72834;554;234;74;0,220;0,014;0,014;
 73390;560;212;82;0,186;-0,003;-0,003;
 73940;548;214;80;0,155;0,023;0,023;
 74486;550;226;84;0,180;0,011;0,011;
 75026;536;220;78;0,174;0,033;0,033;
 75556;530;204;82;0,050;0,009;0,009;
 76088;530;166;76;0,161;0,000;0,000;
 76624;538;236;76;0,090;0,000;0,000;
 77184;562;234;78;0,253;0,000;0,000;
 77766;584;232;80;0,242;0,000;0,000;
 78346;582;234;82;0,192;0,002;0,002;
 78926;574;222;78;0,226;-0,004;-0,004;
 79490;564;232;76;0,113;-0,001;-0,001;
 80052;562;192;80;0,149;0,000;0,000;
 80608;554;210;78;0,098;0,001;0,001;
 81154;550;224;78;0,123;0,003;0,003;
 81704;550;202;82;0,185;0,008;0,008;
 82244;542;224;82;0,148;0,020;0,020;
 82786;538;220;80;0,191;0,031;0,031;
 83316;532;212;82;0,160;0,026;0,026;
 83846;530;206;82;0,177;0,041;0,041;
 84372;528;220;82;0,185;0,030;0,030;
 84906;532;224;80;0,208;0,014;0,014;
 85440;532;214;78;0,212;0,027;0,027;
 85968;532;216;84;0,207;0,016;0,016;
 86500;530;224;78;0,192;0,027;0,027;
 87034;534;212;80;0,235;0,016;0,016;
 87568;536;230;84;0,204;0,032;0,032;
 88106;534;220;82;0,219;0,040;0,040;
 88642;536;216;82;0,154;0,039;0,039;
 89166;526;198;82;0,179;0,027;0,027;
 89694;528;220;80;0,139;-0,004;-0,004;
 90226;530;208;74;0,230;0,012;0,012;
 90762;538;232;80;0,214;0,007;0,007;
 91326;560;234;74;0,226;0,013;0,013;
 91924;602;228;84;0,152;0,004;0,004;
 92538;614;216;80;0,139;-0,026;-0,026;
 93204;664;240;74;0,117;0,021;0,021;
 93888;686;248;78;0,165;0,067;0,067;
 94522;630;244;74;0,169;0,008;0,008;
 95106;588;228;80;0,188;0,018;0,018;
 95692;586;230;76;0,234;0,000;0,000;
Laikas-0:1:36(kraujospûdþio reikðmiø pakeitimas)(50 [W]);
 96268;576;246;76;0,235;0,004;0,004;
 96826;558;232;76;0,319;-0,004;-0,004;
 97374;548;240;80;0,288;0,005;0,005;
 97926;550;238;74;0,250;-0,006;-0,006;
 98546;622;236;78;0,242;0,002;0,002;
 99146;602;238;80;0,210;0,008;0,008;
 99764;616;246;78;0,213;0,002;0,002;
 100426;664;246;80;0,147;0,026;0,026;
 101168;738;248;78;0,128;0,058;0,058;
 101866;698;244;72;0,123;0,074;0,074;
 102510;648;250;78;0,170;0,063;0,063;
 103122;606;238;74;0,204;0,009;0,009;
 103700;578;226;78;0,213;-0,019;-0,019;
 104254;558;230;82;0,211;0,004;0,004;
 104814;558;232;78;0,225;-0,012;-0,012;
 105406;594;238;76;0,229;0,002;0,002;
 106022;614;242;74;0,229;0,020;0,020;
 106604;582;236;74;0,200;-0,018;-0,018;
 107188;586;226;84;0,191;0,008;0,008;
 107806;620;234;80;0,176;-0,002;-0,002;
 108390;580;228;78;0,191;-0,001;-0,001;
 108978;588;236;80;0,204;-0,002;-0,002;
 109550;574;230;82;0,225;0,001;0,001;
 110144;592;238;76;0,184;0,006;0,006;
 110724;580;220;80;0,222;0,000;0,000;
 111284;558;232;78;0,218;-0,004;-0,004;
 111840;558;240;74;0,247;0,002;0,002;
 112410;570;230;76;0,234;-0,012;-0,012;
 112974;566;224;82;0,213;0,000;0,000;
 113526;548;226;80;0,173;0,009;0,009;
 114080;558;218;80;0,214;-0,001;-0,001;
 114632;550;230;76;0,198;0,001;0,001;
 115186;554;228;78;0,198;-0,002;-0,002;
 115724;540;212;80;0,205;0,006;0,006;
 116264;540;220;82;0,196;0,016;0,016;
 116808;544;228;80;0,221;0,009;0,009;
 117354;546;224;78;0,247;0,002;0,002;
 117908;554;230;78;0,200;0,002;0,002;
 118446;536;214;78;0,217;0,002;0,002;
 118990;546;224;80;0,203;0,004;0,004;
 119538;544;226;78;0,200;0,008;0,008;
 120086;552;216;80;0,182;0,007;0,007;
 120640;554;214;82;0,180;0,016;0,016;
 121188;548;226;82;0,187;0,008;0,008;
 121734;548;226;78;0,212;0,011;0,011;
 122292;554;224;80;0,250;0,002;0,002;
 122824;532;232;76;0,271;-0,008;-0,008;
 123366;544;238;72;0,318;0,004;0,004;
 123904;538;234;80;0,271;0,001;0,001;
 124440;534;216;76;0,190;0,008;0,008;
 124988;552;208;80;0,191;0,000;0,000;
Laikas-0:2:5(ekg registravimas á failà(50 [W]);
 125560;568;228;74;0,176;0,001;0,001;
Laikas-0:2:5(automatinis krûvio keitimas)(100 [W]);
 126110;552;228;76;0,242;0,004;0,004;
 126680;566;234;76;0,220;0,002;0,002;
 127260;580;226;76;0,220;0,002;0,002;
 127842;584;232;78;0,154;0,000;0,000;
 128410;568;210;78;0,199;0,001;0,001;
 128986;580;234;78;0,162;0,000;0,000;
 129624;638;240;80;0,212;0,001;0,001;
 130232;606;236;80;0,200;0,008;0,008;
 130854;620;244;76;0,196;0,005;0,005;
 131444;592;230;78;0,170;0,034;0,034;
 132070;624;228;72;0,155;0,014;0,014;
 132642;570;216;78;0,144;-0,024;-0,024;
 133212;576;224;82;0,162;0,002;0,002;
 133772;558;222;78;0,166;-0,004;-0,004;
 134340;564;220;76;0,184;0,000;0,000;
 134886;554;224;82;0,170;0,004;0,004;
 135444;550;216;78;0,200;0,028;0,028;
 135986;546;224;84;0,188;0,010;0,010;
 136540;552;224;78;0,208;0,008;0,008;
 137076;538;220;78;0,208;0,004;0,004;
 137630;556;226;84;0,228;0,009;0,009;
 138182;548;232;78;0,229;0,014;0,014;
 138734;554;226;80;0,237;0,004;0,004;
 139274;540;224;80;0,212;0,010;0,010;
 139822;546;220;80;0,200;0,009;0,009;
 140382;560;224;80;0,204;0,001;0,001;
 140948;566;230;78;0,204;0,010;0,010;
 141490;544;224;82;0,237;0,006;0,006;
 142048;558;234;78;0,255;-0,003;-0,003;
 142606;556;234;76;0,260;0,000;0,000;
 143158;552;230;72;0,240;0,003;0,003;
 143702;546;220;78;0,234;-0,009;-0,009;
 144252;550;228;80;0,224;0,002;0,002;
 144802;552;228;78;0,224;-0,008;-0,008;
 145366;558;226;74;0,269;0,002;0,002;
 145924;562;244;78;0,236;0,002;0,002;
 146484;556;226;76;0,283;0,000;0,000;
 147046;564;234;78;0,238;0,000;0,000;
 147612;568;232;78;0,260;0,000;0,000;
 148200;584;242;76;0,194;0,002;0,002;
 148844;652;236;76;0,154;0,021;0,021;
 149506;660;232;78;0,116;0,014;0,014;
 150128;622;226;80;0,118;0,029;0,029;
 150750;616;230;74;0,113;0,010;0,010;
 151346;598;216;78;0,142;0,015;0,015;
 151952;608;232;78;0,128;0,012;0,012;
 152542;588;224;72;0,144;0,010;0,010;
 153120;578;218;78;0,168;0,007;0,007;
 153686;568;228;76;0,166;0,002;0,002;
 154262;572;226;76;0,204;0,000;0,000;
 154812;554;222;78;0,215;0,002;0,002;
 155380;568;236;76;0,205;0,002;0,002;
 155968;590;228;82;0,229;0,010;0,010;
 156564;586;234;70;0,189;0,004;0,004;
 157124;566;222;74;0,213;0,011;0,011;
 157694;570;230;76;0,181;0,014;0,014;
 158282;586;226;74;0,200;0,006;0,006;
 158852;574;228;78;0,177;0,020;0,020;
 159440;584;228;74;0,204;0,007;0,007;
 160020;584;236;76;0,211;0,018;0,018;
 160592;572;234;74;0,183;0,002;0,002;
 161144;550;212;78;0,149;-0,017;-0,017;
 161696;554;204;82;0,122;0,007;0,007;
 162234;536;208;80;0,115;-0,003;-0,003;
 162760;526;206;74;0,154;0,020;0,020;
 163276;518;214;82;0,187;0,008;0,008;
 163794;520;222;76;0,205;0,004;0,004;
 164328;526;214;76;0,202;0,004;0,004;
 164868;546;214;80;0,146;0,004;0,004;
 165414;544;204;80;0,145;0,013;0,013;
 165948;536;212;80;0,143;0,019;0,019;
 166484;536;216;82;0,179;0,018;0,018;
 167014;530;220;80;0,196;0,023;0,023;
 167544;528;216;80;0,183;0,025;0,025;
 168070;530;208;82;0,173;0,030;0,030;
 168602;530;212;82;0,155;0,048;0,048;
 169128;528;212;84;0,176;0,037;0,037;
 169644;514;214;80;0,177;0,062;0,062;
 170152;510;208;84;0,188;0,045;0,045;
 170668;514;210;82;0,196;0,020;0,020;
 171186;516;216;76;0,204;0,016;0,016;
 171704;518;216;78;0,187;0,005;0,005;
 172216;512;204;78;0,180;0,008;0,008;
 172732;518;208;78;0,162;0,013;0,013;
 173246;514;212;80;0,180;0,011;0,011;
 173764;516;214;78;0,169;0,007;0,007;
 174278;514;204;76;0,197;0,004;0,004;
 174798;520;216;76;0,153;-0,001;-0,001;
 175320;522;206;74;0,168;0,002;0,002;
 175838;518;206;76;0,144;0,000;0,000;
 176348;508;204;74;0,148;0,002;0,002;
 176854;508;202;76;0,173;0,001;0,001;
 177362;506;212;76;0,183;0,010;0,010;
 177866;510;214;80;0,212;0,006;0,006;
 178376;504;214;74;0,229;0,010;0,010;
Laikas-0:2:59(kraujospûdþio reikðmiø pakeitimas)(100 [W]);
 178874;500;216;76;0,216;0,001;0,001;
 179374;502;210;80;0,225;0,004;0,004;
 179880;502;214;72;0,220;0,016;0,016;
 180380;502;216;78;0,233;0,000;0,000;
 180880;500;216;76;0,242;0,007;0,007;
 181380;500;216;76;0,242;0,001;0,001;
 181882;500;218;74;0,216;0,006;0,006;
 182386;506;208;78;0,221;0,002;0,002;
 182902;514;218;78;0,196;-0,004;-0,004;
 183420;520;214;72;0,191;0,006;0,006;
 183924;502;204;76;0,192;-0,003;-0,003;
 184424;502;212;76;0,148;0,004;0,004;
 184932;508;196;76;0,183;0,001;0,001;
 185442;508;212;74;0,094;0,004;0,004;
 185948;508;178;76;0,160;0,001;0,001;
 186456;506;208;76;0,108;-0,002;-0,002;
 186956;502;212;72;0,162;0,000;0,000;
 187462;504;200;74;0,162;-0,002;-0,002;
Laikas-0:3:8(ekg registravimas á failà(100 [W]);
 187960;498;202;76;0,176;0,001;0,001;
Laikas-0:3:8(automatinis krûvio keitimas)(150 [W]);
 188452;494;216;76;0,148;0,009;0,009;
 188938;486;190;78;0,176;0,010;0,010;
 189428;490;198;76;0,147;0,011;0,011;
 189920;490;210;76;0,187;0,008;0,008;
 190408;490;210;76;0,221;0,010;0,010;
 190890;482;208;76;0,229;0,006;0,006;
 191374;482;210;74;0,200;0,002;0,002;
 191860;486;202;74;0,226;-0,002;-0,002;
 192346;486;214;70;0,135;0,003;0,003;
 192826;482;180;76;0,173;-0,004;-0,004;
 193302;476;200;76;0,133;0,002;0,002;
 193786;480;208;72;0,203;0,010;0,010;
 194266;482;210;76;0,200;0,002;0,002;
 194746;480;200;76;0,200;0,013;0,013;
 195222;476;202;76;0,173;0,013;0,013;
 195702;480;202;76;0,112;0,013;0,013;
 196182;480;174;76;0,139;0,013;0,013;
 196662;480;196;76;0,105;0,004;0,004;
 197134;474;198;72;0,152;0,012;0,012;
 197610;472;194;76;0,181;0,004;0,004;
 198084;478;206;74;0,183;0,008;0,008;
 198560;474;206;74;0,156;0,006;0,006;
 199034;474;184;76;0,204;0,007;0,007;
 199504;468;208;74;0,132;0,003;0,003;
 199970;468;188;72;0,199;0,004;0,004;
 200442;472;202;74;0,172;0,001;0,001;
 200912;470;208;72;0,048;0,001;0,001;
 201380;468;142;72;0,114;0,001;0,001;
 201842;462;182;74;0,017;0,002;0,002;
 202306;462;200;74;0,135;0,002;0,002;
 202768;464;198;72;0,196;0,007;0,007;
 203232;464;204;76;0,189;0,006;0,006;
 203692;460;196;76;0,221;0,022;0,022;
 204148;456;206;76;0,208;0,024;0,024;
 204604;456;202;76;0,220;0,024;0,024;
 205064;458;200;76;0,233;0,024;0,024;
 205520;458;208;76;0,229;0,016;0,016;
 205982;460;204;74;0,260;0,013;0,013;
 206434;456;208;74;0,211;0,013;0,013;
 206888;452;192;76;0,198;0,016;0,016;
 207344;458;194;76;0,126;0,016;0,016;
 207806;458;178;74;0,125;0,013;0,013;
 208262;460;184;74;0,090;0,005;0,005;
 208720;454;178;72;0,125;0,012;0,012;
 209172;456;194;76;0,136;0,010;0,010;
 209624;452;200;76;0,112;0,030;0,030;
 210080;458;170;78;0,090;0,050;0,050;
 210532;456;170;82;0,074;0,084;0,084;
 210986;452;186;84;0,094;0,137;0,137;
 211430;448;186;84;0,093;0,087;0,087;
 211884;444;166;76;0,064;0,057;0,057;
 212334;450;164;76;0,066;0,053;0,053;
 212776;450;184;82;0,080;0,073;0,073;
 213220;446;190;84;0,116;0,128;0,128;
 213666;444;178;82;0,106;0,155;0,155;
 214106;444;172;84;0,070;0,084;0,084;
 214558;442;166;76;0,092;0,136;0,136;
 214998;446;186;84;0,093;0,087;0,087;
 215446;450;188;84;0,162;0,159;0,159;
 215894;448;196;84;0,142;0,155;0,155;
 216342;444;184;84;0,178;0,090;0,090;
 216792;446;194;76;0,145;0,064;0,064;
 217236;444;188;76;0,143;0,070;0,070;
 217672;446;180;86;0,152;0,098;0,098;
 218122;446;194;84;-0,060;0,072;0,072;
 218576;446;88;74;0,147;0,096;0,096;
 219014;444;184;80;-0,045;0,053;0,053;
 219456;442;168;84;0,108;0,058;0,058;
 219902;440;182;74;0,097;0,132;0,132;
 220332;438;186;84;0,047;0,042;0,042;
 220782;440;144;74;0,062;0,132;0,132;
 221212;442;162;84;-0,003;0,068;0,068;
 221656;444;108;84;0,069;0,068;0,068;
 222114;446;186;74;0,032;0,118;0,118;
 222550;444;132;82;0,102;0,062;0,062;
 222992;446;180;84;0,022;0,096;0,096;
 223442;442;140;78;0,084;0,046;0,046;
 223888;444;178;74;0,024;0,043;0,043;
 224330;444;168;78;0,029;0,042;0,042;
 224770;448;146;82;-0,012;0,090;0,090;
 225220;446;126;82;0,012;0,058;0,058;
Laikas-0:3:46(kraujospûdþio reikðmiø pakeitimas)(150 [W]);
 225672;444;164;74;-0,012;0,022;0,022;
 226112;442;188;72;0,036;0,041;0,041;
 226542;440;142;86;0,082;0,046;0,046;
 226994;442;172;74;0,007;0,043;0,043;
 227438;444;110;74;0,080;0,038;0,038;
 227876;444;182;84;-0,039;0,068;0,068;
 228324;448;186;84;0,125;0,140;0,140;
 228774;452;186;82;0,141;0,080;0,080;
 229230;448;188;76;0,144;0,036;0,036;
 229680;448;190;74;0,114;0,025;0,025;
 230126;450;174;76;0,137;0,019;0,019;
 230582;454;190;76;0,096;0,024;0,024;
 231038;454;182;76;0,060;0,024;0,024;
 231490;452;156;76;0,127;0,016;0,016;
 231938;452;204;74;0,077;0,021;0,021;
 232390;450;176;76;0,146;0,011;0,011;
 232842;450;184;74;0,109;0,027;0,027;
 233288;450;194;78;0,122;0,013;0,013;
 233740;448;182;72;0,152;0,012;0,012;
 234186;446;190;72;0,098;0,007;0,007;
 234628;442;170;74;0,106;0,012;0,012;
 235066;442;176;76;0,101;0,022;0,022;
 235510;442;192;76;0,135;0,032;0,032;
 235950;442;192;76;0,165;0,032;0,032;
 236398;446;188;76;0,128;0,032;0,032;
 236846;446;176;76;0,105;0,032;0,032;
 237286;444;176;76;0,079;0,032;0,032;
 237734;446;172;76;0,103;0,022;0,022;
 238184;448;186;74;0,029;0,019;0,019;
 238630;448;136;74;0,116;0,029;0,029;
 239072;446;188;80;0,029;0,049;0,049;
 239512;444;164;82;0,069;0,109;0,109;
 239950;438;162;82;0,062;0,058;0,058;
 240398;438;180;74;0,080;0,054;0,054;
 240836;440;184;76;0,104;0,016;0,016;
 241278;440;176;74;0,113;0,060;0,060;
 241708;442;182;84;0,106;0,048;0,048;
 242160;442;184;76;0,122;0,064;0,064;
 242598;442;184;76;0,109;0,032;0,032;
 243044;440;174;76;0,119;0,064;0,064;
 243476;442;184;84;0,119;0,090;0,090;
 243920;446;190;84;0,128;0,140;0,140;
 244374;450;184;82;0,131;0,152;0,152;
 244816;446;180;84;0,137;0,140;0,140;
 245260;446;194;84;0,114;0,090;0,090;
 245712;444;176;76;0,146;0,071;0,071;
 246106;390;176;74;0,097;0,011;0,011;
 246600;494;188;74;0,139;0,068;0,068;
 247038;450;194;86;0,116;0,040;0,040;
 247498;450;186;78;0,148;0,137;0,137;
 247944;454;190;84;0,131;0,043;0,043;
 248404;450;188;74;0,128;0,022;0,022;
 248854;448;180;72;0,125;0,012;0,012;
 249302;450;186;76;0,122;0,013;0,013;
Laikas-0:4:10(ekg registravimas á failà(150 [W]);
 249754;452;186;76;0,147;0,016;0,016;
Laikas-0:4:10(automatinis krûvio keitimas)(200 [W]);
 250206;452;196;74;0,126;0,021;0,021;
 250658;450;182;76;0,118;0,016;0,016;
 251110;452;178;76;0,118;0,016;0,016;
 251564;454;192;74;0,058;0,013;0,013;
 252012;450;154;74;0,075;0,006;0,006;
 252462;448;166;72;0,040;0,014;0,014;
 252906;446;180;76;0,075;0,016;0,016;
 253354;448;176;76;0,083;0,032;0,032;
 253802;446;168;76;0,116;0,032;0,032;
 254246;444;196;76;0,119;0,032;0,032;
 254686;444;190;76;0,184;0,032;0,032;
 255134;446;194;76;0,108;0,032;0,032;
 255578;442;166;76;0,132;0,016;0,016;
 256022;444;184;72;0,094;0,004;0,004;
 256462;440;186;70;0,112;0,006;0,006;
 256900;438;176;74;0,139;0,004;0,004;
 257338;438;190;72;0,121;0,011;0,011;
 257776;440;188;74;0,151;0,006;0,006;
 258218;442;186;72;0,131;0,017;0,017;
 258656;438;180;76;0,138;0,014;0,014;
 259090;434;184;74;0,131;0,020;0,020;
 259532;440;186;74;0,145;0,022;0,022;
 259972;442;188;76;0,111;0,008;0,008;
 260414;440;172;70;0,116;-0,003;-0,003;
 260850;434;178;68;0,080;0,002;0,002;
 261280;436;170;74;0,128;0,000;0,000;
 261712;432;190;76;0,127;0,034;0,034;
 262146;434;190;78;0,173;0,026;0,026;
 262580;428;188;72;0,162;0,028;0,028;
 263004;428;184;74;0,086;0,018;0,018;
 263430;428;156;76;0,129;0,023;0,023;
 263862;428;188;74;0,093;0,043;0,043;
 264290;432;190;78;0,166;0,026;0,026;
 264722;428;186;74;0,154;0,026;0,026;
 265148;426;178;72;0,170;0,019;0,019;
 265570;422;190;74;0,130;0,017;0,017;
 265994;430;174;74;0,172;0,018;0,018;
 266420;420;186;72;0,142;0,019;0,019;
 266834;418;186;74;0,181;0,019;0,019;
 267258;422;186;74;0,188;0,019;0,019;
 267680;420;190;72;0,177;0,016;0,016;
 268102;422;184;72;0,168;0,009;0,009;
 268524;420;182;70;0,180;0,023;0,023;
 268932;414;190;76;0,187;0,021;0,021;
 269352;418;194;74;0,195;0,049;0,049;
 269770;418;184;76;0,175;0,038;0,038;
 270190;420;182;76;0,137;0,038;0,038;
 270608;416;176;74;0,111;0,029;0,029;
 271022;414;166;72;0,095;0,018;0,018;
 271438;416;168;72;0,126;0,029;0,029;
 271850;414;190;76;0,127;0,034;0,034;
 272266;414;176;76;0,202;0,016;0,016;
 272678;412;190;68;0,172;0,018;0,018;
 273088;410;186;70;0,174;0,005;0,005;
 273500;412;174;74;0,154;0,019;0,019;
 273908;408;174;74;0,134;0,029;0,029;
 274324;418;180;74;0,125;0,040;0,040;
 274732;410;172;76;0,131;0,029;0,029;
 275146;410;174;72;0,122;0,008;0,008;
 275556;406;176;68;0,141;0,026;0,026;
 275962;412;180;76;0,141;0,016;0,016;
 276370;410;178;76;0,115;0,038;0,038;
 276786;414;162;72;0,123;0,030;0,030;
 277194;410;176;72;0,074;0,006;0,006;
 277604;406;158;68;0,112;0,014;0,014;
 278014;408;174;72;0,098;0,007;0,007;
 278422;410;182;74;0,135;0,033;0,033;
 278828;410;176;76;0,141;0,031;0,031;
 279240;406;176;72;0,134;0,021;0,021;
 279646;404;178;70;0,138;0,028;0,028;
 280048;406;178;76;0,151;0,025;0,025;
 280456;408;180;74;0,155;0,042;0,042;
 280866;410;180;74;0,148;0,042;0,042;
 281272;408;174;76;0,112;0,031;0,031;
 281682;408;164;72;0,104;0,039;0,039;
 282084;404;170;74;0,116;0,026;0,026;
 282494;410;186;74;0,146;0,042;0,042;
 282900;408;184;76;0,180;0,038;0,038;
 283302;406;180;74;0,116;0,055;0,055;
 283676;368;152;74;0,098;0,038;0,038;
 284112;438;172;76;0,067;0,024;0,024;
 284524;408;164;70;0,101;0,027;0,027;
 284934;408;180;74;0,100;0,008;0,008;
 285340;406;170;68;0,192;-0,013;-0,013;
Laikas-0:4:45(kraujospûdþio reikðmiø pakeitimas)(200 [W]);
 285738;402;198;64;0,158;0,005;0,005;
 286144;404;182;74;0,205;-0,003;-0,003;
 286552;410;182;72;-0,032;0,023;0,023;
 286960;406;100;72;0,131;0,020;0,020;
 287360;400;176;72;-0,022;0,031;0,031;
 287756;402;170;76;0,149;0,068;0,068;
 288154;400;180;82;0,115;0,132;0,132;
 288554;402;170;84;0,156;0,148;0,148;
 288958;404;182;78;0,128;0,210;0,210;
 289356;402;178;86;0,151;0,162;0,162;
 289758;402;178;84;0,104;0,265;0,265;
 290160;400;156;86;0,121;0,234;0,234;
 290562;402;174;84;0,087;0,198;0,198;
 290970;406;170;80;0,058;0,219;0,219;
 291368;402;146;86;0,099;0,175;0,175;
 291772;402;178;82;0,060;0,229;0,229;
 292174;402;166;84;0,119;0,189;0,189;
 292576;402;172;82;0,101;0,196;0,196;
 292984;404;172;82;0,124;0,181;0,181;
 293386;406;178;82;0,113;0,082;0,082;
 293802;404;170;72;0,115;0,102;0,102;
 294198;404;168;78;0,104;0,070;0,070;
 294598;400;168;84;0,095;0,158;0,158;
 294998;402;166;84;0,089;0,247;0,247;
 295396;402;164;86;0,092;0,196;0,196;
 295800;400;168;80;-0,002;0,047;0,047;
 296212;398;110;68;0,056;0,136;0,136;
 296596;396;152;82;-0,028;0,056;0,056;
 296994;400;178;82;0,097;0,216;0,216;
 297390;400;178;84;0,169;0,104;0,104;
 297806;400;180;72;0,159;0,014;0,014;
 298214;408;178;68;0,166;0,023;0,023;
 298616;406;182;74;0,121;0,009;0,009;
 299020;406;166;72;0,132;0,026;0,026;
 299426;400;172;72;0,104;0,024;0,024;
 299824;402;172;74;0,112;0,037;0,037;
 300232;406;170;76;0,110;0,025;0,025;
 300638;406;172;70;0,123;0,019;0,019;
 301038;402;182;70;0,140;0,019;0,019;
 301440;402;182;76;0,112;0,030;0,030;
 301840;402;160;76;0,134;0,047;0,047;
 302246;404;178;74;0,104;0,042;0,042;
 302656;410;178;74;0,138;0,042;0,042;
 303060;404;174;76;0,107;0,031;0,031;
 303468;406;162;72;0,117;0,052;0,052;
 303872;406;174;76;0,112;0,031;0,031;
 304280;406;180;74;0,148;0,033;0,033;
 304686;408;182;72;0,155;0,029;0,029;
 305088;404;178;74;0,137;0,033;0,033;
 305492;404;172;76;0,152;0,031;0,031;
 305898;404;184;72;0,144;0,039;0,039;
 306302;404;182;74;-0,013;0,016;0,016;
 306706;402;110;70;0,104;0,040;0,040;
 307104;400;166;76;-0,019;0,045;0,045;
 307500;402;174;82;0,110;0,103;0,103;
 307900;400;168;78;0,112;0,149;0,149;
 308298;398;166;80;0,116;0,163;0,163;
 308688;398;172;86;0,110;0,207;0,207;
 309090;396;168;84;-0,003;0,183;0,183;
 309488;398;112;78;0,086;0,213;0,213;
 309886;396;166;84;0,032;0,144;0,144;
 310280;396;100;80;0,096;0,047;0,047;
Laikas-0:5:10(ekg registravimas á failà(200 [W]);
 310682;392;172;68;-0,016;0,082;0,082;
Laikas-0:5:11(automatinis krûvio keitimas)(250 [W]);
 311074;394;164;76;0,100;0,028;0,028;
 311458;390;162;80;0,064;0,111;0,111;
 311854;396;150;80;0,034;0,076;0,076;
 312260;396;138;72;0,035;0,154;0,154;
 312642;396;150;84;0,034;0,110;0,110;
 313034;396;162;84;0,060;0,154;0,154;
 313438;394;160;76;0,030;0,208;0,208;
 313826;392;134;84;0,054;0,154;0,154;
 314222;396;158;84;0,023;0,198;0,198;
 314622;398;152;80;0,056;0,214;0,214;
Laikas-0:5:15(poslinkis á deðinæ)(0 [W]);
 315022;402;160;84;-0,038;0,173;0,173;
 315424;402;84;82;0,055;0,229;0,229;
Laikas-0:5:15(automatinis krûvio keitimas)(0 [W]);
 315820;402;150;86;-0,061;0,197;0,197;
 316228;402;164;82;0,014;0,229;0,229;
 316630;402;126;84;0,058;0,219;0,219;
 317036;406;164;86;0,014;0,229;0,229;
 317448;410;162;84;0,024;0,237;0,237;
 317856;410;132;84;-0,009;0,237;0,237;
 318258;408;122;86;0,009;0,187;0,187;
 318676;410;160;80;0,002;0,173;0,173;
 319088;410;164;80;0,050;0,160;0,160;
 319496;410;150;84;0,040;0,159;0,159;
 319910;416;152;82;0,034;0,192;0,192;
 320340;430;160;84;0,025;0,173;0,173;
 320776;436;152;84;0,025;0,173;0,173;
 321216;440;154;84;0,030;0,101;0,101;
 321654;436;166;76;0,038;0,087;0,087;
 322090;434;166;78;0,065;0,045;0,045;
 322528;432;170;76;0,058;0,087;0,087;
 322956;438;166;84;0,053;0,086;0,086;
 323414;456;166;82;0,032;0,138;0,138;
 323876;464;160;84;0,025;0,116;0,116;
 324338;460;156;82;0,028;0,119;0,119;
 324786;452;168;82;0,032;0,041;0,041;
 325244;446;162;72;0,044;0,109;0,109;
 325676;444;164;84;0,037;0,042;0,042;
 326128;440;160;76;-0,033;0,136;0,136;
 326564;448;102;84;0,073;0,080;0,080;
 327018;452;196;82;0,019;0,109;0,109;
 327470;452;150;80;0,085;0,110;0,110;
 327912;444;170;82;0,030;0,102;0,102;
 328356;442;168;82;0,074;0,128;0,128;
 328796;440;178;82;0,072;0,141;0,141;
 329238;442;172;84;0,087;0,045;0,045;
 329700;452;178;72;0,075;0,123;0,123;
 330142;454;174;84;0,077;0,031;0,031;
 330606;452;174;72;0,082;0,123;0,123;
 331038;448;178;84;0,072;0,039;0,039;
 331494;444;170;76;0,096;0,064;0,064;
 331938;442;180;76;0,075;0,061;0,061;
 332378;450;174;84;0,080;0,051;0,051;
 332850;460;172;76;0,065;0,100;0,100;
 333308;468;174;82;0,065;0,067;0,067;
 333762;458;174;84;0,067;0,113;0,113;
 334216;452;176;82;0,072;0,070;0,070;
 334674;450;174;76;0,077;0,035;0,035;
 335124;446;176;74;0,070;0,042;0,042;
 335576;462;174;82;0,064;0,054;0,054;
 336038;460;168;84;0,036;0,113;0,113;
 336496;458;158;82;0,060;0,050;0,050;
 336954;454;180;74;0,044;0,020;0,020;
 337404;448;166;72;0,083;0,009;0,009;
 337850;446;174;74;0,061;0,012;0,012;
 338296;444;168;76;0,064;0,020;0,020;
 338752;456;170;76;0,050;0,024;0,024;
 339216;464;170;76;0,040;0,012;0,012;
 339682;466;166;74;0,057;0,006;0,006;
 340140;460;182;72;0,048;0,005;0,005;
 340594;456;166;74;0,081;0,007;0,007;
 341044;450;178;76;0,067;0,016;0,016;
 341496;450;180;76;0,092;0,024;0,024;
 341956;460;180;76;0,098;0,022;0,022;
 342420;464;184;76;0,092;0,015;0,015;
 342874;456;178;74;0,067;0,018;0,018;
 343328;452;166;76;0,060;0,011;0,011;
 343782;454;168;74;0,039;0,007;0,007;
 344236;452;164;72;0,054;0,004;0,004;
 344688;452;176;72;0,014;0,000;0,000;
 345138;454;140;70;0,053;0,002;0,002;
 345588;446;170;72;0,012;0,001;0,001;
 346032;446;168;76;0,056;0,015;0,015;
Laikas-0:5:46(kraujospûdþio reikðmiø pakeitimas)(0 [W]);
 346490;456;168;76;0,032;0,027;0,027;
 346946;456;154;76;0,043;0,010;0,010;
 347398;454;170;72;0,034;0,023;0,023;
 347846;448;172;76;0,070;0,010;0,010;
 348296;450;180;74;0,077;0,014;0,014;
 348756;460;174;74;0,087;0,003;0,003;
 349230;474;180;72;0,065;0,008;0,008;
 349714;484;176;76;0,078;0,003;0,003;
 350186;472;180;72;0,065;0,012;0,012;
 350654;468;178;76;0,077;0,006;0,006;
 351122;466;178;76;0,067;0,008;0,008;
 351600;480;178;74;0,055;0,010;0,010;
 352098;496;174;76;0,061;0,002;0,002;
 352596;502;186;74;0,050;0,006;0,006;
 353086;488;178;76;0,082;0,002;0,002;
 353566;480;190;76;0,075;0,009;0,009;
 354054;488;188;76;0,107;0,010;0,010;
 354546;494;194;76;0,075;0,006;0,006;
 355046;500;180;76;0,094;0,009;0,009;
 355530;484;188;76;0,072;0,009;0,009;
 356008;478;184;76;0,090;0,013;0,013;
 356484;476;184;76;0,084;0,010;0,010;
 356972;486;188;76;0,079;0,000;0,000;
 357462;490;184;72;0,077;0,008;0,008;
 357944;484;180;76;0,077;0,001;0,001;
 358424;478;184;76;0,070;0,013;0,013;
 358908;484;178;76;0,090;0,004;0,004;
 359400;494;194;74;0,067;0,006;0,006;
 359900;498;180;76;0,070;0,001;0,001;
 360386;486;178;74;0,066;0,006;0,006;
 360864;478;186;76;0,080;0,004;0,004;
 361348;486;194;76;0,101;0,008;0,008;
 361848;500;192;76;0,074;0,004;0,004;
 362364;514;182;76;0,075;0,004;0,004;
 362868;504;188;76;0,061;0,004;0,004;
 363360;494;186;76;0,075;0,005;0,005;
 363860;498;188;76;0,087;0,009;0,009;
 364366;508;192;78;0,072;0,004;0,004;
 364892;524;190;76;0,063;0,002;0,002;
 365420;526;184;76;0,052;0,001;0,001;
 365926;510;182;76;0,053;0,002;0,002;
 366444;516;190;78;0,050;0,005;0,005;
 366964;522;184;78;0,066;0,002;0,002;
 367490;526;194;76;0,065;0,002;0,002;
 368006;516;196;76;0,087;0,002;0,002;
 368506;500;194;76;0,092;0,004;0,004;
 369002;494;188;76;0,090;0,006;0,006;
 369498;496;186;76;0,079;0,006;0,006;
 369998;500;186;76;0,077;0,006;0,006;
 370494;500;186;76;0,072;0,006;0,006;
 370986;486;184;76;0,082;0,006;0,006;
 371470;486;190;76;0,082;0,003;0,003;
 371964;496;186;74;0,084;0,005;0,005;
 372474;508;186;76;0,077;0,002;0,002;
 372974;500;186;76;0,082;0,008;0,008;
 373468;496;190;78;0,096;0,004;0,004;
 373980;510;198;74;0,098;-0,005;-0,005;
 374508;528;196;74;0,081;0,000;0,000;
 375010;504;182;76;0,072;-0,003;-0,003;
 375510;500;188;78;0,062;0,002;0,002;
 376018;506;188;74;0,077;0,010;0,010;
Laikas-0:6:16(ekg registravimas á failà(0 [W]);
 376526;510;190;78;0,084;0,002;0,002;
 377026;500;192;78;0,082;0,010;0,010;
 377520;492;184;76;0,098;0,010;0,010;
 378008;490;194;76;0,085;0,006;0,006;
 378512;504;190;76;0,077;0,006;0,006;
 379034;522;186;78;0,062;0,002;0,002;
 379556;522;188;76;0,054;0,006;0,006;
 380062;506;184;78;0,064;0,004;0,004;
 380574;514;192;78;0,074;0,004;0,004;
 381100;522;196;76;0,064;0,003;0,003;
 381634;536;188;78;0,076;0,002;0,002;
 382150;518;192;78;0,075;0,006;0,006;
 382662;508;198;78;0,104;0,001;0,001;
 383182;520;200;74;0,106;-0,006;-0,006;
 383726;544;200;74;0,083;-0,001;-0,001;
 384268;546;192;80;0,075;-0,006;-0,006;
 384788;520;190;80;0,067;0,007;0,007;
 385310;522;194;76;0,072;0,009;0,009;
 385844;534;194;78;0,067;0,003;0,003;
 386386;540;192;80;0,070;0,000;0,000;
 386912;524;192;74;0,072;0,008;0,008;
 387424;514;194;78;0,094;0,000;0,000;
 387938;514;202;76;0,093;-0,001;-0,001;
 388456;518;194;74;0,113;-0,002;-0,002;
 388980;522;202;74;0,095;-0,002;-0,002;
 389484;508;192;78;0,098;-0,002;-0,002;
 389988;504;190;78;0,112;0,013;0,013;
 390496;506;202;78;0,107;-0,002;-0,002;
 391024;528;202;74;0,124;0,006;0,006;
 391560;534;202;78;0,101;-0,002;-0,002;
 392072;516;192;78;0,107;0,008;0,008;
 392584;510;196;78;0,101;0,009;0,009;
 393100;516;198;78;0,094;0,008;0,008;
 393628;532;194;78;0,098;0,002;0,002;
 394162;528;198;76;0,063;0,001;0,001;
 394682;522;184;76;0,070;0,002;0,002;
 395194;512;188;78;0,070;0,002;0,002;
 395708;514;202;76;0,078;-0,003;-0,003;
 396230;522;192;74;0,059;0,004;0,004;
 396746;516;176;78;0,063;-0,002;-0,002;
 397250;504;186;78;0,048;0,010;0,010;
 397750;502;188;78;0,053;0,007;0,007;
 398268;516;178;76;0,069;0,002;0,002;
 398792;524;196;76;0,055;0,002;0,002;
 399308;514;190;76;0,082;0,004;0,004;
 399812;508;190;80;0,094;0,009;0,009;
 400320;504;198;76;0,088;0,007;0,007;
 400832;514;190;76;0,091;-0,002;-0,002;
 401358;526;194;74;0,082;0,003;0,003;
 401882;522;198;78;0,072;-0,002;-0,002;
 402398;516;186;78;0,085;0,006;0,006;
 402910;516;194;78;0,079;0,003;0,003;
 403444;532;198;76;0,082;-0,005;-0,005;
 403986;540;196;74;0,098;0,002;0,002;
 404500;514;198;76;0,080;-0,002;-0,002;
 405014;516;190;76;0,098;0,001;0,001;
 405538;524;198;76;0,087;0,002;0,002;
 406072;536;202;78;0,087;0,001;0,001;
 406602;526;194;76;0,110;0,003;0,003;
 407112;514;204;78;0,106;0,004;0,004;
 407624;510;200;78;0,114;0,009;0,009;
 408136;512;194;78;0,106;0,004;0,004;
 408666;530;198;76;0,098;0,000;0,000;
 409228;562;210;78;0,084;0,000;0,000;
 409784;554;196;78;0,084;0,000;0,000;
 410342;560;202;76;0,050;0,000;0,000;
 410924;582;194;78;-0,042;0,029;0,029;
Laikas-0:6:51(kraujospûdþio reikðmiø pakeitimas)(0 [W]);
 411898;974;238;76;0,013;0,136;0,136;
 412660;764;220;78;-0,040;0,159;0,159;
 413332;670;224;78;0,015;0,042;0,042;
 413926;594;214;76;0,073;0,006;0,006;
 414480;552;206;76;0,103;-0,004;-0,004;
 415000;520;202;76;0,132;0,000;0,000;
 415512;516;210;76;0,158;0,002;0,002;
 416028;514;212;76;0,158;0,003;0,003;
 416554;526;206;78;0,162;0,002;0,002;
 417088;534;212;76;0,128;0,001;0,001;
 417616;528;202;76;0,131;0,001;0,001;
 418158;542;204;78;0,124;0,000;0,000;
 418724;564;216;76;0,119;0,003;0,003;
 419288;568;210;80;0,124;-0,002;-0,002;
 419848;560;210;80;0,094;0,001;0,001;
 420422;570;202;78;0,098;-0,001;-0,001;
 420990;572;212;78;0,092;0,000;0,000;
 421532;542;206;80;0,118;0,002;0,002;
 422070;538;210;78;0,113;0,002;0,002;
 422622;550;204;78;0,108;0,002;0,002;
 423188;566;204;80;0,112;0,003;0,003;
 423728;546;212;80;0,123;0,010;0,010;
 424266;534;210;80;0,141;0,008;0,008;
 424804;538;208;78;0,126;0,003;0,003;
 425356;552;206;78;0,116;0,000;0,000;
 425924;566;212;78;0,112;0,000;0,000;
 426488;566;214;78;0,104;0,000;0,000;
 427040;552;202;78;0,119;0,000;0,000;
 427588;548;210;78;0,119;0,000;0,000;
 428146;556;216;76;0,128;0,001;0,001;
 428710;566;210;80;0,123;-0,001;-0,001;
 429254;544;202;80;0,110;0,007;0,007;
 429810;556;208;80;0,118;-0,002;-0,002;
 430382;568;216;76;0,101;-0,009;-0,009;
 430960;578;204;74;0,110;0,005;0,005;
 431548;592;214;78;0,092;0,015;0,015;
 432132;580;214;74;0,118;0,008;0,008;
 432696;564;216;74;0,101;0,012;0,012;
 433252;556;198;74;0,137;0,000;0,000;
 433800;554;218;78;0,109;0,003;0,003;
 434342;534;206;74;0,162;0,003;0,003;
 434864;528;214;80;0,119;0,003;0,003;
 435396;530;196;76;0,123;-0,005;-0,005;
 435926;528;198;74;0,092;-0,001;-0,001;
 436462;536;202;74;0,120;0,003;0,003;
 437002;540;214;74;0,128;0,001;0,001;
 437536;536;210;76;0,159;-0,002;-0,002;
 438056;520;208;76;0,148;0,000;0,000;
 438578;520;206;74;0,159;0,003;0,003;
Laikas-0:7:19(ekg registravimas á failà(0 [W]);
 439090;514;208;78;0,134;0,002;0,002;
 439622;532;202;74;0,123;0,002;0,002;
 440174;552;206;78;0,104;0,001;0,001;
 440750;578;210;78;0,104;0,000;0,000;
 441326;572;214;78;0,112;0,002;0,002;
 441886;560;214;74;0,140;0,004;0,004;
 442430;546;218;74;0,139;-0,005;-0,005;
 442962;532;204;78;0,178;-0,003;-0,003;
 443486;522;216;78;0,162;0,003;0,003;
 444002;514;212;76;0,196;0,004;0,004;
 444524;526;216;78;0,177;0,005;0,005;
 445064;540;214;80;0,168;0,001;0,001;
 445622;554;214;76;0,159;0,010;0,010;
 446162;544;214;80;0,162;0,001;0,001;
 446702;542;216;80;0,166;0,010;0,010;
 447260;556;216;80;0,139;0,008;0,008;
 447852;594;218;82;0,128;0,009;0,009;
 448428;574;214;82;0,118;0,010;0,010;
 448996;570;216;82;0,113;0,014;0,014;
 449572;576;210;82;0,128;0,000;0,000;
 450156;582;218;78;0,104;0,002;0,002;
 450742;584;214;80;0,122;0,001;0,001;
 451318;576;218;78;0,126;0,000;0,000;
 451880;562;220;78;0,135;0,000;0,000;
 452428;548;210;78;0,155;0,000;0,000;
 452968;540;214;76;0,148;0,001;0,001;
 453506;536;214;78;0,155;0,000;0,000;
 454032;528;208;80;0,137;0,004;0,004;
 454560;528;202;76;0,145;0,014;0,014;
 455088;532;210;80;0,128;0,006;0,006;
 455634;546;208;80;0,119;0,000;0,000;
 456210;574;208;78;0,106;0,004;0,004;
 456788;576;212;80;0,108;0,001;0,001;
 457360;572;220;78;0,119;0,001;0,001;
 457910;552;212;78;0,155;-0,002;-0,002;
 458456;546;216;80;0,145;0,003;0,003;
 459006;548;214;78;0,158;0,006;0,006;
 459562;558;216;80;0,151;0,003;0,003;
 460108;546;214;80;0,155;0,007;0,007;
 460656;548;218;80;0,155;0,016;0,016;
 461206;552;214;82;0,137;0,011;0,011;
 461794;586;218;82;0,111;-0,004;-0,004;
 462416;622;220;80;0,071;-0,003;-0,003;
 463034;620;208;80;0,081;0,000;0,000;
 463642;604;216;80;0,074;-0,001;-0,001;
 464224;584;218;80;0,134;0,000;0,000;
 464792;568;226;78;0,118;0,000;0,000;
 465352;558;206;78;0,185;0,000;0,000;
 465898;546;222;78;0,138;0,000;0,000;
 466428;528;212;74;0,184;0,001;0,001;
 466954;528;210;76;0,176;-0,002;-0,002;
 467482;528;216;78;0,148;0,002;0,002;
 468020;540;204;78;0,175;0,003;0,003;
 468558;536;218;78;0,150;0,007;0,007;
 469094;540;218;82;0,165;0,009;0,009;
 469658;562;218;80;0,090;-0,012;-0,012;
 470336;680;220;82;0,068;-0,004;-0,004;
 471002;664;218;80;0,063;0,001;0,001;
 471590;588;224;80;0,094;0,002;0,002;
 472166;576;224;78;0,162;-0,001;-0,001;
 472750;586;228;78;0,173;0,001;0,001;
 473320;568;224;76;0,196;0,001;0,001;
 473876;556;226;76;0,211;-0,003;-0,003;
 474428;554;228;80;0,225;0,002;0,002;
 474990;562;228;78;0,211;-0,006;-0,006;
 475580;586;228;76;0,196;0,002;0,002;
 476168;592;228;80;0,158;0,000;0,000;
 476772;604;224;80;0,140;-0,001;-0,001;
 477392;620;226;80;0,112;0,000;0,000;
 478018;622;222;78;0,116;0,006;0,006;
 478604;588;220;76;0,115;0,008;0,008;
 479206;604;222;78;0,122;0,007;0,007;
 479818;610;224;78;0,131;0,006;0,006;
Laikas-0:8:0(kraujospûdþio reikðmiø pakeitimas)(0 [W]);
 480404;584;224;76;0,143;0,011;0,011;
 480986;582;226;74;0,159;0,002;0,002;
 481570;588;226;80;0,162;0,002;0,002;
 482186;614;230;80;0,151;0,001;0,001;
 482792;606;226;82;0,117;0,000;0,000;
 483404;614;218;82;0,098;-0,003;-0,003;
 484042;634;220;80;0,066;-0,007;-0,007;
 484762;722;234;80;0,101;0,003;0,003;
 485332;570;224;82;0,100;0,000;0,000;
 485950;622;228;82;0,178;0,000;0,000;
 486562;606;234;80;0,162;0,000;0,000;
 487150;590;228;80;0,172;0,000;0,000;
 487748;600;226;82;0,135;0,000;0,000;
 488378;628;222;80;0,115;-0,008;-0,008;
 489028;650;228;78;0,092;0,008;0,008;
 489674;648;226;80;0,112;-0,001;-0,001;
 490304;628;232;82;0,133;0,008;0,008;
 490908;604;236;76;0,196;0,000;0,000;
 491482;572;238;74;0,253;0,014;0,014;
 492042;560;240;74;0,256;0,000;0,000;
 492594;554;226;78;0,244;0,004;0,004;
 493160;566;226;76;0,149;-0,001;-0,001;
 493748;588;212;76;0,169;0,003;0,003;
 494338;592;228;78;0,150;0,004;0,004;
 494926;588;238;78;0,208;0,004;0,004;
 495534;608;240;78;-0,009;0,027;0,027;
 496524;990;252;80;0,020;0,139;0,139;
 497366;840;242;78;-0,028;0,206;0,206;
 498112;748;248;80;0,026;0,125;0,125;
 498818;704;244;78;0,111;0,038;0,038;
 499472;658;248;80;0,159;0,026;0,026;
 500094;620;246;78;0,200;0,014;0,014;
 500706;610;238;76;0,190;0,026;0,026;
 501318;608;228;72;0,221;0,024;0,024;
Laikas-0:8:22(ekg registravimas á failà(0 [W]);
 501918;602;246;76;0,207;0,024;0,024;
 502518;604;240;76;0,250;0,010;0,010;
 503128;610;240;78;0,238;0,002;0,002;
 503734;606;240;80;0,208;0,002;0,002;
 504342;608;236;80;0,203;0,000;0,000;
 504964;620;238;74;0,112;0,015;0,015;
 505706;744;242;80;0,109;0,062;0,062;
 506420;712;242;78;0,085;0,029;0,029;
 507050;634;236;80;0,128;0,030;0,030;
 507666;612;236;76;0,186;0,006;0,006;
 508256;590;238;78;0,216;0,003;0,003;
 508828;572;234;78;0,268;0,004;0,004;
 509400;570;240;74;0,265;0,002;0,002;
 509964;566;236;78;0,263;0,008;0,008;
 510548;584;234;76;0,237;0,002;0,002;
 511148;600;238;76;0,221;0,004;0,004;
 511730;582;232;78;0,221;0,002;0,002;
 512306;578;232;78;0,229;0,002;0,002;
 512886;576;236;74;0,216;0,005;0,005;
 513468;584;232;76;0,225;0,004;0,004;
 514050;582;232;78;0,204;0,002;0,002;
 514630;582;230;78;0,208;0,001;0,001;
 515212;580;230;76;0,184;0,002;0,002;
 515814;602;230;78;0,208;0,007;0,007;
 516420;604;240;76;0,200;0,005;0,005;
 517006;588;234;78;0,220;0,008;0,008;
 517592;586;232;76;0,191;0,002;0,002;
 518208;618;232;80;0,200;0,007;0,007;
 518818;608;240;78;0,188;0,004;0,004;
 519424;606;236;76;0,200;0,004;0,004;
 520042;618;234;80;0,028;0,060;0,060;
 520998;956;262;80;0,091;0,094;0,094;
 521790;794;260;84;0,011;0,264;0,264;
 522604;812;254;78;0,069;0,123;0,123;
 523382;778;258;78;0,058;0,133;0,133;
 524124;744;250;80;0,105;0,108;0,108;
 524842;716;256;78;0,112;0,070;0,070;
 525534;694;248;78;0,148;0,049;0,049;
 526224;690;250;80;0,160;0,031;0,031;
 526902;676;252;80;0,170;0,029;0,029;
 527578;676;246;78;0,208;0,034;0,034;
 528272;698;264;78;0,192;0,034;0,034;
 528946;670;252;80;0,234;0,030;0,030;
 529586;642;250;78;0,200;0,018;0,018;
 530222;634;242;78;0,203;0,013;0,013;
 530834;614;236;78;0,188;0,011;0,011;
 531446;610;238;78;0,200;0,006;0,006;
 532046;600;238;78;0,204;0,010;0,010;
 532674;632;244;78;0,191;0,012;0,012;
 533330;652;240;78;0,192;0,017;0,017;
 533950;622;242;78;0,191;0,022;0,022;
 534576;626;244;76;0,196;0,027;0,027;
 535222;642;242;74;0,170;0,021;0,021;
 535848;630;232;80;0,185;0,023;0,023;
 536448;600;238;76;0,172;0,006;0,006;
 537054;606;236;78;0,200;0,009;0,009;
 537666;610;236;78;0,204;0,005;0,005;
 538266;600;238;78;0,227;0,006;0,006;
 538840;572;242;76;0,226;0,002;0,002;
 539416;578;230;78;0,232;0,001;0,001;
 539992;576;228;78;0,192;0,000;0,000;
 540586;596;232;80;0,196;-0,001;-0,001;
 541188;602;234;82;0,184;0,001;0,001;
Laikas-0:9:2(kraujospûdþio reikðmiø pakeitimas)(0 [W]);
 541786;596;232;80;0,180;-0,002;-0,002;
 542408;624;234;80;0,146;0,000;0,000;
 543092;684;242;80;0,181;0,005;0,005;
 543696;602;240;80;0,168;-0,006;-0,006;
 544312;618;238;82;0,216;0,000;0,000;
 544918;604;236;80;0,176;-0,002;-0,002;
 545546;630;236;80;0,189;0,001;0,001;
 546142;598;234;84;0,183;0,002;0,002;
 546740;594;238;80;0,204;-0,010;-0,010;
 547336;596;236;76;0,191;0,002;0,002;
 547930;596;230;80;0,192;0,006;0,006;
 548508;574;228;76;0,170;0,001;0,001;
 549080;572;224;76;0,192;0,002;0,002;
 549654;576;230;78;0,198;0,002;0,002;
 550242;588;238;78;0,232;0,001;0,001;
 550820;576;238;78;0,229;-0,001;-0,001;
 551404;588;232;80;0,233;0,001;0,001;
 552000;594;238;78;0,196;0,000;0,000;
 552608;606;232;78;0,229;0,000;0,000;
 553196;588;240;80;0,205;-0,001;-0,001;
 553784;590;232;80;0,215;-0,001;-0,001;
 554372;590;228;78;0,212;-0,001;-0,001;
 554976;602;242;78;0,216;0,001;0,001;
 555576;600;240;80;0,224;0,004;0,004;
 556180;602;236;78;0,216;0,001;0,001;
 556800;622;242;76;0,136;0,022;0,022;
 557508;708;238;76;0,150;0,028;0,028;
 558140;632;236;80;0,115;0,018;0,018;
 558770;632;238;80;0,155;0,008;0,008;
 559402;630;238;78;0,148;0,018;0,018;
 560106;704;250;78;0,198;0,014;0,014;
 560708;602;248;80;0,134;0,106;0,106;
 561530;824;268;78;0,034;0,048;0,048;
 562464;934;266;80;0,072;0,184;0,184;
 563248;784;264;82;0,034;0,227;0,227;
 564032;786;264;78;0,128;0,113;0,113;
Laikas-0:9:24(ekg registravimas á failà(0 [W]);
 564788;754;268;78;0,088;0,147;0,147;
 565586;798;254;80;0,118;0,141;0,141;
 566340;752;260;76;0,071;0,173;0,173;
 567172;834;268;78;0,086;0,200;0,200;
 567986;812;264;78;0,077;0,203;0,203;
 568764;778;258;78;0,060;0,226;0,226;
 569598;836;262;78;0,055;0,219;0,219;
 570470;872;272;80;0,044;0,255;0,255;
 571304;832;262;78;0,039;0,242;0,242;
 572154;852;262;80;0,054;0,220;0,220;
 572990;836;270;80;0,050;0,242;0,242;
 573820;828;266;76;0,070;0,226;0,226;
 574672;854;274;80;0,067;0,217;0,217;
 575488;816;266;80;0,096;0,192;0,192;
 576260;770;268;76;0,106;0,173;0,173;
 577054;796;272;78;0,114;0,203;0,203;
 577862;806;266;76;0,126;0,170;0,170;
 578612;752;266;78;0,123;0,193;0,193;
 579404;792;276;78;0,121;0,177;0,177;
 580228;822;270;78;0,118;0,200;0,200;
 581028;802;268;78;0,092;0,269;0,269;
 581882;852;280;76;0,087;0,292;0,292;
 582762;880;280;76;0,082;0,318;0,318;
 583604;842;272;78;0,072;0,333;0,333;
 584464;860;276;78;0,077;0,292;0,292;
 585302;840;274;76;0,118;0,222;0,222;
 586062;758;276;78;0,132;0,106;0,106;
 586794;734;258;82;0,197;0,090;0,090;
 587520;726;264;78;0,190;0,052;0,052;
 588220;698;264;78;0,200;0,049;0,049;
 588964;748;268;84;0,159;0,102;0,102;
 589800;832;274;78;0,088;0,102;0,102;
 590668;870;268;82;0,081;0,247;0,247;
 591518;850;276;78;0,064;0,217;0,217;
 592334;816;268;78;0,100;0,217;0,217;
 593120;784;268;78;0,104;0,192;0,192;
 593906;788;268;78;0,112;0,173;0,173;
 594692;786;264;78;0,110;0,173;0,173;
 595476;784;266;78;0,129;0,162;0,162;
 596224;748;268;76;0,150;0,166;0,166;
 596960;734;264;74;0,181;0,145;0,145;
 597696;736;266;76;0,196;0,132;0,132;
 598400;704;264;76;0,196;0,135;0,135;
 599118;718;266;74;0,208;0,111;0,111;
 599820;702;262;76;0,208;0,092;0,092;
 600504;684;260;78;0,212;0,083;0,083;
 601204;700;262;76;0,221;0,065;0,065;
Laikas-0:10:1(kraujospûdþio reikðmiø pakeitimas)(0 [W]);
 601910;708;266;78;0,204;0,087;0,087;
 602622;708;260;76;0,221;0,072;0,072;
 603286;666;258;76;0,231;0,068;0,068;
 603942;656;262;76;0,286;0,036;0,036;
 604572;630;262;78;0,288;0,040;0,040;
 605182;608;248;74;0,282;0,020;0,020;
 605782;602;242;76;0,269;0,017;0,017;
 606370;590;244;76;0,260;0,018;0,018;
 606970;596;244;74;0,293;0,013;0,013;
 607556;588;246;76;0,283;0,002;0,002;
 608152;598;246;80;0,298;0,008;0,008;
 608756;602;246;76;0,259;0,002;0,002;
 609376;620;244;76;0,255;0,009;0,009;
 609966;590;238;78;0,250;0,000;0,000;
 610568;606;246;80;0,242;0,005;0,005;
 611188;618;240;76;0,265;0,004;0,004;
 611796;606;244;76;0,246;0,010;0,010;
 612398;602;244;78;0,255;0,011;0,011;
 612996;600;242;76;0,269;0,006;0,006;
 613594;598;246;78;0,286;0,003;0,003;
 614170;576;248;78;0,288;-0,004;-0,004;
 614736;566;236;80;0,271;0,002;0,002;
 615306;566;230;76;0,247;-0,004;-0,004;
 615860;556;230;74;0,233;0,001;0,001;
 616414;554;228;78;0,251;-0,002;-0,002;
 616966;550;232;78;0,238;0,001;0,001;
 617526;560;228;80;0,274;0,001;0,001;
 618078;560;240;78;0,256;0,007;0,007;
 618638;558;236;82;0,253;0,004;0,004;
 619204;560;226;72;0,233;-0,017;-0,017;
 619764;560;228;70;0,196;-0,014;-0,014;
 620318;560;224;84;0,246;0,039;0,039;
 620884;558;240;70;0,237;-0,011;-0,011;
 621434;550;232;72;0,243;0,007;0,007;
 621988;556;220;76;0,266;-0,002;-0,002;
 622536;554;238;78;0,252;0,001;0,001;
 623082;540;236;74;0,273;0,001;0,001;
 623630;550;226;78;0,214;0,000;0,000;
 624192;560;216;78;0,172;0,000;0,000;
 624774;584;222;80;
