# Supplementary material for: New approach for visualization of relationships between RR and JT intervals
Source: PLoS One. 2017 Apr 5;12(4):e0174279. doi: 10.1371/journal.pone.0174279 (PMC5381794; doi:10.1371/journal.pone.0174279)
Supplement: S1 Data — The supporting information files include unprocessed data from ECG analysis system “Kaunas-Load” for all subjects who were part of this research. (ZIP) [file pone.0174279.s005.zip › Par_Disk_P8.txt]

P8;
   RR (II)
   DJTp (II)
   DQRS (II)
RR(II) / DJTp (II) (Nevid.)300-:-1500 / 100-:-400
RR(II) / DQRS (II) (Nevid.)300-:-1500 / 60-:-140
DJTp(II) / DQRS (II) (Nevid.)100-:-400 / 60-:-140
Laikas-0:0:0(pradþia)(0 [W]);
 96;718;256;76;
Laikas-0:0:0(raminimas)(0 [W]);
 814;718;256;76;0,111;0,112;0,112;
 1530;716;242;76;0,123;0,137;0,137;
 2258;730;256;74;0,098;0,132;0,132;
 2996;736;254;76;0,144;0,140;0,140;
 3710;716;262;76;0,138;0,106;0,106;
 4406;696;250;76;0,097;0,113;0,113;
 5136;728;236;76;0,103;0,124;0,124;
 5864;728;250;74;0,045;0,190;0,190;
 6650;786;244;74;0,067;0,194;0,194;
 7402;754;248;76;0,054;0,167;0,167;
 8136;736;254;78;0,062;0,113;0,113;
 8864;726;232;78;0,062;0,146;0,146;
 9676;810;256;76;0,041;0,178;0,178;
 10470;794;250;74;-0,006;0,370;0,370;
 11382;912;240;74;0,023;0,423;0,423;
 12272;890;264;74;0,000;0,415;0,415;
 13080;810;234;76;0,032;0,283;0,283;
 13840;760;252;76;0,033;0,152;0,152;
 14562;724;266;78;0,092;0,183;0,183;
 15348;782;250;74;0,114;0,157;0,157;
 16132;784;258;76;0,073;0,288;0,288;
 16932;800;268;72;0,056;0,273;0,273;
 17732;800;246;74;0,078;0,278;0,278;
 18516;784;258;76;0,059;0,250;0,250;
 19276;762;260;74;0,126;0,244;0,244;
 20054;776;280;72;0,082;0,273;0,273;
 20856;802;246;74;0,077;0,313;0,313;
 21690;836;262;76;0,028;0,363;0,363;
 22552;860;262;74;0,037;0,330;0,330;
 23378;830;258;76;0,061;0,334;0,334;
 24156;778;276;74;0,097;0,197;0,197;
 24882;726;256;76;0,120;0,216;0,216;
 25670;786;260;76;0,055;0,194;0,194;
 26476;806;244;74;0,004;0,323;0,323;
 27352;874;244;74;0,026;0,376;0,376;
 28190;840;268;74;0,012;0,388;0,388;
 28994;802;266;74;0,083;0,264;0,264;
 29766;774;266;78;0,085;0,252;0,252;
 30572;804;262;76;0,050;0,207;0,207;
 31402;832;250;78;0,028;0,295;0,295;
 32302;898;266;78;0,019;0,281;0,281;
 33138;838;256;78;0,027;0,255;0,255;
 33918;780;252;78;0,051;0,189;0,189;
 34634;714;244;74;0,121;0,086;0,086;
 35294;662;260;78;0,210;0,061;0,061;
 35924;630;268;76;0,272;0,022;0,022;
 36550;624;244;78;0,290;0,022;0,022;
 37182;634;250;78;0,149;0,056;0,056;
 37994;810;264;74;0,076;0,140;0,140;
 38852;858;262;74;0,014;0,350;0,350;
 39706;858;248;78;0,040;0,326;0,326;
 40538;832;274;78;0,027;0,218;0,218;
 41342;804;252;80;0,019;0,266;0,266;
 42236;892;252;78;0,004;0,243;0,243;
 43074;838;238;76;-0,002;0,289;0,289;
 43922;848;230;80;0,004;0,354;0,354;
 44798;874;272;74;0,001;0,323;0,323;
 45626;830;250;74;0,040;0,308;0,308;
 46398;772;248;76;0,056;0,198;0,198;
 47142;746;268;78;0,112;0,114;0,114;
 47854;710;258;78;0,150;0,098;0,098;
 48568;712;248;76;0,137;0,077;0,077;
 49252;684;242;76;0,112;0,143;0,143;
 50030;778;266;74;0,023;0,173;0,173;
 50890;860;240;78;0,000;0,329;0,329;
 51772;882;248;76;0,000;0,334;0,334;
 52612;842;262;76;0,008;0,294;0,294;
 53392;780;292;76;0,086;0,250;0,250;
 54206;812;252;78;0,122;0,212;0,212;
 55002;798;258;76;0,053;0,246;0,246;
 55800;796;258;74;0,077;0,259;0,259;
 56596;796;262;74;0,060;0,269;0,269;
 57398;804;252;76;0,123;0,212;0,212;
 58138;740;276;76;0,099;0,178;0,178;
 58882;744;252;76;0,125;0,131;0,131;
 59610;726;242;76;0,031;0,206;0,206;
 60436;826;240;74;0,030;0,223;0,223;
Laikas-0:1:1(ekg registravimas á failà(0 [W]);
 61296;862;258;78;0,010;0,322;0,322;
Laikas-0:1:1(automatinis krûvio keitimas)(50 [W]);
 62128;830;248;76;0,031;0,258;0,258;
 62870;742;248;74;0,058;0,165;0,165;
 63568;700;264;76;0,164;0,089;0,089;
 64240;672;266;78;0,225;0,050;0,050;
 64900;660;248;78;0,219;0,028;0,028;
 65532;630;240;78;0,135;0,026;0,026;
 66156;626;220;76;0,055;0,019;0,019;
 66772;614;192;76;0,013;0,026;0,026;
 67374;602;182;74;0,044;0,018;0,018;
 67972;598;240;76;0,064;0,009;0,009;
 68558;588;232;78;0,234;0,002;0,002;
 69138;578;234;78;0,216;0,003;0,003;
 69722;584;236;76;0,220;0,002;0,002;
 70302;582;230;78;0,242;0,007;0,007;
 70888;586;244;76;-0,086;0,002;0,002;
 71466;576;116;78;0,148;0,005;0,005;
 72040;576;204;76;-0,137;0,001;0,001;
 72618;578;232;78;0,150;0,001;0,001;
 73194;576;234;78;0,250;0,001;0,001;
 73770;574;242;76;0,251;0,002;0,002;
 74358;588;238;76;0,260;0,009;0,009;
 74968;610;244;76;0,216;0,013;0,013;
 75582;614;234;76;0,221;0,018;0,018;
 76194;614;240;76;0,204;0,018;0,018;
 76802;608;242;76;0,019;0,011;0,011;
 77404;602;166;78;0,093;0,006;0,006;
 77996;592;206;78;-0,009;0,003;0,003;
 78588;590;226;78;0,129;0,004;0,004;
 79174;586;238;76;0,185;0,005;0,005;
 79766;592;230;76;0,221;0,008;0,008;
 80358;592;236;76;0,211;0,010;0,010;
 80954;596;240;76;0,208;0,009;0,009;
 81542;590;230;76;0,212;0,010;0,010;
 82130;586;232;76;0,177;0,003;0,003;
 82704;576;222;78;0,080;0,002;0,002;
 83276;572;186;78;0,097;0,001;0,001;
 83838;560;206;76;0,072;0,000;0,000;
 84396;560;236;78;0,120;0,002;0,002;
 84956;560;206;76;0,219;0,000;0,000;
 85520;564;232;78;0,111;0,002;0,002;
 86084;564;202;76;0,173;0,000;0,000;
 86640;556;218;80;0,114;0,001;0,001;
 87190;550;214;78;0,144;0,008;0,008;
 87736;546;208;80;0,175;0,004;0,004;
 88280;544;226;80;0,132;0,013;0,013;
 88824;544;200;80;0,202;0,009;0,009;
 89380;558;230;80;0,143;-0,003;-0,003;
 89966;584;228;78;0,196;-0,003;-0,003;
 90562;598;232;78;0,173;0,005;0,005;
 91164;600;228;76;0,177;0,002;0,002;
 91760;598;232;80;0,202;0,014;0,014;
 92354;588;240;74;0,190;0,005;0,005;
 92936;582;224;72;0,134;0,009;0,009;
 93514;580;202;78;0,098;0,003;0,003;
 94094;580;204;78;0,080;0,001;0,001;
 94690;598;220;78;0,119;0,004;0,004;
 95312;620;240;76;0,148;0,011;0,011;
 95936;624;236;78;0,176;0,031;0,031;
 96560;624;236;74;0,090;0,010;0,010;
 97162;604;200;80;0,114;0,016;0,016;
 97754;590;218;76;0,038;0,002;0,002;
 98336;582;184;78;0,063;0,002;0,002;
 98908;574;198;78;0,026;0,001;0,001;
 99488;580;192;78;0,086;0,001;0,001;
 100080;590;232;78;0,107;0,002;0,002;
 100674;594;238;76;0,188;0,004;0,004;
 101264;592;226;78;0,150;0,006;0,006;
 101846;582;212;76;0,106;-0,001;-0,001;
 102418;572;204;80;0,098;0,000;0,000;
 102988;570;212;78;0,109;0,000;0,000;
 103544;558;220;78;0,152;0,000;0,000;
 104098;552;222;78;0,191;0,000;0,000;
 104660;560;230;76;0,220;-0,001;-0,001;
 105234;576;234;76;0,174;0,002;0,002;
 105818;584;216;78;0,190;0,009;0,009;
 106410;590;228;74;0,150;0,007;0,007;
 107002;594;232;78;0,158;0,012;0,012;
 107596;592;220;76;0,162;0,005;0,005;
 108176;580;222;76;0,122;0,006;0,006;
 108748;572;210;76;0,156;0,003;0,003;
 109308;560;224;76;0,159;0,002;0,002;
 109864;556;228;76;0,200;0,001;0,001;
 110416;552;224;76;0,198;0,001;0,001;
 110976;560;220;76;0,184;0,002;0,002;
 111552;576;226;76;0,173;0,002;0,002;
 112142;590;228;78;0,188;0,006;0,006;
 112740;600;234;76;0,139;0,005;0,005;
 113338;598;214;78;0,233;0,019;0,019;
 113926;586;252;72;0,203;0,016;0,016;
 114508;584;248;74;0,322;0,026;0,026;
 115080;572;242;74;0,288;0,023;0,023;
 115650;568;236;72;0,264;0,024;0,024;
 116222;574;236;72;0,205;0,032;0,032;
 116832;608;230;74;0,161;0,050;0,050;
 117470;638;230;72;0,138;0,067;0,067;
 118118;650;238;72;0,059;0,092;0,092;
 118766;646;202;72;0,125;0,092;0,092;
 119398;634;238;72;0,082;0,067;0,067;
 120012;612;252;74;0,134;0,060;0,060;
 120610;598;206;72;0,180;0,032;0,032;
 121192;582;220;74;0,121;0,024;0,024;
Laikas-0:2:2(ekg registravimas á failà(50 [W]);
 121760;568;234;74;0,223;0,022;0,022;
Laikas-0:2:2(automatinis krûvio keitimas)(100 [W]);
 122334;574;244;72;0,265;0,022;0,022;
 122932;598;242;74;0,218;0,032;0,032;
 123560;630;236;76;0,126;0,026;0,026;
 124198;638;218;78;0,107;0,032;0,032;
 124848;648;230;76;0,068;0,030;0,030;
 125496;650;220;76;0,107;0,030;0,030;
 126138;640;234;78;0,073;0,029;0,029;
 126768;628;212;76;0,119;0,022;0,022;
 127388;624;230;76;0,050;0,022;0,022;
 128008;618;196;76;0,112;0,012;0,012;
 128602;594;226;78;0,082;0,008;0,008;
 129180;580;236;76;0,130;0,008;0,008;
 129754;572;206;74;0,208;0,004;0,004;
 130318;564;232;78;0,164;0,005;0,005;
 130876;558;238;76;0,181;0,000;0,000;
 131430;554;204;78;0,260;0,002;0,002;
 131992;562;240;76;0,169;0,000;0,000;
 132558;568;222;78;0,216;0,002;0,002;
 133134;572;222;76;0,177;0,001;0,001;
 133714;582;226;76;0,144;0,006;0,006;
 134298;586;218;76;0,083;0,005;0,005;
 134874;574;192;76;0,132;0,004;0,004;
 135442;570;228;76;0,105;0,003;0,003;
 136010;566;224;76;0,145;0,002;0,002;
 136578;568;206;76;0,199;0,003;0,003;
 137154;578;242;76;0,156;0,003;0,003;
 137732;576;226;76;0,199;0,004;0,004;
 138314;580;220;76;0,181;0,006;0,006;
 138894;584;232;76;0,156;0,005;0,005;
 139474;578;220;76;0,213;0,001;0,001;
 140040;568;234;78;0,182;0,002;0,002;
 140610;566;224;76;0,119;0,000;0,000;
 141168;560;194;78;0,145;0,001;0,001;
 141718;550;218;76;0,119;0,000;0,000;
 142260;546;232;78;0,202;0,001;0,001;
 142814;550;222;76;0,222;0,000;0,000;
 143382;568;224;78;0,164;0,000;0,000;
 143958;578;218;78;0,132;0,000;0,000;
 144544;586;214;76;0,103;0,004;0,004;
 145140;594;214;76;0,056;0,010;0,010;
 145736;598;196;76;0,114;0,010;0,010;
 146324;588;234;76;0,094;0,004;0,004;
 146906;580;224;78;0,175;0,000;0,000;
 147474;570;218;78;0,187;0,000;0,000;
 148038;562;232;78;0,198;0,000;0,000;
 148598;560;232;78;0,224;0,000;0,000;
 149156;558;226;76;0,225;0,000;0,000;
 149722;568;228;78;0,196;0,002;0,002;
 150288;566;222;76;0,170;0,000;0,000;
 150856;568;214;76;0,185;0,001;0,001;
 151412;556;226;76;0,191;-0,002;-0,002;
 151958;546;230;78;0,179;0,000;0,000;
 152496;540;204;78;0,151;0,001;0,001;
 153030;530;198;76;0,146;0,002;0,002;
 153552;524;220;78;0,156;0,002;0,002;
 154076;522;216;78;0,225;0,002;0,002;
 154606;530;224;76;0,192;-0,001;-0,001;
 155154;548;218;76;0,182;-0,001;-0,001;
 155714;560;218;76;0,094;0,001;0,001;
 156274;560;192;76;0,110;0,000;0,000;
 156836;562;212;78;0,091;0,002;0,002;
 157394;558;222;76;0,114;0,000;0,000;
 157954;560;206;76;0,123;0,000;0,000;
 158500;548;204;78;0,139;-0,002;-0,002;
 159040;542;230;78;0,148;0,001;0,001;
 159580;536;212;78;0,185;0,002;0,002;
 160120;540;210;78;0,145;0,002;0,002;
 160664;544;210;78;0,172;0,000;0,000;
 161210;546;222;76;0,167;-0,001;-0,001;
 161758;548;216;76;0,108;0,000;0,000;
 162314;556;190;74;0,159;0,001;0,001;
 162862;550;226;78;0,098;-0,003;-0,003;
 163410;546;204;78;0,132;0,000;0,000;
 163952;542;198;76;0,107;0,000;0,000;
 164488;538;204;76;0,095;0,000;0,000;
 165018;528;198;78;0,164;0,001;0,001;
 165538;522;228;78;0,158;0,004;0,004;
 166058;522;212;78;0,205;0,002;0,002;
 166588;526;212;76;0,133;0,004;0,004;
 167118;530;198;78;0,120;0,001;0,001;
 167652;536;202;76;0,076;0,000;0,000;
 168192;538;190;76;0,116;0,000;0,000;
 168736;544;216;76;0,104;0,000;0,000;
 169280;544;212;76;0,158;0,000;0,000;
 169822;544;210;78;0,104;0,000;0,000;
 170362;538;194;78;0,107;0,003;0,003;
 170894;532;198;78;0,103;0,003;0,003;
 171422;530;214;78;0,137;-0,004;-0,004;
 171946;522;212;72;0,192;-0,002;-0,002;
 172458;516;218;72;0,167;0,006;0,006;
 172974;512;204;72;0,222;0,004;0,004;
 173494;520;222;72;0,189;0,004;0,004;
 174036;544;220;74;0,123;0,008;0,008;
 174590;552;190;72;0,136;0,011;0,011;
 175142;552;210;72;0,087;0,016;0,016;
 175700;558;216;74;0,144;0,019;0,019;
 176258;558;220;72;0,155;0,015;0,015;
 176816;558;220;74;0,119;0,019;0,019;
 177370;552;200;72;0,108;0,014;0,014;
 177914;544;200;72;0,094;0,010;0,010;
 178448;536;208;74;0,140;0,005;0,005;
 178976;528;222;74;0,183;0,005;0,005;
 179498;522;220;72;0,150;0,002;0,002;
 180016;520;190;74;0,174;0,003;0,003;
 180540;524;214;74;0,089;0,002;0,002;
 181074;530;190;72;0,096;0,002;0,002;
 181608;538;192;76;0,060;0,000;0,000;
 182148;540;194;76;0,069;0,000;0,000;
Laikas-0:3:3(ekg registravimas á failà(100 [W]);
 182686;536;200;78;0,052;0,000;0,000;
Laikas-0:3:3(automatinis krûvio keitimas)(150 [W]);
 183220;536;184;76;0,058;0,002;0,002;
 183754;532;186;78;0,068;0,001;0,001;
 184282;530;212;78;0,072;0,002;0,002;
 184808;524;186;76;0,140;0,005;0,005;
 185322;516;208;78;0,068;0,002;0,002;
 185836;514;182;76;0,131;-0,001;-0,001;
 186350;512;206;74;0,072;0,002;0,002;
 186856;506;186;76;0,110;0,000;0,000;
 187364;508;192;76;0,116;0,007;0,007;
 187874;510;210;78;0,163;0,005;0,005;
 188392;516;220;76;0,168;0,002;0,002;
 188916;524;202;76;0,181;0,002;0,002;
 189438;524;212;78;0,134;0,002;0,002;
 189958;520;204;78;0,123;0,004;0,004;
 190476;518;194;76;0,105;0,004;0,004;
 190992;516;192;76;0,084;-0,001;-0,001;
 191502;510;190;72;0,074;-0,002;-0,002;
 192014;512;186;72;0,069;0,001;0,001;
 192520;506;184;74;0,074;0,002;0,002;
 193030;508;194;72;0,099;0,000;0,000;
 193534;506;206;72;0,100;0,002;0,002;
 194038;504;186;72;0,137;0,002;0,002;
 194538;502;202;72;0,125;0,003;0,003;
 195036;496;208;70;0,169;0,002;0,002;
 195530;492;204;72;0,164;-0,001;-0,001;
 196020;492;196;74;0,185;0,001;0,001;
 196514;494;210;72;0,153;-0,001;-0,001;
 197014;502;202;72;0,197;0,000;0,000;
 197520;504;210;74;0,169;0,002;0,002;
 198030;510;208;72;0,188;0,000;0,000;
 198538;510;208;72;0,165;0,004;0,004;
 199052;512;206;70;0,181;0,004;0,004;
 199558;506;210;72;0,149;0,000;0,000;
 200064;506;198;74;0,186;0,003;0,003;
 200568;504;212;70;0,110;0,002;0,002;
 201068;500;184;72;0,172;0,004;0,004;
 201564;498;210;72;0,128;0,000;0,000;
 202058;494;208;74;0,192;0,001;0,001;
 202552;492;206;72;0,204;0,000;0,000;
 203048;496;210;72;0,181;0,001;0,001;
 203548;500;204;72;0,184;0,001;0,001;
 204052;502;204;72;0,133;0,002;0,002;
 204552;502;194;72;0,084;0,002;0,002;
 205052;500;178;72;0,086;0,001;0,001;
 205544;494;190;72;0,084;0,001;0,001;
 206036;490;202;72;0,139;0,000;0,000;
 206526;490;206;74;0,223;-0,001;-0,001;
 207010;484;222;74;0,265;0,000;0,000;
 207492;482;222;72;0,328;0,000;0,000;
 207972;478;220;72;0,291;0,000;0,000;
 208448;478;210;72;0,248;0,000;0,000;
 208930;482;206;70;0,119;0,000;0,000;
 209422;492;174;74;0,168;0,001;0,001;
 209916;496;208;72;0,101;-0,001;-0,001;
 210416;498;202;72;0,149;0,001;0,001;
 210910;492;192;72;0,165;-0,001;-0,001;
 211396;490;212;74;0,164;0,001;0,001;
 211886;488;208;72;0,141;-0,002;-0,002;
 212370;482;182;68;0,182;0,002;0,002;
 212846;480;208;72;0,102;0,000;0,000;
 213326;478;180;72;0,166;0,000;0,000;
 213800;476;200;74;0,100;0,000;0,000;
 214282;480;188;72;0,149;0,002;0,002;
 214760;480;198;74;0,111;0,000;0,000;
 215246;484;186;72;0,135;0,000;0,000;
 215730;484;194;72;0,126;0,000;0,000;
 216210;482;198;72;0,103;0,000;0,000;
 216690;478;178;72;0,134;0,000;0,000;
 217166;476;196;72;0,126;0,000;0,000;
 217638;474;208;72;0,164;0,000;0,000;
 218108;468;194;70;0,161;0,001;0,001;
 218578;470;188;72;0,124;0,000;0,000;
 219050;472;188;72;0,083;0,000;0,000;
 219530;480;176;72;0,040;0,000;0,000;
 220018;488;162;72;0,047;0,000;0,000;
 220508;488;180;72;0,042;0,000;0,000;
 220988;482;190;72;0,084;0,000;0,000;
 221464;478;186;72;0,116;0,000;0,000;
 221942;476;194;70;0,121;0,000;0,000;
 222414;472;194;70;0,157;-0,002;-0,002;
 222882;470;202;74;0,183;0,001;0,001;
 223352;468;206;72;0,188;0,001;0,001;
 223820;468;196;72;0,184;0,001;0,001;
 224292;472;196;72;0,112;0,001;0,001;
 224768;474;176;72;0,120;0,001;0,001;
 225240;474;188;72;0,097;0,000;0,000;
 225714;472;194;70;0,131;0,001;0,001;
 226182;472;192;74;0,111;0,001;0,001;
 226656;472;178;72;0,103;0,001;0,001;
 227124;468;182;72;0,079;0,001;0,001;
 227584;462;180;72;0,074;0,001;0,001;
 228048;462;176;72;0,095;0,001;0,001;
 228508;460;186;72;0,087;0,000;0,000;
 228978;468;184;70;0,122;0,001;0,001;
 229444;470;190;72;0,132;0,000;0,000;
 229916;470;198;72;0,145;0,000;0,000;
 230388;468;192;70;0,105;0,000;0,000;
 230856;470;172;70;0,098;0,001;0,001;
 231320;462;182;70;0,097;0,001;0,001;
 231780;462;202;70;0,139;0,001;0,001;
 232244;462;200;70;0,204;0,000;0,000;
 232700;458;202;70;0,211;0,000;0,000;
 233156;456;204;70;0,141;0,000;0,000;
 233612;456;172;70;0,135;0,000;0,000;
 234068;456;180;70;0,099;0,000;0,000;
 234524;458;192;70;0,161;0,000;0,000;
 234984;460;208;70;0,197;0,000;0,000;
 235440;456;200;70;0,261;0,000;0,000;
 235900;458;210;70;0,210;0,000;0,000;
 236352;454;196;70;0,247;0,000;0,000;
 236804;452;206;70;0,238;0,000;0,000;
 237256;448;212;70;0,221;0,000;0,000;
 237704;452;194;70;0,302;0,000;0,000;
 238156;450;220;70;0,203;0,000;0,000;
 238612;454;192;70;0,162;0,000;0,000;
 239068;458;176;70;0,137;0,000;0,000;
 239528;458;190;70;0,134;0,000;0,000;
 239982;456;204;70;0,144;0,000;0,000;
 240434;454;182;70;0,231;0,000;0,000;
 240888;450;210;68;0,175;0,001;0,001;
 241334;450;202;70;0,227;-0,001;-0,001;
 241782;446;194;70;0,137;0,000;0,000;
 242226;444;172;70;0,136;0,001;0,001;
 242674;448;184;70;0,088;0,001;0,001;
 243122;448;174;70;0,055;0,000;0,000;
Laikas-0:4:3(ekg registravimas á failà(150 [W]);
 243574;452;156;70;0,045;0,000;0,000;
Laikas-0:4:3(automatinis krûvio keitimas)(200 [W]);
 244026;450;164;70;0,057;0,000;0,000;
 244474;452;202;70;0,102;0,000;0,000;
 244926;452;192;70;0,217;0,000;0,000;
 245374;448;202;70;0,149;0,000;0,000;
 245822;446;178;70;0,143;0,001;0,001;
 246266;446;178;70;0,137;0,001;0,001;
 246718;448;200;70;0,173;0,001;0,001;
 247166;448;204;70;0,229;0,000;0,000;
 247614;450;202;70;0,311;-0,005;-0,005;
 248058;446;224;60;0,311;0,014;0,014;
 248506;446;216;70;0,247;0,072;0,072;
 248950;444;182;58;0,282;0,019;0,019;
 249398;444;208;62;0,172;-0,022;-0,022;
 249840;444;192;74;-0,117;0,078;0,078;
 250728;890;198;82;0,185;0,050;0,050;
 251176;440;198;72;-0,116;-0,066;-0,066;
 251616;444;210;76;0,239;0,018;0,018;
 252048;446;198;78;-0,226;-0,140;-0,140;
 252940;894;168;62;0,140;0,137;0,137;
 253404;452;162;54;-0,123;-0,031;-0,031;
 253852;450;176;74;0,085;-0,040;-0,040;
 254304;448;202;74;0,140;0,004;0,004;
 254748;446;194;70;0,274;-0,014;-0,014;
 255188;442;216;64;0,217;0,007;0,007;
 255628;440;194;74;0,252;-0,012;-0,012;
 256068;438;196;74;0,154;0,013;0,013;
 256508;440;182;74;0,222;0,009;0,009;
 256946;442;210;72;0,159;0,027;0,027;
 257390;440;184;80;0,176;0,036;0,036;
 257830;442;180;82;0,106;0,130;0,130;
 258266;438;176;86;0,107;0,130;0,130;
 258704;436;178;80;0,121;0,180;0,180;
 259140;438;194;86;0,132;0,074;0,074;
 259578;436;182;74;0,079;0,028;0,028;
 260016;438;156;72;0,075;0,008;0,008;
 260456;440;170;72;0,065;0,007;0,007;
 260894;438;192;74;0,124;0,006;0,006;
 261332;438;196;72;0,192;0,009;0,009;
 261768;436;194;72;0,152;0,009;0,009;
 262202;436;176;74;0,180;0,010;0,010;
 262636;432;192;72;0,141;0,011;0,011;
 263068;432;188;72;0,192;0,008;0,008;
 263500;432;192;72;0,170;0,005;0,005;
 263934;434;186;70;0,200;0,007;0,007;
 264364;432;196;72;0,066;0,005;0,005;
 264796;430;142;72;0,177;0,008;0,008;
 265224;430;196;72;0,068;0,000;0,000;
 265656;428;194;68;0,216;0,008;0,008;
 266080;426;192;72;0,148;0,001;0,001;
 266508;426;170;72;0,160;0,013;0,013;
 266932;426;180;72;0,112;0,013;0,013;
 267356;424;178;72;0,182;0,014;0,014;
 267782;428;202;74;0,200;0,018;0,018;
 268206;424;198;74;0,255;0,022;0,022;
 268630;424;196;74;0,223;0,019;0,019;
 269052;420;186;72;0,133;0,016;0,016;
 269474;422;162;72;0,179;0,013;0,013;
 269896;422;196;72;0,132;0,013;0,013;
 270318;420;188;72;0,203;0,016;0,016;
 270740;424;188;74;0,196;0,011;0,011;
 271164;424;194;70;0,128;0,015;0,015;
 271586;422;162;72;0,180;0,009;0,009;
 272006;420;190;72;0,106;0,009;0,009;
 272428;420;174;70;0,142;0,015;0,015;
 272840;418;176;74;0,142;0,012;0,012;
 273258;414;186;72;0,112;0,018;0,018;
 273674;416;166;72;0,094;0,010;0,010;
 274092;418;160;70;0,063;0,007;0,007;
 274508;416;164;70;0,092;0,007;0,007;
 274922;416;190;72;0,137;0,010;0,010;
 275338;414;192;72;0,200;0,016;0,016;
 275750;414;184;72;0,177;0,018;0,018;
 276162;412;174;72;0,094;0,018;0,018;
 276574;410;154;72;0,059;0,023;0,023;
 276984;410;152;74;0,053;0,021;0,021;
 277398;412;166;72;0,062;0,020;0,020;
 277810;416;172;72;0,129;0,022;0,022;
 278224;414;190;74;0,117;0,018;0,018;
 278638;412;166;72;0,185;0,023;0,023;
 279050;410;186;72;0,154;0,018;0,018;
 279456;408;194;72;0,144;0,023;0,023;
 279866;410;162;74;0,155;0,021;0,021;
 280276;408;176;72;0,088;0,016;0,016;
 280686;410;166;70;0,094;0,016;0,016;
 281096;412;164;72;0,066;0,013;0,013;
 281512;414;158;72;0,044;0,020;0,020;
 281926;416;152;74;0,037;0,024;0,024;
 282338;412;150;74;0,057;0,023;0,023;
 282752;412;180;72;0,071;0,023;0,023;
 283160;410;164;72;0,130;0,018;0,018;
 283568;410;176;72;0,088;0,018;0,018;
 283976;406;166;72;0,087;0,018;0,018;
 284384;408;160;72;0,106;0,018;0,018;
 284796;412;182;72;0,120;0,006;0,006;
 285208;410;188;68;0,155;0,010;0,010;
 285614;408;176;70;0,186;0,004;0,004;
 286020;406;188;72;0,155;0,016;0,016;
 286426;406;182;74;0,128;0,026;0,026;
 286830;404;164;74;0,158;0,026;0,026;
 287236;404;186;72;0,078;0,023;0,023;
 287644;408;150;72;0,078;0,006;0,006;
 288056;412;154;68;0,047;0,014;0,014;
 288464;412;162;72;0,079;0,006;0,006;
 288876;410;182;72;0,128;0,018;0,018;
 289282;408;186;72;0,141;0,018;0,018;
 289690;408;168;72;0,148;0,023;0,023;
 290100;408;176;74;0,082;0,021;0,021;
 290510;408;156;72;0,125;0,023;0,023;
 290918;410;182;72;0,128;0,013;0,013;
 291332;414;198;70;0,202;0,011;0,011;
 291744;410;188;70;0,213;0,011;0,011;
 292154;412;182;72;0,160;0,013;0,013;
 292562;408;174;72;0,155;0,013;0,013;
 292972;410;182;70;0,135;0,016;0,016;
 293382;408;176;72;0,162;0,013;0,013;
 293790;410;184;72;0,139;0,018;0,018;
 294202;412;174;72;0,185;0,020;0,020;
 294616;416;192;74;0,127;0,012;0,012;
 295036;418;168;70;0,176;0,018;0,018;
 295450;414;184;72;0,145;0,013;0,013;
 295860;412;190;74;0,150;0,021;0,021;
 296274;412;168;72;0,112;0,023;0,023;
 296682;408;160;72;0,074;0,023;0,023;
 297088;408;160;74;0,091;0,026;0,026;
 297500;410;182;74;0,120;0,010;0,010;
 297914;412;186;68;0,155;0,026;0,026;
 298320;408;176;74;0,130;0,009;0,009;
 298730;410;166;72;0,094;0,023;0,023;
 299136;404;164;72;0,098;0,023;0,023;
 299538;406;176;74;0,102;0,021;0,021;
 299944;404;176;72;0,147;0,023;0,023;
 300352;406;184;72;0,151;0,013;0,013;
 300758;406;182;70;0,093;0,011;0,011;
 301166;408;150;70;0,136;0,011;0,011;
 301572;408;182;72;0,135;0,013;0,013;
 301976;404;222;72;0,218;0,018;0,018;
 302380;402;176;72;0,243;0,018;0,018;
 302780;402;178;72;0,131;0,018;0,018;
 303184;404;176;72;0,128;0,018;0,018;
 303588;404;172;72;0,074;0,023;0,023;
 303994;406;152;74;0,120;-0,022;-0,022;
Laikas-0:5:4(ekg registravimas á failà(200 [W]);
 304406;408;184;58;0,094;0,034;0,034;
Laikas-0:5:4(automatinis krûvio keitimas)(250 [W]);
 304812;410;182;72;0,101;-0,025;-0,025;
 305220;408;154;72;0,066;0,018;0,018;
 305628;406;150;72;0,057;0,018;0,018;
 306032;408;170;72;0,087;0,018;0,018;
Laikas-0:5:6(poslinkis á deðinæ)(0 [W]);
 306440;406;190;72;0,134;0,018;0,018;
Laikas-0:5:6(automatinis krûvio keitimas)(0 [W]);
 306848;408;176;72;0,126;0,018;0,018;
 307256;408;162;72;0,066;0,006;0,006;
 307672;414;152;68;0,045;0,014;0,014;
 308084;414;152;72;0,058;0,006;0,006;
 308496;412;176;72;0,070;0,013;0,013;
 308908;412;170;70;0,109;0,011;0,011;
 309316;404;168;70;0,109;0,008;0,008;
 309724;410;176;70;0,087;0,006;0,006;
 310140;416;162;70;0,147;0,006;0,006;
 310560;420;194;70;0,119;0,004;0,004;
 310980;420;180;70;0,172;0,004;0,004;
 311400;420;182;70;0,165;0,004;0,004;
 311820;420;190;70;0,135;0,006;0,006;
 312232;412;170;70;0,188;0,006;0,006;
 312648;414;190;70;0,156;0,006;0,006;
 313068;420;190;70;0,216;0,001;0,001;
 313490;424;192;68;0,196;0,000;0,000;
 313914;424;188;68;0,179;0,000;0,000;
 314336;422;182;70;0,143;0,001;0,001;
 314760;424;176;70;0,124;0,004;0,004;
 315180;418;176;70;0,148;0,003;0,003;
 315604;428;196;70;0,140;0,003;0,003;
 316040;434;180;70;0,185;0,001;0,001;
 316484;444;192;70;0,132;0,001;0,001;
 316928;444;180;70;0,152;-0,001;-0,001;
 317370;442;188;68;0,131;0,001;0,001;
 317808;436;184;70;0,158;0,000;0,000;
 318244;438;192;70;0,179;-0,002;-0,002;
 318696;452;202;68;0,173;0,001;0,001;
 319166;470;192;70;0,113;0,002;0,002;
 319646;480;176;70;0,112;0,001;0,001;
 320118;472;186;70;0,075;0,001;0,001;
 320582;464;180;70;0,101;0,000;0,000;
 321034;454;182;70;0,098;0,000;0,000;
 321486;448;182;70;0,101;0,000;0,000;
 321942;458;180;70;0,116;-0,002;-0,002;
 322412;470;190;68;0,098;0,002;0,002;
 322894;480;184;70;0,106;0,004;0,004;
 323374;480;188;70;0,092;0,001;0,001;
 323842;468;184;70;0,081;0,001;0,001;
 324302;462;176;70;0,107;0,000;0,000;
 324758;456;190;70;0,108;0,000;0,000;
 325222;464;196;70;0,114;0,000;0,000;
 325714;490;184;70;0,108;0,003;0,003;
 326234;520;192;70;0,084;0,010;0,010;
 326762;530;200;70;0,072;0,012;0,012;
 327266;504;180;70;0,077;0,009;0,009;
 327754;488;184;70;0,090;0,001;0,001;
 328230;476;202;72;0,098;0,002;0,002;
 328726;498;190;72;0,161;0,000;0,000;
 329246;520;210;72;0,104;0,004;0,004;
 329778;532;196;72;0,146;0,008;0,008;
 330292;512;206;70;0,107;0,004;0,004;
 330782;494;194;72;0,104;0,000;0,000;
 331266;480;182;72;0,104;-0,001;-0,001;
 331744;480;190;74;0,085;0,000;0,000;
 332252;506;190;70;0,083;-0,002;-0,002;
 332794;542;192;72;0,069;0,014;0,014;
 333358;564;200;72;0,052;0,013;0,013;
 333904;548;190;74;0,052;0,013;0,013;
 334426;524;188;72;0,053;0,005;0,005;
 334934;504;188;72;0,070;0,007;0,007;
 335432;498;194;70;0,072;0,004;0,004;
 335946;516;188;72;0,085;0,009;0,009;
 336482;536;200;72;0,074;0,010;0,010;
 337034;552;202;72;0,079;0,012;0,012;
 337566;532;192;72;0,098;-0,006;-0,006;
 338076;508;198;76;0,102;-0,005;-0,005;
 338568;494;196;76;0,096;0,006;0,006;
 339064;496;180;76;0,127;0,002;0,002;
 339570;504;204;74;0,081;0,003;0,003;
 340088;518;186;76;0,106;0,000;0,000;
 340604;518;192;76;0,096;-0,001;-0,001;
 341112;506;206;72;0,121;0,000;0,000;
 341614;504;202;74;0,166;-0,002;-0,002;
 342120;506;208;76;0,131;0,001;0,001;
 342618;498;194;78;0,141;0,004;0,004;
 343114;496;196;74;0,110;0,008;0,008;
 343600;486;192;76;0,125;0,004;0,004;
 344084;484;192;76;0,116;0,006;0,006;
 344596;514;198;76;0,106;-0,004;-0,004;
 345168;570;206;76;0,035;-0,008;-0,008;
 345790;620;190;74;0,063;0,012;0,012;
 346368;580;204;76;0,031;0,001;0,001;
 346912;544;202;76;0,082;-0,002;-0,002;
 347456;544;198;78;0,079;0,000;0,000;
 348022;564;198;76;0,069;-0,005;-0,005;
 348612;592;204;74;0,060;0,010;0,010;
 349192;578;202;74;0,056;0,006;0,006;
 349742;552;194;76;0,080;-0,005;-0,005;
 350280;538;208;78;0,074;0,003;0,003;
 350856;574;204;74;0,053;-0,003;-0,003;
 351494;638;202;76;0,042;0,026;0,026;
 352156;664;214;78;0,038;0,035;0,035;
 352776;618;218;74;0,058;0,014;0,014;
 353364;590;212;78;0,084;0,004;0,004;
 353914;552;202;76;0,100;-0,001;-0,001;
 354450;532;206;76;0,083;0,001;0,001;
 355006;556;196;76;0,070;-0,004;-0,004;
 355616;610;206;74;0,021;0,014;0,014;
 356322;708;210;76;0,030;0,074;0,074;
 357044;722;228;76;0,020;0,056;0,056;
 357660;616;212;76;0,060;0,022;0,022;
 358240;580;214;76;0,093;0,008;0,008;
 358812;572;218;76;0,086;0,008;0,008;
 359428;616;208;76;0,042;0,020;0,020;
 360136;708;218;76;0,010;0,068;0,068;
 360916;780;226;76;0,016;0,096;0,096;
 361580;664;214;76;0,017;0,042;0,042;
 362172;592;212;76;0,062;0,014;0,014;
 362744;572;210;76;0,087;0,009;0,009;
 363348;604;214;76;0,051;0,014;0,014;
 364008;660;208;76;0,040;0,038;0,038;
 364712;704;222;76;0,036;0,048;0,048;
 365332;620;220;76;0,062;0,022;0,022;
 365912;580;218;76;0,135;0,004;0,004;
Laikas-0:6:6(ekg registravimas á failà(0 [W]);
 366466;556;226;76;0,127;0,002;0,002;
 367034;566;204;76;0,093;0,003;0,003;
 367664;630;210;78;0,039;0,017;0,017;
 368410;746;228;76;0,029;0,075;0,075;
 369174;764;238;76;0,036;0,111;0,111;
 369816;642;222;74;0,053;0,043;0,043;
 370406;592;212;76;0,126;0,010;0,010;
 370974;566;230;76;0,106;0,005;0,005;
 371550;576;206;76;0,140;0,008;0,008;
 372198;648;232;76;0,032;0,031;0,031;
 372984;786;228;78;-0,054;0,159;0,159;
 373956;974;242;78;0,014;0,268;0,268;
 374738;780;242;76;-0,042;0,217;0,217;
 375434;698;238;76;0,053;0,057;0,057;
 376058;624;220;78;0,105;0,023;0,023;
 376648;588;224;76;0,081;0,012;0,012;
 377274;624;212;78;0,051;0,028;0,028;
 378008;736;226;76;-0,004;0,078;0,078;
 378860;854;232;76;0,022;0,157;0,157;
 379568;708;228;76;-0,006;0,072;0,072;
 380168;598;228;76;0,108;0,002;0,002;
 380738;570;230;78;0,159;0,012;0,012;
 381378;640;232;78;0,059;0,004;0,004;
 382094;716;218;78;0,098;0,048;0,048;
 382788;696;244;76;0,042;0,069;0,069;
 383448;658;226;76;0,110;0,046;0,046;
 384068;620;230;76;0,102;0,017;0,017;
 384662;596;224;78;0,128;0,012;0,012;
 385256;592;220;76;0,102;0,012;0,012;
 385906;650;224;76;0,066;0,035;0,035;
 386654;748;234;76;0,035;0,097;0,097;
 387422;768;234;76;0,058;0,090;0,090;
 388062;640;234;76;0,063;0,029;0,029;
 388656;594;218;78;0,162;0,001;0,001;
 389220;566;230;78;0,167;0,002;0,002;
 389790;566;232;76;0,166;0,000;0,000;
 390376;588;214;78;0,178;0,005;0,005;
 390982;608;232;76;0,111;0,009;0,009;
 391610;626;224;76;0,113;0,029;0,029;
 392232;622;220;74;0,118;0,027;0,027;
 392842;612;232;76;0,126;0,016;0,016;
 393440;596;230;78;0,155;0,010;0,010;
 394030;588;222;76;0,173;0,005;0,005;
 394606;578;228;76;0,156;0,001;0,001;
 395164;558;216;78;0,197;0,001;0,001;
 395712;548;226;76;0,173;0,000;0,000;
 396258;548;220;78;0,162;0,003;0,003;
 396888;628;226;76;-0,084;-0,011;-0,011;
 397918;1030;240;78;0,020;0,228;0,228;
 398776;858;240;76;-0,078;0,307;0,307;
 399522;746;252;78;0,020;0,174;0,174;
 400228;708;240;76;0,112;0,074;0,074;
 400884;654;238;76;0,143;0,025;0,025;
 401486;602;242;78;0,062;0,080;0,080;
 402314;828;238;78;-0,070;0,088;0,088;
 403274;960;242;78;0,014;0,259;0,259;
 404012;738;240;76;-0,035;0,187;0,187;
 404696;684;238;76;0,096;0,082;0,082;
 405354;658;246;76;0,159;0,024;0,024;
 405956;602;240;78;0,200;0,025;0,025;
 406574;618;238;76;0,146;0,017;0,017;
 407276;700;234;78;-0,066;0,106;0,106;
 408300;1026;252;78;0,005;0,266;0,266;
 409176;878;240;78;-0,028;0,317;0,317;
 409940;762;236;78;0,002;0,161;0,161;
 410664;724;230;78;0,062;0,075;0,075;
 411336;674;252;78;0,098;0,034;0,034;
 411938;600;228;76;0,184;0,035;0,035;
 412590;652;244;76;0,130;0,036;0,036;
 413294;704;240;76;0,108;0,063;0,063;
 413982;690;232;76;0,113;0,070;0,070;
 414648;664;246;76;0,142;0,048;0,048;
 415284;636;250;76;0,200;0,030;0,030;
 415892;608;238;76;0,225;0,020;0,020;
 416492;600;238;76;0,204;0,019;0,019;
 417116;624;240;76;-0,044;0,087;0,087;
 418174;1058;258;78;0,018;0,247;0,247;
 419078;902;252;78;-0,024;0,423;0,423;
 419872;796;242;76;0,010;0,190;0,190;
 420590;718;250;78;0,054;0,118;0,118;
 421280;690;236;76;0,155;0,030;0,030;
 421882;602;244;78;0,172;0,015;0,015;
 422456;574;238;76;0,219;0,009;0,009;
 423106;650;242;78;0,060;0,031;0,031;
 423932;826;242;78;0,023;0,132;0,132;
 424834;902;260;76;0,013;0,257;0,257;
 425602;770;248;76;0,034;0,144;0,144;
 426280;676;252;78;0,128;0,046;0,046;
 426900;622;248;78;0,208;0,031;0,031;
Laikas-0:7:7(ekg registravimas á failà(0 [W]);
 427560;660;250;78;0,172;0,034;0,034;
 428266;704;248;76;0,150;0,061;0,061;
 428980;716;252;78;0,134;0,079;0,079;
 429654;672;248;76;0,180;0,038;0,038;
 430280;628;250;78;0,226;0,016;0,016;
 430880;602;248;78;0,251;0,005;0,005;
 431476;592;234;78;0,217;0,004;0,004;
 432080;606;228;78;0,142;0,007;0,007;
 432732;650;226;78;0,103;0,016;0,016;
 433402;670;230;78;0,092;0,031;0,031;
 434058;658;236;78;0,114;0,028;0,028;
 434690;630;242;78;0,150;0,010;0,010;
 435282;592;228;78;0,196;0,010;0,010;
 435872;590;236;76;0,181;0,004;0,004;
 436466;594;228;78;0,209;0,004;0,004;
 437058;592;234;78;0,181;0,003;0,003;
 437642;584;228;78;0,187;0,001;0,001;
 438214;572;224;78;0,184;0,002;0,002;
 438788;574;228;76;0,155;0,004;0,004;
 439394;606;222;74;0,122;0,015;0,015;
 440020;626;218;76;0,091;0,031;0,031;
 440656;636;220;76;0,110;0,029;0,029;
 441288;632;244;76;0,131;0,026;0,026;
 441900;612;234;76;0,180;0,016;0,016;
 442492;592;226;76;0,215;0,004;0,004;
 443068;576;242;78;0,151;0,007;0,007;
 443676;608;216;78;0,199;0,005;0,005;
 444314;638;240;76;0,124;0,022;0,022;
 444974;660;242;76;0,181;0,045;0,045;
 445638;666;252;76;0,169;0,044;0,044;
 446274;636;242;76;0,236;0,020;0,020;
 446880;606;250;78;0,207;0,014;0,014;
 447466;584;228;76;0,236;0,005;0,005;
 448060;596;234;78;0,162;0,019;0,019;
 448760;698;246;78;0,082;0,036;0,036;
 449564;806;246;78;0,043;0,132;0,132;
 450384;818;248;78;0,054;0,148;0,148;
 451078;696;254;76;0,076;0,084;0,084;
 451718;638;238;76;0,162;0,038;0,038;
 452324;608;232;76;0,169;0,029;0,029;
 452982;656;246;78;0,137;0,040;0,040;
 453718;736;250;78;0,035;0,125;0,125;
 454648;932;264;76;0,045;0,215;0,215;
 455438;790;246;78;0,022;0,208;0,208;
 456132;692;258;76;0,117;0,063;0,063;
 456744;612;250;76;0,202;0,024;0,024;
 457358;616;232;78;0,224;0,023;0,023;
 458012;652;248;76;0,105;0,031;0,031;
 458716;706;228;76;0,128;0,066;0,066;
 459442;726;250;78;0,087;0,073;0,073;
 460108;664;244;76;0,140;0,057;0,057;
 460752;644;242;76;0,184;0,032;0,032;
 461386;634;248;78;0,109;0,076;0,076;
 462170;784;246;76;-0,068;0,126;0,126;
 463168;998;246;78;0,037;0,314;0,314;
 463982;816;252;76;-0,048;0,226;0,226;
 464692;708;246;78;0,102;0,088;0,088;
 465334;642;258;76;0,170;0,030;0,030;
 465930;596;230;76;0,222;0,015;0,015;
 466522;592;230;76;0,144;0,018;0,018;
 467162;640;230;76;0,144;0,026;0,026;
 467846;684;244;76;0,128;0,056;0,056;
 468538;694;250;76;0,176;0,060;0,060;
 469194;654;256;76;0,175;0,034;0,034;
 469820;626;234;78;0,244;0,013;0,013;
 470424;606;244;78;0,183;0,019;0,019;
 471074;648;240;76;0,152;0,021;0,021;
 471770;696;238;78;0,111;0,063;0,063;
 472472;702;240;76;0,090;0,059;0,059;
 473142;670;236;78;0,139;0,042;0,042;
 473774;634;254;78;0,165;0,014;0,014;
 474378;602;234;78;0,252;0,003;0,003;
 474954;576;238;78;0,165;0,002;0,002;
 475542;590;214;78;0,185;0,002;0,002;
 476158;616;232;78;0,105;0,008;0,008;
 476788;630;224;76;0,175;0,019;0,019;
 477424;634;250;76;0,152;0,022;0,022;
 478046;624;242;78;0,234;0,019;0,019;
 478652;604;242;76;0,192;0,009;0,009;
 479246;596;228;78;0,217;0,005;0,005;
 479834;586;236;78;0,188;0,008;0,008;
 480448;616;238;76;0,124;0,009;0,009;
 481070;620;210;76;0,122;0,024;0,024;
 481706;638;226;76;0,100;0,026;0,026;
 482330;624;240;76;0,124;0,021;0,021;
 482930;598;220;76;0,191;0,002;0,002;
 483500;570;230;78;0,116;0,002;0,002;
 484054;554;198;76;0,124;0,000;0,000;
 484600;548;202;78;0,113;0,001;0,001;
 485158;556;224;76;0,128;0,000;0,000;
 485736;578;220;78;0,085;0,001;0,001;
 486314;578;190;76;0,168;0,002;0,002;
 486894;578;240;76;0,097;0,004;0,004;
 487466;574;210;76;0,106;0,003;0,003;
Laikas-0:8:8(ekg registravimas á failà(0 [W]);
 488030;566;194;76;0,120;0,002;0,002;
 488586;556;224;76;0,094;-0,002;-0,002;
 489132;544;204;78;0,134;0,000;0,000;
 489696;566;208;78;0,098;-0,001;-0,001;
 490276;578;208;78;0,106;0,000;0,000;
 490862;588;220;78;0,124;0,002;0,002;
 491460;596;232;76;0,126;0,007;0,007;
 492056;596;218;76;0,149;0,019;0,019;
 492650;594;226;74;0,147;0,010;0,010;
 493238;590;234;78;0,153;0,004;0,004;
 493818;580;216;78;0,185;0,004;0,004;
 494390;570;222;74;0,100;0,003;0,003;
 494962;574;200;78;0,063;0,004;0,004;
 495550;586;194;78;0,033;0,003;0,003;
 496168;618;198;76;0,030;0,008;0,008;
 496798;632;212;78;0,058;0,025;0,025;
 497452;652;240;76;0,101;0,030;0,030;
 498096;646;244;76;0,051;0,026;0,026;
 498726;628;188;78;0,107;0,017;0,017;
 499334;608;220;78;0,034;0,008;0,008;
 499938;606;230;78;0,055;0,007;0,007;
 500582;644;200;80;0,102;0,008;0,008;
 501238;656;232;80;0,042;0,015;0,015;
 501896;656;232;78;0,137;0,014;0,014;
 502538;646;250;80;0,173;0,008;0,008;
 503158;620;250;80;0,204;0,000;0,000;
 503758;598;230;80;0,088;0,002;0,002;
 504338;580;186;76;0,133;0,001;0,001;
 504938;600;230;80;0,064;0,010;0,010;
 505570;632;222;76;0,139;0,006;0,006;
 506234;662;240;76;0,081;0,039;0,039;
 506908;676;224;78;0,126;0,040;0,040;
 507572;662;242;78;0,093;0,017;0,017;
 508198;630;232;80;0,189;0,010;0,010;
 508800;602;248;78;0,186;-0,002;-0,002;
 509382;580;230;80;0,088;0,000;0,000;
 509976;594;190;80;0,090;-0,004;-0,004;
 510636;660;222;80;0,026;0,002;0,002;
 511394;756;236;78;0,031;0,064;0,064;
 512186;792;242;78;0,043;0,119;0,119;
 512902;720;246;78;0,065;0,055;0,055;
 513560;658;248;80;0,137;0,013;0,013;
 514180;620;234;80;0,154;0,006;0,006;
 514816;634;232;80;0,112;0,007;0,007;
 515470;654;224;78;0,091;0,011;0,011;
 516124;656;226;80;0,091;0,028;0,028;
 516776;650;236;76;0,088;0,020;0,020;
 517410;634;224;78;0,158;0,007;0,007;
 518024;616;244;80;0,168;0,007;0,007;
 518626;602;244;78;0,238;0,002;0,002;
 519216;586;236;76;0,118;0,005;0,005;
 519816;600;200;78;0,124;0,007;0,007;
 520462;648;228;80;0,048;0,012;0,012;
 521132;668;220;78;0,098;0,021;0,021;
 521792;662;238;78;0,083;0,021;0,021;
 522438;648;234;80;0,147;0,021;0,021;
 523072;630;240;78;0,145;0,005;0,005;
 523678;608;230;80;0,158;0,014;0,014;
 524312;634;236;78;0,056;0,006;0,006;
 524960;648;200;78;0,070;0,019;0,019;
 525626;666;222;80;0,039;0,018;0,018;
 526282;658;244;80;0,104;0,024;0,024;
 526934;648;242;76;0,184;0,020;0,020;
 527560;630;248;78;0,116;0,025;0,025;
 528170;608;208;76;0,136;0,006;0,006;
 528748;578;214;78;0,067;0,005;0,005;
 529338;590;206;78;0,072;0,002;0,002;
 529966;628;212;78;0,050;0,012;0,012;
 530648;682;222;76;0,048;0,054;0,054;
 531394;744;240;74;0,064;0,112;0,112;
 532112;720;250;76;0,090;0,079;0,079;
 532762;650;238;78;0,149;0,047;0,047;
 533388;624;242;76;0,142;0,016;0,016;
 533976;588;216;76;0,191;0,018;0,018;
 534588;612;242;76;0,098;0,012;0,012;
 535214;626;208;78;0,168;0,022;0,022;
 535852;640;242;76;0,105;0,022;0,022;
 536492;640;240;76;0,173;0,029;0,029;
 537116;624;236;76;0,230;0,021;0,021;
 537720;604;252;76;0,219;0,014;0,014;
 538304;584;236;76;0,252;0,004;0,004;
 538880;574;228;78;0,225;0,002;0,002;
 539456;578;234;78;0,120;0,002;0,002;
 540076;618;206;78;0,105;0,005;0,005;
 540706;630;218;76;0,041;0,019;0,019;
 541342;638;208;76;0,033;0,029;0,029;
 541970;626;200;76;0,068;0,021;0,021;
 542574;604;236;76;0,086;0,011;0,011;
 543176;602;232;78;0,180;0,007;0,007;
 543780;606;228;78;0,124;0,006;0,006;
 544374;592;208;76;0,166;0,004;0,004;
 544956;584;236;78;0,145;0,000;0,000;
 545524;568;230;78;0,229;-0,001;-0,001;
 546080;554;230;78;0,149;0,000;0,000;
 546672;592;208;78;0,120;-0,003;-0,003;
 547340;670;230;78;0,058;0,021;0,021;
 548078;736;234;76;0,013;0,072;0,072;
Laikas-0:9:9(ekg registravimas á failà(0 [W]);
 548794;718;208;78;0,029;0,087;0,087;
 549472;676;218;76;0,014;0,049;0,049;
 550122;650;248;78;0,053;0,027;0,027;
 550746;624;194;78;0,058;0,022;0,022;
 551398;654;208;78;0,026;0,025;0,025;
 552078;680;234;78;0,051;0,046;0,046;
 552798;718;242;78;0,009;0,073;0,073;
 553504;708;200;76;0,077;0,066;0,066;
 554160;654;236;76;0,017;0,053;0,053;
 554788;630;248;76;0,178;0,021;0,021;
 555398;608;240;78;0,170;0,014;0,014;
 555988;590;216;76;0,115;0,011;0,011;
 556596;608;210;76;0,132;0,010;0,010;
 557214;618;238;78;0,097;0,021;0,021;
 557848;634;224;76;0,137;0,021;0,021;
 558498;652;232;76;0,059;0,037;0,037;
 559154;654;208;76;0,131;0,037;0,037;
 559790;638;248;76;0,100;0,032;0,032;
 560414;622;240;76;0,200;0,021;0,021;
 561018;604;232;76;0,140;0,019;0,019;
 561626;608;216;76;0,139;0,026;0,026;
 562294;668;242;76;0,083;0,043;0,043;
 563012;718;238;78;0,044;0,083;0,083;
 563730;718;220;76;0,077;0,090;0,090;
 564422;694;250;76;0,055;0,065;0,065;
 565080;658;230;78;0,092;0,048;0,048;
 565714;632;218;76;0,059;0,019;0,019;
 566320;608;206;78;0,061;0,018;0,018;
 566944;622;216;78;0,058;0,017;0,017;
 567590;646;222;76;0,082;0,030;0,030;
 568256;666;236;76;0,120;0,048;0,048;
 568912;656;252;76;0,117;0,045;0,045;
 569552;640;222;76;0,185;0,034;0,034;
 570172;622;242;76;0,144;0,014;0,014;
 570774;600;236;78;0,176;0,021;0,021;
 571400;628;232;76;0,085;0,013;0,013;
 572054;652;208;78;0,073;0,030;0,030;
 572718;666;222;78;0,055;0,028;0,028;
 573374;654;236;78;0,082;0,030;0,030;
 574022;650;230;78;0,096;0,019;0,019;
 574650;628;216;78;0,121;0,019;0,019;
 575260;610;234;76;0,142;0,008;0,008;
 575854;592;238;78;0,208;0,010;0,010;
 576440;586;234;76;0,194;0,003;0,003;
 577026;588;224;78;0,088;0,020;0,020;
 577710;682;216;76;0,005;0,029;0,029;
 578458;750;214;76;0,031;0,100;0,100;
 579188;728;240;78;0,012;0,113;0,113;
 579904;718;230;78;0,099;0,067;0,067;
 580576;672;256;78;0,108;0,045;0,045;
 581224;646;248;78;0,183;0,019;0,019;
 581840;618;230;78;0,109;0,021;0,021;
 582484;644;216;78;0,098;0,021;0,021;
 583172;686;236;78;0,049;0,046;0,046;
 583870;698;224;76;0,110;0,073;0,073;
 584570;702;262;76;0,075;0,066;0,066;
 585244;674;226;78;0,092;0,042;0,042;
 585884;640;214;78;0,076;0,029;0,029;
 586510;624;226;76;0,098;0,017;0,017;
 587134;624;238;78;0,138;0,019;0,019;
 587774;642;236;78;0,097;0,024;0,024;
 588462;688;222;78;0,049;0,036;0,036;
 589154;692;218;78;0,025;0,048;0,048;
 589826;672;212;78;0,018;0,048;0,048;
 590480;654;204;76;0,047;0,030;0,030;
 591118;640;238;78;0,083;0,018;0,018;
 591730;610;240;78;0,195;0,006;0,006;
 592318;588;234;78;0,187;0,004;0,004;
 592886;568;218;76;0,138;0,002;0,002;
 593476;590;210;78;0,139;0,002;0,002;
 594096;620;234;80;0,084;0,008;0,008;
 594748;652;218;76;0,140;0,018;0,018;
 595394;644;240;74;0,088;0,018;0,018;
 596004;612;220;80;0,156;0,014;0,014;
 596600;594;232;78;0,126;0,003;0,003;
 597194;594;224;76;0,109;0,007;0,007;
 597782;590;204;76;0,127;0,008;0,008;
 598362;578;222;76;0,107;0,004;0,004;
 598926;566;216;76;0,115;0,006;0,006;
 599534;604;210;76;0,096;0,008;0,008;
 600176;644;224;78;0,048;0,021;0,021;
 600832;656;210;78;0,053;0,029;0,029;
 601470;638;214;76;0,038;0,029;0,029;
 602090;622;210;76;0,058;0,021;0,021;
 602694;602;210;76;0,082;0,008;0,008;
 603280;588;222;78;0,111;0,000;0,000;
 603844;564;218;78;0,172;0,004;0,004;
 604416;570;228;74;0,146;0,002;0,002;
 605006;592;218;76;0,106;0,012;0,012;
 605632;624;212;78;0,100;0,012;0,012;
 606262;632;228;78;0,090;0,018;0,018;
 606888;626;232;76;0,113;0,022;0,022;
 607512;622;222;76;0,088;0,024;0,024;
 608136;624;210;76;
