# Supplementary material for: New approach for visualization of relationships between RR and JT intervals
Source: PLoS One. 2017 Apr 5;12(4):e0174279. doi: 10.1371/journal.pone.0174279 (PMC5381794; doi:10.1371/journal.pone.0174279)
Supplement: S1 Data — The supporting information files include unprocessed data from ECG analysis system “Kaunas-Load” for all subjects who were part of this research. (ZIP) [file pone.0174279.s005.zip › Par_Disk_P9.txt]

P9;
   RR (II)
   DJTp (II)
   DQRS (II)
RR(II) / DJTp (II) (Nevid.)300-:-1500 / 100-:-400
RR(II) / DQRS (II) (Nevid.)300-:-1500 / 60-:-140
DJTp(II) / DQRS (II) (Nevid.)100-:-400 / 60-:-140
Laikas-0:0:0(pradþia)(0 [W]);
 566;728;250;92;
Laikas-0:0:0(raminimas)(0 [W]);
 1294;728;236;88;0,053;0,021;0,021;
 2010;714;226;98;0,042;0,017;0,017;
 2726;716;234;88;0,052;0,026;0,026;
 3422;698;238;90;0,061;0,002;0,002;
 4118;696;232;96;0,059;0,012;0,012;
 4816;698;226;86;0,056;0,048;0,048;
 5516;698;232;94;0,077;0,009;0,009;
 6204;688;250;88;0,072;0,009;0,009;
 6898;698;226;88;0,102;0,005;0,005;
 7606;708;242;90;0,067;0,013;0,013;
 8306;698;240;98;0,072;0,042;0,042;
 8974;666;224;96;0,066;0,020;0,020;
 9656;682;226;86;0,054;0,073;0,073;
 10336;682;228;96;0,072;0,017;0,017;
 11024;688;242;88;0,106;0,006;0,006;
 11676;652;244;84;0,120;0,002;0,002;
 12340;664;232;86;0,164;0,001;0,001;
 13002;662;246;86;0,109;0,003;0,003;
 13690;688;234;88;0,116;0,014;0,014;
 14348;656;228;98;0,079;0,030;0,030;
 15018;670;228;86;0,051;0,109;0,109;
 15688;670;214;98;0,058;0,032;0,032;
 16368;680;230;98;0,043;0,119;0,119;
 17048;680;228;98;0,096;0,058;0,058;
 17726;680;252;90;0,084;0,004;0,004;
 18410;682;228;86;0,080;0,031;0,031;
 19090;682;222;96;0,056;0,017;0,017;
 19780;688;228;90;0,041;0,092;0,092;
 20442;664;214;98;0,064;0,070;0,070;
 21084;638;224;96;0,062;0,063;0,063;
 21706;626;222;86;0,077;0,111;0,111;
 22350;644;220;96;0,096;0,030;0,030;
 23010;660;234;86;0,089;0,039;0,039;
 23664;654;232;88;0,106;0,020;0,020;
 24286;620;224;98;0,086;0,088;0,088;
 24906;620;214;98;0,107;0,088;0,088;
 25518;614;228;86;0,099;0,044;0,044;
 26142;622;230;86;0,148;0,029;0,029;
 26762;622;234;90;0,167;0,020;0,020;
 27374;612;240;84;0,145;0,046;0,046;
 27982;606;218;88;0,120;0,044;0,044;
 28600;618;214;98;0,059;0,104;0,104;
 29260;660;214;96;0,050;0,148;0,148;
 29948;688;224;98;0,037;0,112;0,112;
 30636;688;224;98;0,048;0,023;0,023;
 31318;682;230;86;0,080;0,018;0,018;
 32002;686;252;88;0,067;0,001;0,001;
 32712;708;222;98;0,066;0,031;0,031;
 33428;716;230;98;0,040;0,025;0,025;
 34122;694;234;88;0,050;0,010;0,010;
 34816;696;232;88;0,041;0,010;0,010;
 35516;700;216;96;0,026;0,022;0,022;
 36240;722;220;96;0,017;0,058;0,058;
 36956;716;222;96;0,030;0,030;0,030;
 37648;694;238;90;0,051;0,038;0,038;
 38300;650;230;90;0,087;0,044;0,044;
 38950;650;226;98;0,090;0,094;0,094;
 39582;634;224;96;0,074;0,159;0,159;
 40226;644;220;98;0,085;0,053;0,053;
 40878;652;230;86;0,077;0,051;0,051;
 41546;670;232;90;0,079;0,026;0,026;
 42202;652;220;98;0,075;0,080;0,080;
 42862;662;226;98;0,072;0,151;0,151;
 43522;660;228;98;0,060;0,124;0,124;
 44202;678;220;96;0,071;0,047;0,047;
 44910;710;238;90;0,076;-0,010;-0,010;
 45620;706;252;86;0,091;0,000;0,000;
 46336;720;244;88;0,092;-0,008;-0,008;
 47062;724;238;96;0,028;0,010;0,010;
 47796;734;218;98;0,041;0,020;0,020;
 48524;732;236;90;0,027;0,022;0,022;
 49226;698;246;90;0,065;0,004;0,004;
 49922;696;232;88;0,070;0,028;0,028;
 50596;674;220;96;0,083;0,020;0,020;
 51260;664;240;84;0,068;0,090;0,090;
 51932;674;226;98;0,162;0,026;0,026;
 52582;648;254;84;0,101;0,115;0,115;
 53224;644;222;98;0,085;0,038;0,038;
 53884;658;214;96;0,064;0,123;0,123;
 54560;676;228;96;0,046;0,098;0,098;
 55248;688;226;96;0,063;0,090;0,090;
 55932;684;230;96;0,064;0,105;0,105;
 56596;664;228;98;0,065;0,117;0,117;
 57250;656;222;98;0,049;0,131;0,131;
 57934;682;218;98;0,053;-0,005;-0,005;
 58642;708;234;84;0,026;0,074;0,074;
 59362;720;220;98;0,055;-0,005;-0,005;
 60054;694;234;96;0,032;0,072;0,072;
 60754;700;226;96;0,042;0,077;0,077;
Laikas-0:1:1(ekg registravimas á failà(0 [W]);
 61462;706;224;98;0,045;0,089;0,089;
Laikas-0:1:1(automatinis krûvio keitimas)(50 [W]);
 62150;688;230;98;0,063;0,101;0,101;
 62776;630;238;94;0,112;0,112;0,112;
 63376;598;230;92;0,169;0,106;0,106;
 63968;590;228;90;0,180;0,152;0,152;
 64550;582;230;96;0,184;0,127;0,127;
 65130;584;228;90;0,228;0,152;0,152;
 65712;580;242;90;0,240;0,073;0,073;
 66284;572;240;86;0,211;0,062;0,062;
 66860;576;218;86;0,179;0,062;0,062;
 67432;572;216;90;0,128;0,076;0,076;
 68004;572;218;90;0,006;0,071;0,071;
 68574;568;156;84;0,046;0,114;0,114;
 69134;564;186;92;-0,006;0,112;0,112;
 69700;562;192;98;0,045;0,250;0,250;
 70248;550;202;98;0,078;0,298;0,298;
 70794;542;210;94;0,076;0,178;0,178;
 71324;536;186;86;-0,141;0,162;0,162;
 71860;532;92;88;0,027;0,117;0,117;
 72392;534;138;90;-0,120;0,106;0,106;
 72928;534;200;84;-0,033;0,080;0,080;
 73460;534;222;82;0,132;0,123;0,123;
 73992;530;202;96;0,172;0,161;0,161;
 74526;534;208;96;0,125;0,224;0,224;
 75062;536;208;88;0,080;0,272;0,272;
 75598;534;180;94;0,102;0,226;0,226;
 76128;532;202;98;0,058;0,338;0,338;
 76662;536;194;98;0,078;0,162;0,162;
 77200;538;194;82;0,034;0,255;0,255;
 77744;542;174;94;0,038;0,136;0,136;
 78290;548;186;98;0,024;0,196;0,196;
 78842;550;190;88;0,027;0,269;0,269;
 79396;554;182;96;0,029;0,192;0,192;
 79944;548;184;96;0,036;0,278;0,278;
 80488;544;198;94;0,039;0,293;0,293;
 81026;538;184;96;0,069;0,302;0,302;
 81556;528;194;96;0,053;0,328;0,328;
 82078;524;194;96;0,086;0,276;0,276;
 82594;518;198;90;0,085;0,269;0,269;
 83110;518;194;92;0,107;0,208;0,208;
 83626;514;198;90;0,106;0,190;0,190;
 84144;516;202;88;0,086;0,261;0,261;
 84662;518;184;98;0,061;0,275;0,275;
 85186;524;182;98;0,066;0,206;0,206;
 85710;524;202;84;0,058;0,191;0,191;
 86236;526;190;88;0,120;0,096;0,096;
 86764;530;210;88;0,072;0,198;0,198;
 87300;536;186;98;0,030;0,233;0,233;
 87860;558;174;98;0,019;0,214;0,214;
 88444;584;186;90;0,011;0,190;0,190;
 89024;582;190;92;0,027;0,158;0,158;
 89608;584;204;98;0,051;0,216;0,216;
 90192;582;210;98;0,086;0,168;0,168;
 90764;572;214;88;0,112;0,091;0,091;
 91330;564;214;84;-0,016;0,122;0,122;
 91878;550;142;96;0,101;0,144;0,144;
 92424;544;204;98;-0,025;0,044;0,044;
 92970;538;212;74;0,071;0,303;0,303;
 93492;534;178;98;0,114;0,063;0,063;
 94024;532;206;86;0,070;0,230;0,230;
 94552;528;206;90;0,102;0,182;0,182;
 95080;526;194;98;0,104;0,314;0,314;
 95602;526;200;100;0,058;0,219;0,219;
 96150;532;180;84;0,062;0,223;0,223;
 96684;548;192;90;-0,025;0,077;0,077;
 97240;552;130;86;-0,008;0,189;0,189;
 97790;552;148;98;-0,024;0,182;0,182;
 98342;552;180;98;0,010;0,255;0,255;
 98898;560;158;92;0,020;0,292;0,292;
 99462;560;190;98;0,004;0,250;0,250;
 100014;552;170;98;0,048;0,178;0,178;
 100568;554;208;86;0,027;0,251;0,251;
 101114;544;178;94;0,046;0,163;0,163;
 101654;542;182;96;0,036;0,311;0,311;
 102194;538;200;98;0,048;0,253;0,253;
 102732;538;192;90;0,069;0,173;0,173;
 103264;534;190;86;0,083;0,096;0,096;
 103794;530;204;84;0,109;0,080;0,080;
 104322;530;214;86;0,139;0,074;0,074;
 104854;530;206;86;0,124;0,157;0,157;
 105390;538;200;98;0,119;0,120;0,120;
 105942;550;210;84;0,072;0,257;0,257;
 106502;558;192;96;0,072;0,147;0,147;
 107052;554;194;98;0,032;0,307;0,307;
 107604;550;180;98;0,052;0,151;0,151;
 108166;562;202;84;0,046;0,266;0,266;
 108732;566;204;98;0,089;0,088;0,088;
 109300;566;210;84;0,043;0,086;0,086;
 109860;562;178;84;0,020;0,035;0,035;
 110416;556;172;84;-0,010;0,085;0,085;
 110966;550;142;96;0,021;0,112;0,112;
 111512;546;198;88;-0,028;0,253;0,253;
 112044;534;204;94;0,036;0,226;0,226;
 112580;532;164;98;0,039;0,328;0,328;
 113108;532;174;96;-0,004;0,381;0,381;
 113644;534;128;98;0,032;0,203;0,203;
 114182;536;188;86;-0,028;0,149;0,149;
 114722;540;188;86;0,051;0,086;0,086;
 115262;540;196;88;0,043;0,071;0,071;
 115798;538;184;84;0,021;0,088;0,088;
 116330;530;166;86;0,023;0,089;0,089;
 116864;536;180;90;-0,002;0,152;0,152;
 117414;546;142;94;-0,055;0,204;0,204;
 117978;564;104;94;0,003;0,108;0,108;
 118550;578;220;84;-0,097;0,064;0,064;
 119130;580;214;84;0,111;0,064;0,064;
 119706;570;206;94;0,053;0,069;0,069;
 120256;554;182;84;0,056;0,075;0,075;
 120802;544;190;82;0,036;0,078;0,078;
 121342;538;194;92;0,084;0,066;0,066;
Laikas-0:2:2(ekg registravimas á failà(50 [W]);
 121880;542;214;82;0,054;0,126;0,126;
Laikas-0:2:2(automatinis krûvio keitimas)(100 [W]);
 122426;546;176;88;0,082;0,093;0,093;
 122986;556;196;94;0,030;0,174;0,174;
 123546;558;194;94;0,061;0,238;0,238;
 124094;550;200;94;0,086;0,082;0,082;
 124644;554;222;80;0,074;0,230;0,230;
 125200;554;184;98;0,013;0,103;0,103;
 125754;554;166;94;0,036;0,152;0,152;
 126298;546;200;84;0,019;0,186;0,186;
 126844;542;178;92;0,056;0,080;0,080;
 127376;536;190;84;-0,024;0,138;0,138;
 127904;530;114;88;0,060;0,062;0,062;
 128434;526;186;82;-0,035;0,187;0,187;
 128956;522;182;98;0,062;0,154;0,154;
 129476;522;198;92;0,058;0,347;0,347;
 129998;520;190;96;0,087;0,317;0,317;
 130512;516;194;98;0,075;0,300;0,300;
 131028;516;190;90;0,072;0,272;0,272;
 131546;518;188;90;0,094;0,136;0,136;
 132064;518;206;84;0,055;0,174;0,174;
 132580;518;172;90;0,119;0,093;0,093;
 133104;522;208;84;0,055;0,140;0,140;
 133628;524;190;88;0,107;0,131;0,131;
 134152;526;198;94;0,081;0,160;0,160;
 134678;526;200;88;0,076;0,294;0,294;
 135202;522;188;98;0,060;0,187;0,187;
 135722;520;180;88;0,044;0,163;0,163;
 136234;514;182;84;0,033;0,218;0,218;
 136746;510;172;98;0,041;0,152;0,152;
 137256;510;180;84;0,058;0,173;0,173;
 137762;506;202;84;0,065;0,126;0,126;
 138262;500;178;90;0,049;0,190;0,190;
 138762;500;170;96;0,065;0,230;0,230;
 139262;502;202;88;0,046;0,234;0,234;
 139766;502;172;88;0,073;0,126;0,126;
 140270;504;182;84;-0,001;0,219;0,219;
 140770;500;138;96;0,074;0,188;0,188;
 141276;506;206;90;0,018;0,190;0,190;
 141782;506;178;84;0,058;0,168;0,168;
 142290;508;172;88;0,052;0,110;0,110;
 142798;510;190;86;0,034;0,224;0,224;
 143306;506;170;96;0,056;0,186;0,186;
 143814;508;180;88;0,034;0,290;0,290;
 144322;508;182;92;0,066;0,269;0,269;
 144832;510;192;98;0,060;0,357;0,357;
 145344;512;184;98;0,083;0,360;0,360;
 145852;510;190;92;0,065;0,227;0,227;
 146356;504;186;86;0,082;0,216;0,216;
 146856;502;190;90;0,098;0,152;0,152;
 147360;502;202;88;0,102;0,284;0,284;
 147860;500;192;98;0,135;0,248;0,248;
 148356;492;198;90;0,113;0,216;0,216;
 148844;490;194;84;0,138;0,055;0,055;
 149342;492;200;76;0,095;0,108;0,108;
 149828;492;182;88;0,101;0,058;0,058;
 150320;494;188;84;0,056;0,255;0,255;
 150812;492;176;98;0,086;0,259;0,259;
 151312;496;194;96;0,066;0,345;0,345;
 151808;500;188;90;0,074;0,450;0,450;
 152314;506;180;102;0,044;0,400;0,400;
 152822;508;172;100;0,061;0,249;0,249;
 153336;512;196;82;0,053;0,300;0,300;
 153848;512;190;92;0,087;0,108;0,108;
 154354;506;190;86;0,075;0,154;0,154;
 154858;504;188;86;0,077;0,101;0,101;
 155362;504;188;84;0,067;0,197;0,197;
 155862;498;184;98;0,084;0,251;0,251;
 156354;494;194;98;0,080;0,360;0,360;
 156842;488;186;90;0,083;0,321;0,321;
 157334;492;182;90;0,075;0,154;0,154;
 157826;492;184;82;0,076;0,155;0,155;
 158318;494;190;86;0,068;0,170;0,170;
 158822;502;180;98;0,044;0,256;0,256;
 159326;504;170;94;0,036;0,428;0,428;
 159830;506;174;98;0,021;0,381;0,381;
 160338;506;168;96;0,045;0,438;0,438;
 160842;506;190;98;0,053;0,146;0,146;
 161364;508;196;78;0,075;0,315;0,315;
 161866;510;182;94;0,046;0,114;0,114;
 162368;508;170;92;0,004;0,365;0,365;
 162882;510;152;98;0,043;0,256;0,256;
 163388;510;204;88;0,032;0,212;0,212;
 163900;510;192;86;0,135;0,174;0,174;
 164404;506;198;90;0,087;0,122;0,122;
 164924;506;184;84;0,095;0,126;0,126;
 165412;498;190;84;0,079;0,095;0,095;
 165906;498;192;86;0,098;0,147;0,147;
 166400;492;194;92;0,095;0,220;0,220;
 166890;488;188;94;0,065;0,284;0,284;
 167376;488;172;90;0,095;0,038;0,038;
 167880;492;198;72;0,045;0,238;0,238;
 168364;496;162;94;0,084;0,061;0,061;
 168860;498;186;98;0,044;0,230;0,230;
 169364;504;196;84;0,080;0,377;0,377;
 169872;508;186;98;0,074;0,184;0,184;
 170384;508;182;88;0,048;0,248;0,248;
 170888;508;176;88;0,074;0,140;0,140;
 171396;508;202;86;0,067;0,238;0,238;
 171904;506;186;98;0,130;0,180;0,180;
 172408;506;202;86;0,058;0,238;0,238;
 172914;502;170;88;0,065;0,140;0,140;
 173410;500;178;88;0,037;0,169;0,169;
 173906;496;184;88;0,072;0,173;0,173;
 174402;496;196;88;0,093;0,272;0,272;
 174894;490;190;98;0,090;0,317;0,317;
 175386;490;180;96;0,040;0,444;0,444;
 175874;490;164;96;0,073;0,270;0,270;
 176364;490;196;86;0,040;0,362;0,362;
 176854;490;170;96;0,114;0,174;0,174;
 177350;494;198;84;0,076;0,159;0,159;
 177842;492;198;82;0,131;0,098;0,098;
 178338;500;196;86;0,070;0,094;0,094;
 178842;502;172;86;0,095;0,112;0,112;
 179350;508;196;86;0,056;0,112;0,112;
 179858;508;186;86;0,074;0,203;0,203;
 180366;506;182;98;0,053;0,252;0,252;
 180878;514;180;96;0,056;0,349;0,349;
 181386;510;188;92;0,047;0,193;0,193;
 181898;510;178;84;0,080;0,155;0,155;
 182404;508;196;86;0,062;0,090;0,090;
Laikas-0:3:2(ekg registravimas á failà(100 [W]);
 182912;506;184;84;0,090;0,125;0,125;
Laikas-0:3:2(automatinis krûvio keitimas)(150 [W]);
 183424;508;190;88;0,079;0,152;0,152;
 183928;510;194;92;0,087;0,204;0,204;
 184436;508;190;90;0,095;0,182;0,182;
 184944;504;194;86;0,040;0,148;0,148;
 185444;504;164;86;0,024;0,203;0,203;
 185944;498;162;98;0,016;0,174;0,174;
 186436;490;174;84;0,032;0,248;0,248;
 186920;488;192;88;0,055;0,199;0,199;
 187412;488;176;96;0,092;0,236;0,236;
 187892;484;186;88;0,088;0,156;0,156;
 188376;480;202;80;0,115;0,130;0,130;
 188852;480;188;84;0,118;0,075;0,075;
 189340;484;184;82;0,101;0,101;0,101;
 189824;486;194;84;0,090;0,134;0,134;
 190314;490;186;90;0,131;0,127;0,127;
 190804;490;206;84;0,083;0,099;0,099;
 191296;490;174;80;0,092;0,115;0,115;
 191784;490;182;88;0,052;0,148;0,148;
 192274;492;180;98;0,069;0,317;0,317;
 192766;490;186;96;0,052;0,320;0,320;
 193254;488;172;88;0,032;0,291;0,291;
 193744;488;164;90;-0,020;0,193;0,193;
 194230;490;126;88;0,023;0,159;0,159;
 194718;486;176;84;-0,020;0,263;0,263;
 195198;480;174;98;0,046;0,186;0,186;
 195674;476;174;84;0,062;0,291;0,291;
 196142;470;180;88;0,057;0,170;0,170;
 196612;470;172;88;0,067;0,321;0,321;
 197086;472;174;98;0,044;0,285;0,285;
 197554;470;166;88;0,068;0,282;0,282;
 198018;464;184;86;0,052;0,184;0,184;
 198482;462;172;86;0,055;0,162;0,162;
 198944;462;166;86;0,070;0,162;0,162;
 199410;466;190;86;0,045;0,256;0,256;
 199878;468;160;96;0,100;0,247;0,247;
 200342;464;186;88;0,018;0,453;0,453;
 200806;464;136;98;0,090;0,285;0,285;
 201274;470;186;88;0,016;0,269;0,269;
 201754;478;170;86;0,060;0,172;0,172;
 202228;476;172;86;0,047;0,165;0,165;
 202704;476;182;88;0,058;0,142;0,142;
 203184;478;182;84;0,067;0,183;0,183;
 203660;476;178;88;0,070;0,142;0,142;
 204136;476;182;86;0,054;0,197;0,197;
 204610;474;170;88;0,090;0,167;0,167;
 205080;470;192;86;0,072;0,310;0,310;
 205548;466;178;98;0,082;0,282;0,282;
 206008;464;172;90;0,096;0,295;0,295;
 206478;468;196;86;0,020;0,234;0,234;
 206944;468;134;88;0,066;0,195;0,195;
 207414;470;168;88;0,009;0,246;0,246;
 207884;470;138;90;0,058;0,209;0,209;
 208360;474;190;86;0,020;0,224;0,224;
 208836;478;188;88;0,045;0,256;0,256;
 209320;480;156;96;0,046;0,250;0,250;
 209800;482;170;88;0,013;0,400;0,400;
 210282;480;156;96;0,037;0,370;0,370;
 210762;482;178;100;0,030;0,543;0,543;
 211240;480;178;100;0,083;0,403;0,403;
 211716;476;192;88;0,092;0,376;0,376;
 212188;474;188;90;0,067;0,250;0,250;
 212666;472;162;90;0,095;0,259;0,259;
 213138;474;188;88;0,059;0,294;0,294;
 213606;470;180;92;0,113;0,219;0,219;
 214074;466;190;86;0,088;0,334;0,334;
 214532;462;178;94;0,091;0,257;0,257;
 214998;464;178;90;0,053;0,301;0,301;
 215464;464;166;88;0,064;0,227;0,227;
 215922;460;176;86;0,046;0,196;0,196;
 216380;456;170;86;-0,009;0,203;0,203;
 216834;454;126;88;0,042;0,292;0,292;
 217288;458;170;96;-0,009;0,322;0,322;
 217750;460;176;90;0,078;0,382;0,382;
 218206;456;186;90;0,064;0,333;0,333;
 218662;456;162;92;0,115;0,323;0,323;
 219118;456;190;90;0,061;0,408;0,408;
 219578;456;170;96;0,098;0,412;0,412;
 220038;462;180;96;0,069;0,339;0,339;
 220498;460;178;86;0,105;0,235;0,235;
 220960;462;192;84;0,097;0,208;0,208;
 221424;464;182;90;0,078;0,192;0,192;
 221888;464;170;88;0,076;0,361;0,361;
 222356;468;180;98;0,060;0,285;0,285;
 222818;464;178;88;0,082;0,440;0,440;
 223280;460;178;94;0,046;0,359;0,359;
 223736;456;158;96;0,082;0,462;0,462;
 224190;458;184;94;0,047;0,500;0,500;
 224646;456;170;96;0,094;0,426;0,426;
 225098;452;182;92;0,056;0,367;0,367;
 225550;448;162;88;0,058;0,334;0,334;
 225996;448;164;90;0,008;0,362;0,362;
 226446;452;138;96;0,029;0,456;0,456;
 226902;454;162;98;0,006;0,461;0,461;
 227354;454;182;92;0,077;0,331;0,331;
 227808;450;192;86;0,055;0,360;0,360;
 228258;452;152;94;0,066;0,348;0,348;
 228712;454;166;98;0,031;0,320;0,320;
 229172;456;182;84;0,077;0,328;0,328;
 229624;456;188;88;0,110;0,198;0,198;
 230080;456;184;88;0,119;0,216;0,216;
 230534;454;184;86;0,058;0,335;0,335;
 230988;454;156;98;0,100;0,245;0,245;
 231450;460;186;84;0,059;0,369;0,369;
 231906;456;180;90;0,122;0,178;0,178;
 232360;454;186;84;0,070;0,249;0,249;
 232810;452;162;88;0,038;0,218;0,218;
 233266;452;154;90;0,047;0,256;0,256;
 233716;454;180;88;0,050;0,238;0,238;
 234170;452;184;86;0,084;0,186;0,186;
 234626;454;172;84;0,012;0,196;0,196;
 235074;450;138;88;0,031;0,252;0,252;
 235522;450;160;94;0,005;0,248;0,248;
 235974;448;186;84;0,051;0,296;0,296;
 236422;450;162;88;0,108;0,207;0,207;
 236874;450;184;88;0,067;0,216;0,216;
 237322;450;180;86;0,068;0,212;0,212;
 237770;448;160;86;0,057;0,139;0,139;
 238214;442;162;80;0,050;0,225;0,225;
 238656;444;176;90;0,049;0,203;0,203;
 239102;448;162;90;0,091;0,338;0,338;
 239546;442;184;90;0,058;0,338;0,338;
 239986;440;162;90;0,066;0,359;0,359;
 240426;442;164;92;0,062;0,286;0,286;
 240868;442;180;86;0,066;0,242;0,242;
 241316;444;172;84;0,092;0,240;0,240;
 241760;444;176;90;0,041;0,255;0,255;
 242200;442;152;90;0,029;0,255;0,255;
 242644;444;152;84;0,023;0,324;0,324;
 243088;446;166;92;0,024;0,280;0,280;
Laikas-0:4:3(ekg registravimas á failà(150 [W]);
 243538;448;156;92;0,025;0,504;0,504;
Laikas-0:4:3(automatinis krûvio keitimas)(200 [W]);
 243982;448;150;100;0,045;0,436;0,436;
 244430;446;180;90;0,041;0,493;0,493;
 244876;446;164;92;0,050;0,370;0,370;
 245324;446;156;92;0,034;0,470;0,470;
 245770;448;160;98;0,054;0,347;0,347;
 246216;444;186;86;0,074;0,404;0,404;
 246656;442;178;90;0,040;0,252;0,252;
 247100;440;144;88;0,063;0,375;0,375;
 247540;444;170;94;0,025;0,262;0,262;
 247984;442;168;84;0,065;0,380;0,380;
 248428;446;172;92;0,072;0,194;0,194;
 248876;442;174;82;0,060;0,283;0,283;
 249312;438;164;88;0,076;0,200;0,200;
 249748;438;174;88;0,056;0,310;0,310;
 250186;438;168;92;0,090;0,244;0,244;
 250626;440;182;84;0,084;0,324;0,324;
 251066;440;178;90;0,116;0,219;0,219;
 251502;436;182;86;0,059;0,419;0,419;
 251932;434;152;98;0,042;0,331;0,331;
 252366;432;152;88;0,030;0,403;0,403;
 252802;436;166;88;0,048;0,278;0,278;
 253242;438;180;88;0,084;0,331;0,331;
 253678;436;174;92;0,122;0,277;0,277;
 254114;436;184;86;0,102;0,380;0,380;
 254550;436;172;92;0,024;0,370;0,370;
 254986;434;136;96;0,047;0,429;0,429;
 255422;436;160;90;0,010;0,359;0,359;
 255858;436;146;86;0,034;0,260;0,260;
 256294;438;162;86;0,011;0,242;0,242;
 256726;432;140;88;0,040;0,226;0,226;
 257158;432;166;86;0,015;0,303;0,303;
 257590;432;144;90;0,028;0,359;0,359;
 258022;432;152;96;0,024;0,375;0,375;
 258456;432;172;88;0,048;0,425;0,425;
 258886;434;172;90;0,079;0,380;0,380;
 259318;432;170;94;0,082;0,362;0,362;
 259748;430;172;88;0,060;0,403;0,403;
 260180;432;160;90;0,019;0,380;0,380;
 260612;434;138;94;0,026;0,437;0,437;
 261048;438;156;94;-0,001;0,595;0,595;
 261486;434;112;100;0,022;0,599;0,599;
 261916;434;152;98;-0,024;0,629;0,629;
 262352;432;164;94;0,029;0,650;0,650;
 262788;438;160;100;0,070;0,452;0,452;
 263224;434;180;88;0,058;0,605;0,605;
 263656;432;162;98;-0,060;0,504;0,504;
 264090;432;100;100;0,040;0,541;0,541;
 264520;432;154;90;-0,022;0,525;0,525;
 264952;432;152;92;0,043;0,451;0,451;
 265380;430;174;96;0,053;0,394;0,394;
 265814;428;176;88;0,098;0,506;0,506;
 266236;426;172;94;-0,003;0,531;0,531;
 266662;428;122;104;0,052;0,510;0,510;
 267094;428;160;88;-0,014;0,480;0,480;
 267518;428;174;88;0,023;0,413;0,413;
 267942;424;132;98;-0,005;0,473;0,473;
 268366;424;126;96;0,004;0,715;0,715;
 268792;426;162;100;0,010;0,454;0,454;
 269224;428;150;86;0,052;0,716;0,716;
 269648;426;162;102;0,019;0,571;0,571;
 270068;424;140;106;-0,021;0,641;0,641;
 270496;422;116;88;0,014;0,758;0,758;
 270926;426;160;98;-0,008;0,607;0,607;
 271344;426;158;106;0,068;0,813;0,813;
 271770;424;174;100;0,055;0,856;0,856;
 272194;422;156;98;0,014;0,617;0,617;
 272616;424;134;92;0,014;0,756;0,756;
 273042;426;142;104;0,006;0,743;0,743;
 273468;426;164;104;0,023;1,013;1,013;
 273810;422;152;104;0,049;1,013;1,013;
 274250;420;160;104;0,041;0,923;0,923;
 274730;422;162;100;0,044;0,610;0,610;
 275156;424;154;88;-0,029;0,655;0,655;
 275580;422;106;98;0,035;0,587;0,587;
 276000;420;156;104;-0,024;0,824;0,824;
 276416;418;160;102;-0,008;0,932;0,932;
 276830;416;116;102;0,063;0,764;0,764;
 277246;420;174;96;0,007;0,711;0,711;
 277668;420;154;96;0,036;1,005;1,005;
 278090;420;144;118;-0,014;1,027;1,027;
 278508;416;116;104;0,014;0,959;0,959;
 278926;420;148;92;0,016;1,350;1,350;
 279352;422;112;124;0,025;0,934;0,934;
 279774;422;158;98;-0,014;1,061;1,061;
 280196;416;156;94;0,041;0,597;0,597;
 280556;418;158;94;0,041;0,544;0,544;
 280976;418;156;94;0,062;0,822;0,822;
 281342;312;148;104;0,044;0,410;0,410;
 281868;526;176;82;0,034;0,807;0,807;
 282284;418;146;98;0,019;0,216;0,216;
 282702;416;150;86;-0,017;0,936;0,936;
 283118;416;98;116;0,012;0,712;0,712;
 283534;418;130;100;-0,075;0,760;0,760;
 283952;418;180;88;0,029;0,702;0,702;
 284370;420;162;100;0,080;0,570;0,570;
 284784;414;156;100;0,028;0,376;0,376;
 285210;412;138;78;0,014;0,476;0,476;
 285626;416;138;90;0,014;0,271;0,271;
 286032;418;154;98;0,014;0,585;0,585;
 286450;416;148;100;0,004;1,122;1,122;
 286864;416;130;120;0,046;0,758;0,758;
 287276;414;184;84;0,036;1,032;1,032;
 287692;414;154;98;0,115;0,354;0,354;
 288108;418;172;88;0,005;0,336;0,336;
 288528;416;118;82;0,074;0,182;0,182;
 288950;418;170;80;-0,002;0,260;0,260;
 289358;418;166;94;0,061;0,229;0,229;
 289778;418;156;84;0,071;0,410;0,410;
 290210;418;168;90;-0,069;0,254;0,254;
 290630;420;58;86;0,245;0,709;0,709;
 290880;258;196;104;0,158;0,709;0,709;
 291356;468;132;104;0,044;0,404;0,404;
 291890;544;170;84;-0,017;0,305;0,305;
 292310;422;174;82;0,036;0,132;0,132;
 292730;422;164;88;-0,024;0,206;0,206;
 293156;420;112;84;0,043;0,260;0,260;
 293574;422;158;86;0,006;0,672;0,672;
 294002;422;132;130;0,043;0,899;0,899;
 294414;416;166;94;0,020;0,795;0,795;
 294826;416;170;86;0,065;0,260;0,260;
 295246;414;156;80;0,088;0,246;0,246;
 295656;416;174;88;0,094;0,210;0,210;
 296070;414;180;86;0,116;0,343;0,343;
 296486;412;170;90;0,084;0,323;0,323;
 296894;412;154;88;0,092;0,392;0,392;
 297316;416;174;90;0,069;0,286;0,286;
 297728;416;168;84;-0,007;0,286;0,286;
 298142;416;118;86;0,007;0,272;0,272;
 298564;416;132;90;-0,024;0,210;0,210;
 298980;418;174;80;0,026;0,191;0,191;
 299400;420;156;80;0,092;0,154;0,154;
 299824;422;172;86;0,052;0,120;0,120;
 300248;422;158;78;0,031;0,472;0,472;
 300574;336;122;104;0,034;0,323;0,323;
 301092;510;178;82;0,029;0,387;0,387;
 301516;422;170;82;0,056;0,076;0,076;
 301946;426;164;76;0,080;0,118;0,118;
 302360;422;168;80;0,079;0,051;0,051;
 302788;418;172;74;0,051;0,047;0,047;
 303134;418;148;74;-0,024;0,223;0,223;
 303550;418;114;130;0,034;0,664;0,664;
 304032;418;168;84;0,023;0,602;0,602;
Laikas-0:5:4(ekg registravimas á failà(200 [W]);
 304452;418;122;82;0,011;0,256;0,256;
Laikas-0:5:4(automatinis krûvio keitimas)(250 [W]);
 304868;416;136;90;-0,020;0,194;0,194;
 305280;410;178;80;0,035;0,238;0,238;
 305698;412;152;82;0,115;0,222;0,222;
Laikas-0:5:6(poslinkis á deðinæ)(0 [W]);
 306112;412;174;90;0,048;0,274;0,274;
Laikas-0:5:6(automatinis krûvio keitimas)(0 [W]);
 306518;420;150;88;0,011;-0,088;-0,088;
 306950;422;132;58;0,028;-0,083;-0,083;
 307370;422;160;60;0,013;-0,120;-0,120;
 307790;426;152;88;0,113;0,038;0,038;
 308232;434;214;74;0,115;0,014;0,014;
 308674;440;182;70;0,260;-0,009;-0,009;
 309116;440;202;66;0,114;0,003;0,003;
 309554;442;168;72;0,144;-0,001;-0,001;
 309996;442;182;70;0,106;0,006;0,006;
 310438;440;194;74;0,036;0,006;0,006;
 310892;454;138;78;0,433;0,118;0,118;
 311216;294;272;104;0,325;0,281;0,281;
 311808;632;192;78;-0,364;-0,942;-0,942;
 312736;918;204;66;0,006;0,197;0,197;
 313184;458;92;66;-0,307;-1,150;-1,150;
 313376;152;220;104;0,091;0,425;0,425;
 313660;316;186;70;0,266;0,095;0,095;
 314120;474;168;74;0,154;0,034;0,034;
 314604;478;184;78;-0,073;-0,041;-0,041;
 315546;938;184;72;0,047;0,147;0,147;
 316014;462;134;72;-0,169;-0,045;-0,045;
 316480;468;192;74;0,017;0,009;0,009;
 316956;476;176;88;0,126;0,010;0,010;
 317440;482;196;52;0,101;-0,138;-0,138;
 317920;480;198;52;0,121;0,032;0,032;
 318394;474;182;74;0,067;-0,259;-0,259;
 318856;472;164;92;0,130;0,065;0,065;
 319350;482;216;70;0,125;-0,218;-0,218;
 319836;494;220;56;0,326;0,065;0,065;
 320336;494;232;52;0,270;0,244;0,244;
 320816;486;208;56;0,275;0,315;0,315;
 321308;486;212;52;0,180;0,269;0,269;
 321798;490;200;54;0,113;-0,234;-0,234;
 322282;504;180;96;0,071;-0,037;-0,037;
 322808;516;180;84;0,092;-0,277;-0,277;
 323338;520;216;54;0,033;0,341;0,341;
 323858;518;146;120;0,135;0,398;0,398;
 324350;506;198;68;0,012;0,142;0,142;
 324848;496;180;78;0,115;0,060;0,060;
 325356;500;198;58;0,105;-0,025;-0,025;
 325866;508;206;52;0,154;0,257;0,257;
 326376;516;210;56;0,108;-0,163;-0,163;
 326878;512;184;90;0,094;-0,089;-0,089;
 327394;514;188;86;0,064;0,092;0,092;
 327922;528;196;82;0,056;0,098;0,098;
 328490;568;194;90;0,071;0,080;0,080;
 329068;578;206;90;0,047;0,112;0,112;
 329620;550;190;88;0,123;0,110;0,110;
 330106;546;232;88;0,083;0,168;0,168;
 330710;548;184;98;0,101;0,152;0,152;
 331262;552;192;88;0,041;0,072;0,072;
 331838;572;202;82;0,048;0,092;0,092;
 332402;566;194;90;0,056;0,062;0,062;
 332942;540;192;90;0,052;0,109;0,109;
 333482;540;192;86;0,047;0,108;0,108;
 334046;566;190;88;0,033;0,031;0,031;
 334678;628;198;84;0,010;0,053;0,053;
 335310;634;190;90;0,015;0,084;0,084;
 335850;580;188;128;0,011;0,436;0,436;
 336464;570;194;88;-0,136;0,811;0,811;
 336974;574;-10;104;0,554;0,373;0,373;
 337072;38;196;84;0,172;0,334;0,334;
 337728;660;204;88;0,089;0,023;0,023;
 338396;666;204;86;0,014;0,006;0,006;
 339052;652;206;86;0,018;0,007;0,007;
 339650;602;202;92;0,032;0,042;0,042;
 340216;564;196;90;0,053;0,092;0,092;
 340768;552;200;86;0,066;0,076;0,076;
 341328;560;204;86;0,041;0,054;0,054;
 341932;602;190;88;0,039;0,050;0,050;
 342564;634;206;90;0,015;0,046;0,046;
 343184;618;192;88;0,031;0,020;0,020;
 343808;626;210;84;0,008;0,055;0,055;
 344472;662;188;96;0,020;0,037;0,037;
 345140;672;208;94;-0,002;0,116;0,116;
 345758;618;208;94;0,036;0,067;0,067;
 346350;592;212;86;0,057;0,034;0,034;
 346942;588;202;82;0,078;0,024;0,024;
 347536;596;214;86;0,073;0,018;0,018;
 348122;586;214;86;0,066;0,076;0,076;
 348686;564;194;98;0,081;0,094;0,094;
 349246;560;204;86;0,064;0,160;0,160;
 349826;580;208;90;0,058;0,067;0,067;
 350450;624;206;90;0,048;0,030;0,030;
 351098;648;210;86;0,026;0,036;0,036;
 351722;624;200;88;0,029;0,006;0,006;
 352358;636;208;82;0,016;0,022;0,022;
 353030;672;206;90;0,034;0,005;0,005;
 353682;652;216;90;0,028;0,042;0,042;
 354294;612;212;90;0,060;0,050;0,050;
 354886;594;210;88;0,063;0,044;0,044;
 355488;600;208;86;0,046;0,021;0,021;
 356124;634;206;86;0,027;0,063;0,063;
 356762;640;198;100;0,028;0,090;0,090;
 357374;610;204;102;0,032;0,226;0,226;
 357970;596;210;94;0,054;0,188;0,188;
 358564;596;208;92;0,098;0,001;0,001;
 359178;600;228;78;0,090;0,073;0,073;
 359780;614;216;90;0,075;-0,010;-0,010;
 360380;600;198;96;0,064;0,069;0,069;
 360996;616;210;86;0,057;0,116;0,116;
 361580;586;214;90;0,086;0,044;0,044;
 362148;568;212;86;0,112;0,066;0,066;
 362712;562;214;86;0,110;0,058;0,058;
 363284;574;212;88;0,103;0,030;0,030;
 363904;618;216;84;0,056;0,083;0,083;
 364568;664;210;98;0,072;0,038;0,038;
 365210;644;226;88;0,053;0,099;0,099;
 365818;610;218;92;0,095;0,044;0,044;
Laikas-0:6:6(ekg registravimas á failà(0 [W]);
 366422;602;220;88;0,101;0,044;0,044;
 367034;610;222;86;0,083;0,072;0,072;
 367674;642;214;96;0,106;0,036;0,036;
 368326;650;234;86;0,070;0,083;0,083;
 368962;638;216;92;0,095;0,013;0,013;
 369618;654;226;82;0,048;-0,009;-0,009;
 370298;682;218;84;0,041;-0,002;-0,002;
 371006;710;224;92;0,030;-0,001;-0,001;
 371698;690;222;90;0,031;0,006;0,006;
 372378;678;216;86;0,021;0,029;0,029;
 373078;700;210;96;0,037;0,014;0,014;
 373770;694;232;86;0,036;0,000;0,000;
 374428;656;234;84;0,071;-0,002;-0,002;
 375080;656;222;88;0,048;0,002;0,002;
 375756;672;210;96;0,061;0,018;0,018;
 376448;694;238;86;0,048;0,039;0,039;
 377148;700;238;92;0,069;0,004;0,004;
 377844;696;230;88;0,046;0,003;0,003;
 378592;748;232;90;0,021;-0,014;-0,014;
 379476;884;258;86;0,016;0,027;0,027;
 380284;808;242;90;0,015;0,036;0,036;
 381024;740;236;86;0,032;0,012;0,012;
 381736;712;242;82;0,058;0,016;0,016;
 382440;704;240;82;0,053;-0,020;-0,020;
 383168;726;226;96;0,067;0,005;0,005;
 383866;700;236;88;0,034;0,052;0,052;
 384554;686;218;96;0,053;0,016;0,016;
 385254;700;230;86;0,038;-0,026;-0,026;
 385998;744;242;86;0,042;0,001;0,001;
 386738;744;236;92;0,062;0,001;0,001;
 387430;690;238;86;0,058;0,017;0,017;
 388102;670;228;96;0,098;0,020;0,020;
 388786;684;240;90;0,061;0,071;0,071;
 389478;692;222;96;0,084;0,031;0,031;
 390166;692;238;92;0,058;0,005;0,005;
 390834;664;230;84;0,074;0,042;0,042;
 391498;664;222;96;0,090;0,023;0,023;
 392178;682;240;86;0,089;0,018;0,018;
 392862;684;240;88;0,112;0,001;0,001;
 393536;672;238;84;0,106;0,005;0,005;
 394200;666;236;88;0,092;-0,006;-0,006;
 394860;658;226;100;0,121;0,043;0,043;
 395496;636;240;84;0,127;0,048;0,048;
 396104;610;236;86;0,173;0,012;0,012;
 396708;604;230;88;0,131;0,056;0,056;
 397324;614;218;96;0,103;0,040;0,040;
 397988;666;230;86;0,087;0,015;0,015;
 398688;700;240;88;0,068;0,003;0,003;
 399382;696;230;92;0,083;0,005;0,005;
 400068;684;234;86;0,045;0,031;0,031;
 400776;708;222;96;0,067;0,012;0,012;
 401476;702;238;86;0,051;0,005;0,005;
 402180;704;240;88;0,094;-0,001;-0,001;
 402854;672;240;86;0,114;0,001;0,001;
 403494;638;236;84;0,112;0,008;0,008;
 404114;620;220;96;0,112;0,048;0,048;
 404730;616;220;96;0,103;0,086;0,086;
 405362;634;232;88;0,115;0,073;0,073;
 406014;652;236;90;0,122;0,022;0,022;
 406670;656;234;88;0,106;-0,001;-0,001;
 407338;668;232;84;0,101;-0,006;-0,006;
 408034;696;240;84;0,087;0,002;0,002;
 408758;724;244;86;0,090;0,000;0,000;
 409458;702;240;88;0,090;0,002;0,002;
 410142;682;238;84;0,082;-0,002;-0,002;
 410838;694;234;82;0,065;-0,009;-0,009;
 411526;688;224;98;0,085;0,007;0,007;
 412188;664;238;90;0,090;0,024;0,024;
 412836;648;240;86;0,186;0,026;0,026;
 413460;622;254;88;0,187;0,009;0,009;
 414078;614;232;82;0,186;0,023;0,023;
 414710;640;232;88;0,062;0,010;0,010;
 415396;686;210;90;0,079;0,012;0,012;
 416088;688;232;88;0,042;0,008;0,008;
 416772;686;238;88;0,087;0,018;0,018;
 417448;676;234;96;0,064;0,030;0,030;
 418112;666;218;92;0,051;0,058;0,058;
 418778;666;218;92;0,042;0,019;0,019;
 419460;680;228;88;0,022;0,073;0,073;
 420150;688;206;102;0,058;0,042;0,042;
 420844;696;238;88;0,034;0,048;0,048;
 421526;684;238;90;0,092;0,004;0,004;
 422210;682;238;86;0,064;0,034;0,034;
 422910;700;222;98;0,074;0,020;0,020;
 423610;700;236;86;0,056;0,017;0,017;
 424290;682;236;88;0,089;0,001;0,001;
 424962;670;238;86;0,111;0,007;0,007;
 425614;652;238;88;0,137;0,006;0,006;
 426258;646;242;88;0,121;0,044;0,044;
Laikas-0:7:7(ekg registravimas á failà(0 [W]);
 426890;630;222;96;0,154;0,041;0,041;
 427518;628;238;86;0,124;0,071;0,071;
 428158;642;236;90;0,135;0,026;0,026;
 428814;656;232;90;0,135;0,030;0,030;
 429462;648;238;88;0,135;0,016;0,016;
 430102;638;240;86;0,118;0,040;0,040;
 430752;650;222;96;0,090;0,048;0,048;
 431428;674;222;96;0,053;0,090;0,090;
 432140;712;228;96;0,056;-0,005;-0,005;
 432856;720;242;86;0,065;0,005;0,005;
 433568;710;244;88;0,092;-0,008;-0,008;
 434244;678;238;90;0,123;0,008;0,008;
 434884;638;238;88;0,146;0,010;0,010;
 435516;632;240;84;0,130;0,048;0,048;
 436152;634;224;96;0,131;0,033;0,033;
 436804;656;236;88;0,106;0,009;0,009;
 437480;674;242;86;0,104;0,006;0,006;
 438162;682;236;88;0,106;0,006;0,006;
 438844;682;238;96;0,072;0,034;0,034;
 439516;670;224;96;0,055;0,087;0,087;
 440230;714;226;98;0,054;0,062;0,062;
 440974;744;246;96;0,037;-0,020;-0,020;
 441786;816;250;90;0,063;-0,004;-0,004;
 442534;748;248;88;0,037;-0,016;-0,016;
 443278;742;234;96;0,074;0,011;0,011;
 444010;732;250;84;0,048;-0,022;-0,022;
 444790;780;248;86;0,053;-0,008;-0,008;
 445554;764;240;96;0,057;0,020;0,020;
 446278;724;248;84;0,068;-0,009;-0,009;
 446994;718;250;84;0,073;-0,018;-0,018;
 447722;724;232;96;0,098;0,014;0,014;
 448430;710;246;86;0,080;-0,016;-0,016;
 449142;712;250;84;0,098;-0,007;-0,007;
 449852;708;238;96;0,059;-0,002;-0,002;
 450588;736;230;96;0,058;0,008;0,008;
 451344;760;246;90;0,034;0,036;0,036;
 452088;742;236;98;0,068;0,010;0,010;
 452808;722;248;86;0,048;0,045;0,045;
 453524;714;230;96;0,092;0,014;0,014;
 454232;708;246;86;0,080;0,000;0,000;
 454920;688;244;86;0,104;-0,011;-0,011;
 455596;674;232;96;0,106;0,020;0,020;
 456284;692;240;86;0,103;0,011;0,011;
 456984;700;246;88;0,098;-0,005;-0,005;
 457668;682;234;96;0,094;0,028;0,028;
 458340;672;228;96;0,108;0,030;0,030;
 459002;662;244;86;0,100;0,090;0,090;
 459646;644;230;96;0,156;0,037;0,037;
 460258;614;236;92;0,131;0,154;0,154;
 460870;610;230;98;0,181;0,089;0,089;
 461490;620;240;88;0,128;0,158;0,158;
 462146;654;226;98;0,121;0,077;0,077;
 462810;666;232;96;0,084;0,113;0,113;
 463494;684;234;96;0,058;0,090;0,090;
 464210;714;226;98;0,069;0,007;0,007;
 464950;744;246;88;0,059;-0,020;-0,020;
 465682;730;250;86;0,092;0,003;0,003;
 466382;702;248;86;0,095;-0,020;-0,020;
 467074;688;236;96;0,131;0,017;0,017;
 467734;662;246;84;0,124;0,021;0,021;
 468376;642;236;86;0,150;0,002;0,002;
 468988;614;226;90;0,148;0,030;0,030;
 469592;602;230;88;0,154;0,096;0,096;
 470198;604;232;94;0,202;0,056;0,056;
 470786;588;242;84;0,213;0,018;0,018;
 471392;608;242;82;0,219;0,039;0,039;
 471986;590;230;92;0,128;0,043;0,043;
 472560;580;202;96;0,156;0,112;0,112;
 473164;602;232;88;0,120;0,054;0,054;
 473792;628;238;86;0,158;0,075;0,075;
 474420;628;228;96;0,124;0,066;0,066;
 475052;630;222;96;0,100;0,137;0,137;
 475712;662;228;96;0,074;0,124;0,124;
 476392;680;228;98;0,090;0,041;0,041;
 477072;680;242;88;0,106;0,049;0,049;
 477726;656;246;90;0,120;0,026;0,026;
 478374;646;230;96;0,164;0,029;0,029;
 479018;646;244;84;0,142;-0,013;-0,013;
 479678;660;246;82;0,158;0,002;0,002;
 480358;680;244;88;0,147;0,002;0,002;
 481050;692;246;86;0,115;-0,004;-0,004;
 481742;692;242;84;0,071;-0,004;-0,004;
 482470;726;230;98;0,068;0,018;0,018;
 483230;762;246;88;0,054;-0,009;-0,009;
 483974;744;250;88;0,079;0,006;0,006;
 484702;726;246;84;0,072;-0,007;-0,007;
 485426;722;234;98;0,088;0,026;0,026;
 486150;728;250;84;0,052;0,056;0,056;
 486884;732;232;98;0,062;-0,009;-0,009;
 487612;728;238;96;0,055;-0,009;-0,009;
Laikas-0:8:8(ekg registravimas á failà(0 [W]);
 488344;734;250;86;0,052;0,027;0,027;
 489100;752;238;96;0,046;-0,008;-0,008;
 489868;770;238;98;0,040;-0,016;-0,016;
 490648;780;252;86;0,049;-0,013;-0,013;
 491402;754;254;86;0,048;-0,028;-0,028;
 492144;740;232;98;0,047;-0,014;-0,014;
 492888;744;234;98;0,048;-0,010;-0,010;
 493632;748;256;86;0,074;-0,005;-0,005;
 494344;710;250;86;0,140;0,000;0,000;
 495024;680;252;86;0,126;-0,012;-0,012;
 495684;660;232;96;0,156;0,023;0,023;
 496358;674;248;84;0,088;0,066;0,066;
 497062;702;232;96;0,111;0,016;0,016;
 497802;742;254;82;0,048;0,048;0,048;
 498554;750;236;98;0,100;0,015;0,015;
 499266;714;252;86;0,068;0,047;0,047;
 499950;684;238;96;0,142;0,019;0,019;
 500638;690;250;84;0,088;0,068;0,068;
 501346;704;232;98;0,104;0,022;0,022;
 502070;728;248;84;0,057;0,045;0,045;
 502814;742;242;96;0,083;-0,001;-0,001;
 503530;720;248;90;0,092;-0,005;-0,005;
 504218;686;250;84;0,116;0,018;0,018;
 504882;662;234;96;0,123;0,011;0,011;
 505560;678;234;96;0,092;0,092;0,092;
 506256;694;236;96;0,098;-0,008;-0,008;
 506958;704;248;84;0,099;-0,022;-0,022;
 507672;716;252;84;0,080;-0,015;-0,015;
 508408;732;234;98;0,066;-0,006;-0,006;
 509136;730;236;96;0,069;-0,001;-0,001;
 509840;704;252;86;0,072;0,044;0,044;
 510536;694;236;96;0,130;0,016;0,016;
 511224;690;248;84;0,091;0,063;0,063;
 511912;688;236;96;0,098;0,006;0,006;
 512608;696;236;98;0,082;0,098;0,098;
 513292;684;236;98;0,079;0,106;0,106;
 513976;682;234;98;0,084;0,101;0,101;
 514660;684;236;96;0,079;0,089;0,089;
 515354;696;234;96;0,061;0,066;0,066;
 516074;720;232;96;0,056;0,058;0,058;
 516794;720;236;96;0,064;-0,006;-0,006;
 517500;706;246;84;0,075;0,062;0,062;
 518186;686;236;98;0,107;0,002;0,002;
 518866;680;240;96;0,090;0,107;0,107;
 519550;684;236;98;0,089;0,095;0,095;
 520250;698;234;98;0,092;0,002;0,002;
 520962;716;250;86;0,075;0,057;0,057;
 521682;716;238;96;0,078;-0,007;-0,007;
 522374;692;232;98;0,060;0,064;0,064;
 523078;706;234;96;0,069;0,096;0,096;
 523766;686;234;98;0,105;0,036;0,036;
 524418;654;246;86;0,123;0,109;0,109;
 525068;650;236;98;0,146;0,053;0,053;
 525708;638;230;96;0,119;0,166;0,166;
 526348;640;230;98;0,124;0,165;0,165;
 526988;642;234;98;0,125;0,158;0,158;
 527636;648;234;96;0,121;0,147;0,147;
 528280;644;230;96;0,109;0,128;0,128;
 528928;648;230;96;0,109;0,032;0,032;
 529596;670;242;86;0,104;0,102;0,102;
 530276;678;236;98;0,116;0,031;0,031;
 530952;676;238;96;0,095;0,122;0,122;
 531628;676;232;98;0,089;0,115;0,115;
 532304;676;230;98;0,103;0,026;0,026;
 532992;690;248;86;0,111;-0,013;-0,013;
 533680;686;248;84;0,124;0,000;0,000;
 534346;666;236;96;0,128;0,007;0,007;
 534998;652;234;96;0,098;0,110;0,110;
 535658;658;230;96;0,094;0,112;0,112;
 536350;694;234;98;0,103;0,014;0,014;
 537046;696;250;86;0,086;0,079;0,079;
 537746;700;236;98;0,110;0,013;0,013;
 538426;678;234;98;0,096;-0,002;-0,002;
 539118;694;248;82;0,126;-0,023;-0,023;
 539802;684;250;82;0,141;0,002;0,002;
 540486;686;246;86;0,130;-0,022;-0,022;
 541154;666;234;96;0,156;0,020;0,020;
 541802;650;248;86;0,124;0,090;0,090;
 542454;650;232;96;0,134;0,046;0,046;
 543114;658;232;98;0,122;0,023;0,023;
 543780;670;244;84;0,130;0,014;0,014;
 544444;662;244;86;0,148;0,000;0,000;
 545106;660;240;84;0,173;0,002;0,002;
 545756;652;246;86;0,128;0,001;0,001;
 546400;640;224;92;0,113;0,016;0,016;
 547054;644;222;84;0,087;0,053;0,053;
 547692;648;228;92;0,082;0,018;0,018;
 548372;684;234;98;0,084;0,093;0,093;
Laikas-0:9:9(ekg registravimas á failà(0 [W]);
 549048;676;230;98;0,087;0,098;0,098;
 549720;672;234;94;0,087;0,130;0,130;
 550368;646;228;98;0,104;0,119;0,119;
 550992;626;226;96;0,140;0,097;0,097;
 551600;610;240;88;0,146;0,167;0,167;
 552208;606;226;98;0,205;0,070;0,070;
 552824;618;240;86;0,132;0,153;0,153;
 553486;658;228;98;0,151;0,017;0,017;
 554178;696;246;82;0,067;0,077;0,077;
 554918;736;232;98;0,051;-0,004;-0,004;
 555662;746;232;96;0,031;0,050;0,050;
 556406;742;234;98;0,048;-0,009;-0,009;
 557130;728;252;84;0,061;0,060;0,060;
 557826;694;234;98;0,110;-0,016;-0,016;
 558486;660;238;96;0,102;0,112;0,112;
 559134;648;234;96;0,122;0,140;0,140;
 559766;630;228;98;0,119;0,164;0,164;
 560390;626;226;98;0,142;0,070;0,070;
 561018;630;244;86;0,160;0,010;0,010;
 561666;648;248;84;0,200;0,002;0,002;
 562318;652;246;84;0,160;0,007;0,007;
 562972;652;232;96;0,175;0,028;0,028;
 563620;650;244;88;0,126;0,119;0,119;
 564276;654;232;98;0,167;0,028;0,028;
 564936;662;248;82;0,102;0,080;0,080;
 565640;702;234;96;0,119;0,015;0,015;
 566374;736;250;86;0,068;0,046;0,046;
 567096;720;238;96;0,079;0,021;0,021;
 567820;726;242;82;0,063;-0,023;-0,023;
 568560;740;244;84;0,079;-0,004;-0,004;
 569280;718;248;90;0,072;-0,038;-0,038;
 569972;692;234;98;0,093;0,039;0,039;
 570652;678;234;98;0,092;0,104;0,104;
 571328;678;238;96;0,095;0,122;0,122;
 571996;668;232;98;0,107;0,115;0,115;
 572646;650;232;96;0,106;0,128;0,128;
 573290;644;236;96;0,116;0,128;0,128;
 573934;644;232;96;0,138;0,019;0,019;
 574578;646;242;82;0,158;0,013;0,013;
 575214;634;246;84;0,195;-0,001;-0,001;
 575850;638;246;86;0,170;0,015;0,015;
 576482;630;230;96;0,140;0,054;0,054;
 577126;644;228;96;0,092;0,141;0,141;
 577786;660;226;98;0,110;0,042;0,042;
 578444;658;242;86;0,125;0,007;0,007;
 579094;652;246;84;0,135;0,012;0,012;
 579758;662;232;96;0,124;0,029;0,029;
 580430;672;232;98;0,084;0,116;0,116;
 581110;680;232;98;0,108;0,035;0,035;
 581764;656;244;86;0,133;0,042;0,042;
 582404;640;248;88;0,224;0,011;0,011;
 583026;620;256;88;0,247;-0,019;-0,019;
 583642;610;244;74;0,288;-0,040;-0,040;
 584280;632;256;70;0,225;-0,028;-0,028;
 584908;644;244;94;0,161;0,008;0,008;
 585550;636;222;84;0,161;0,006;0,006;
 586166;620;238;82;0,104;0,015;0,015;
 586778;608;216;96;0,146;0,045;0,045;
 587388;612;228;98;0,086;0,166;0,166;
 588040;652;220;96;0,114;-0,025;-0,025;
 588748;710;246;82;0,071;0,080;0,080;
 589448;698;232;96;0,108;0,007;0,007;
 590136;690;244;88;0,065;0,073;0,073;
 590828;690;224;98;0,091;0,039;0,039;
 591496;668;232;96;0,060;0,128;0,128;
 592146;650;224;98;0,092;0,128;0,128;
 592778;632;230;96;0,099;0,159;0,159;
 593402;624;230;96;0,116;0,168;0,168;
 594030;626;226;98;0,099;0,184;0,184;
 594650;622;216;98;0,140;0,072;0,072;
 595266;616;240;84;0,131;0,018;0,018;
 595874;610;232;82;0,217;0,008;0,008;
 596478;602;240;84;0,164;0,020;0,020;
 597074;596;224;98;0,184;0,090;0,090;
 597666;592;226;96;0,173;0,150;0,150;
 598240;576;236;88;0,192;0,140;0,140;
 598814;574;228;90;0,207;0,061;0,061;
 599398;584;228;86;0,180;0,036;0,036;
 600022;624;236;86;0,162;0,009;0,009;
 600686;664;242;86;0,144;0,034;0,034;
 601352;664;238;98;0,087;0,039;0,039;
 602040;686;224;96;0,053;0,105;0,105;
 602744;704;224;98;0,052;-0,030;-0,030;
 603484;742;250;82;0,045;0,071;0,071;
 604200;716;234;98;0,093;-0,011;-0,011;
 604876;678;242;90;0,078;0,077;0,077;
 605536;656;230;96;0,139;0,028;0,028;
 606164;632;240;84;0,150;0,114;0,114;
 606784;618;244;96;0,238;0,039;0,039;
 607392;608;252;84;0,221;0,100;0,100;
 607988;600;228;90;
