# Supplementary material for: New approach for visualization of relationships between RR and JT intervals
Source: PLoS One. 2017 Apr 5;12(4):e0174279. doi: 10.1371/journal.pone.0174279 (PMC5381794; doi:10.1371/journal.pone.0174279)
Supplement: S1 Data — The supporting information files include unprocessed data from ECG analysis system “Kaunas-Load” for all subjects who were part of this research. (ZIP) [file pone.0174279.s005.zip › Par_Disk_P10.txt]

P10;
   RR (II)
   DJTp (II)
   DQRS (II)
RR(II) / DJTp (II) (Nevid.)300-:-1500 / 100-:-400
RR(II) / DQRS (II) (Nevid.)300-:-1500 / 60-:-140
DJTp(II) / DQRS (II) (Nevid.)100-:-400 / 60-:-140
Laikas-0:0:0(pradþia)(0 [W]);
 310;654;232;102;
Laikas-0:0:0(raminimas)(0 [W]);
 966;654;232;104;0,119;0,160;0,160;
 1628;664;238;92;0,080;0,249;0,249;
 2316;686;224;104;0,085;0,141;0,141;
 3008;692;236;104;0,065;0,223;0,223;
 3686;678;236;100;0,082;0,291;0,291;
 4350;668;232;108;0,090;0,266;0,266;
 5024;674;232;104;0,095;0,232;0,232;
 5716;688;242;98;0,075;0,253;0,253;
 6418;700;230;106;0,076;0,226;0,226;
 7104;688;228;108;0,060;0,280;0,280;
 7786;678;228;102;0,085;0,089;0,089;
 8496;712;250;90;0,074;0,144;0,144;
 9206;716;236;102;0,048;0,053;0,053;
 9946;738;230;102;0,036;0,165;0,165;
 10680;732;232;106;0,035;0,206;0,206;
 11370;694;236;108;0,056;0,283;0,283;
 12056;682;234;106;0,075;0,268;0,268;
 12728;676;230;100;0,092;0,216;0,216;
 13414;684;242;100;0,080;0,215;0,215;
 14116;698;234;106;0,080;0,230;0,230;
 14790;674;226;104;0,065;0,240;0,240;
 15484;692;232;102;0,056;0,247;0,247;
 16168;692;228;104;0,058;0,185;0,185;
 16882;708;236;102;0,044;0,235;0,235;
 17586;706;226;106;0,059;0,262;0,262;
 18262;676;230;108;0,050;0,342;0,342;
 18944;686;228;108;0,070;0,368;0,368;
 19638;690;232;106;0,072;0,343;0,343;
 20318;680;234;106;0,060;0,313;0,313;
 21008;690;224;106;0,071;0,343;0,343;
 21694;688;232;108;0,061;0,278;0,278;
 22384;690;236;102;0,084;0,309;0,309;
 23058;674;236;104;0,082;0,194;0,194;
 23724;658;226;98;0,087;0,288;0,288;
 24372;656;230;106;0,070;0,297;0,297;
 25030;662;222;110;0,075;0,422;0,422;
 25712;678;230;108;0,089;0,203;0,203;
 26382;666;244;92;0,082;0,391;0,391;
 27042;664;224;110;0,094;0,203;0,203;
 27710;670;228;106;0,076;0,384;0,384;
 28386;674;236;104;0,106;0,318;0,318;
 29048;660;244;104;0,105;0,235;0,235;
 29756;706;240;102;0,082;0,302;0,302;
 30418;660;218;106;0,081;0,246;0,246;
 31088;672;234;104;0,066;0,252;0,252;
 31792;704;242;102;0,079;0,244;0,244;
 32508;720;238;106;0,080;0,221;0,221;
 33212;700;238;106;0,065;0,234;0,234;
 33932;722;238;104;0,064;0,261;0,261;
 34644;714;232;106;0,063;0,181;0,181;
 35360;712;238;100;0,074;0,182;0,182;
 36052;694;244;100;0,080;0,176;0,176;
 36752;702;238;106;0,074;0,196;0,196;
 37462;708;232;104;0,053;0,256;0,256;
 38168;706;228;106;0,072;0,196;0,196;
 38870;700;248;100;0,072;0,241;0,241;
 39574;706;242;106;0,087;0,148;0,148;
 40302;728;240;100;0,064;0,102;0,102;
 41086;786;254;100;0,032;0,042;0,042;
 41910;824;248;100;0,026;0,050;0,050;
 42714;802;244;104;0,020;0,055;0,055;
 43502;786;248;106;0,033;0,062;0,062;
 44260;760;248;96;0,054;0,075;0,075;
 44996;734;246;98;0,079;0,043;0,043;
 45724;730;250;98;0,077;0,100;0,100;
 46466;744;244;106;0,068;0,088;0,088;
 47234;766;246;100;0,045;0,100;0,100;
 48024;792;248;102;0,038;0,043;0,043;
 48840;812;254;100;0,032;0,040;0,040;
 49644;802;250;100;0,042;0,043;0,043;
 50404;764;250;102;0,044;0,078;0,078;
 51164;762;244;106;0,058;0,062;0,062;
 51948;782;254;96;0,048;0,109;0,109;
 52742;792;250;104;0,056;0,028;0,028;
 53538;796;256;96;0,045;0,041;0,041;
 54312;774;248;98;0,074;0,027;0,027;
 55042;730;254;100;0,076;0,076;0,076;
 55762;722;250;104;0,101;0,090;0,090;
 56498;736;246;96;0,071;0,144;0,144;
 57250;754;240;104;0,055;0,076;0,076;
 58014;764;244;102;0,041;0,105;0,105;
 58764;748;238;100;0,037;0,100;0,100;
 59534;772;240;104;0,021;0,109;0,109;
 60310;772;230;104;0,024;0,102;0,102;
Laikas-0:1:1(ekg registravimas á failà(0 [W]);
 61064;754;236;100;0,021;0,066;0,066;
Laikas-0:1:1(automatinis krûvio keitimas)(50 [W]);
 61830;764;246;98;0,035;0,102;0,102;
 62552;726;232;104;0,072;0,117;0,117;
 63246;696;246;106;0,051;0,266;0,266;
 63918;672;214;106;0,101;0,327;0,327;
 64578;656;236;106;0,070;0,385;0,385;
 65204;626;232;106;0,143;0,403;0,403;
 65820;618;234;104;0,131;0,420;0,420;
 66442;622;224;104;0,134;0,438;0,438;
 67056;614;224;106;0,101;0,387;0,387;
 67668;612;220;102;0,122;0,378;0,378;
 68288;620;232;102;0,130;0,354;0,354;
 68918;628;234;104;0,148;0,368;0,368;
 69532;616;228;104;0,151;0,420;0,420;
 70152;620;232;106;0,145;0,380;0,380;
 70780;626;232;102;0,104;0,350;0,350;
 71412;632;218;102;0,121;0,298;0,298;
 72052;642;232;102;0,105;0,250;0,250;
 72680;626;236;98;0,122;0,328;0,328;
 73304;624;224;106;0,142;0,282;0,282;
 73936;634;236;102;0,119;0,382;0,382;
 74572;638;232;104;0,141;0,255;0,255;
 75212;638;234;98;0,144;0,285;0,285;
 75834;620;234;100;0,141;0,273;0,273;
 76448;612;226;104;0,134;0,259;0,259;
 77062;614;224;96;0,131;0,280;0,280;
 77666;610;228;98;0,125;0,264;0,264;
 78286;616;226;104;0,114;0,286;0,286;
 78900;612;216;100;0,119;0,406;0,406;
 79500;600;224;104;0,124;0,320;0,320;
 80102;608;234;100;0,139;0,454;0,454;
 80724;620;228;108;0,140;0,397;0,397;
 81350;628;226;106;0,131;0,433;0,433;
 81970;616;228;102;0,125;0,356;0,356;
 82582;610;226;100;0,134;0,370;0,370;
 83182;600;224;104;0,141;0,378;0,378;
 83784;602;228;104;0,141;0,378;0,378;
 84394;612;228;100;0,137;0,430;0,430;
 85006;612;224;106;0,104;0,413;0,413;
 85628;626;218;108;0,092;0,345;0,345;
 86250;610;218;96;0,079;0,432;0,432;
 86866;628;220;106;0,079;0,364;0,364;
 87492;626;218;110;0,103;0,478;0,478;
 88108;616;228;104;0,106;0,588;0,588;
 88706;594;222;108;0,134;0,529;0,529;
 89304;604;222;108;0,128;0,431;0,431;
 89910;598;224;98;0,134;0,468;0,468;
 90500;596;226;104;0,125;0,354;0,354;
 91094;594;220;104;0,138;0,462;0,462;
 91680;586;222;104;0,113;0,480;0,480;
 92256;574;212;104;0,135;0,574;0,574;
 92822;568;216;108;0,147;0,464;0,464;
 93388;566;230;98;0,160;0,640;0,640;
 93958;568;216;108;0,163;0,524;0,524;
 94528;570;214;108;0,189;0,388;0,388;
 95102;570;238;90;0,192;0,330;0,330;
 95676;578;232;94;0,159;0,200;0,200;
 96268;594;212;100;0,090;0,335;0,335;
 96886;616;204;108;0,075;0,366;0,366;
 97516;628;222;102;0,070;0,470;0,470;
 98146;628;224;106;0,104;0,400;0,400;
 98754;610;222;106;0,112;0,456;0,456;
 99356;602;222;104;0,116;0,412;0,412;
 99962;608;224;102;0,131;0,380;0,380;
 100578;616;228;102;0,113;0,390;0,390;
 101194;616;220;106;0,122;0,491;0,491;
 101800;606;220;110;0,123;0,479;0,479;
 102398;598;230;102;0,128;0,575;0,575;
 102990;590;220;106;0,148;0,444;0,444;
 103580;590;222;104;0,150;0,466;0,466;
 104170;592;228;102;0,145;0,438;0,438;
 104776;608;226;104;0,162;0,319;0,319;
 105388;612;232;98;0,154;0,299;0,299;
 105996;602;232;98;0,180;0,200;0,200;
 106602;606;234;94;0,146;0,200;0,200;
 107216;616;220;96;0,148;0,216;0,216;
 107836;622;228;102;0,110;0,283;0,283;
 108470;634;230;106;0,112;0,364;0,364;
 109096;624;224;104;0,092;0,415;0,415;
 109706;610;214;104;0,110;0,420;0,420;
 110308;604;226;104;0,115;0,403;0,403;
 110908;598;228;102;0,148;0,469;0,469;
 111500;592;222;106;0,130;0,433;0,433;
 112098;596;218;104;0,135;0,486;0,486;
 112702;602;226;104;0,085;0,390;0,390;
 113362;664;220;104;0,092;0,278;0,278;
 114050;690;232;100;0,070;0,242;0,242;
 114724;674;234;102;0,072;0,217;0,217;
 115390;666;226;104;0,090;0,276;0,276;
 116036;646;228;104;0,094;0,298;0,298;
 116652;614;228;100;0,124;0,390;0,390;
 117248;602;226;106;0,138;0,390;0,390;
 117848;596;224;104;0,148;0,410;0,410;
 118450;602;230;100;0,141;0,435;0,435;
 119064;616;228;106;0,137;0,396;0,396;
 119686;620;226;106;0,124;0,400;0,400;
 120308;620;226;102;0,106;0,435;0,435;
 120914;608;220;106;0,104;0,396;0,396;
 121520;604;216;104;0,126;0,363;0,363;
Laikas-0:2:2(ekg registravimas á failà(50 [W]);
 122126;606;232;98;0,120;0,396;0,396;
Laikas-0:2:2(automatinis krûvio keitimas)(100 [W]);
 122740;614;222;104;0,121;0,410;0,410;
 123352;616;216;110;0,107;0,450;0,450;
 123956;600;220;102;0,085;0,665;0,665;
 124552;602;210;112;0,086;0,538;0,538;
 125154;602;212;108;0,072;0,730;0,730;
 125758;600;210;110;0,086;0,424;0,424;
 126366;602;220;96;0,094;0,466;0,466;
 126950;592;216;102;0,106;0,374;0,374;
 127528;578;212;108;0,116;0,462;0,462;
 128108;578;218;102;0,104;0,587;0,587;
 128686;578;210;106;0,109;0,452;0,452;
 129268;578;212;102;0,109;0,479;0,479;
 129846;582;216;102;0,115;0,421;0,421;
 130420;574;216;102;0,115;0,467;0,467;
 130992;570;208;104;0,128;0,515;0,515;
 131554;566;218;106;0,124;0,558;0,558;
 132118;564;216;104;0,151;0,235;0,235;
 132704;574;222;86;0,148;0,325;0,325;
 133274;578;220;98;0,151;0,144;0,144;
 133854;580;220;98;0,131;0,384;0,384;
 134428;574;214;106;0,145;0,404;0,404;
 134990;564;220;102;0,134;0,498;0,498;
 135554;560;216;102;0,159;0,438;0,438;
 136110;556;218;100;0,155;0,384;0,384;
 136666;560;220;98;0,148;0,445;0,445;
 137230;562;214;104;0,148;0,339;0,339;
 137800;568;218;96;0,125;0,436;0,436;
 138366;572;214;102;0,118;0,388;0,388;
 138934;564;208;104;0,098;0,492;0,492;
 139490;558;204;104;0,112;0,558;0,558;
 140050;556;214;104;0,117;0,485;0,485;
 140606;560;216;100;0,131;0,527;0,527;
 141170;562;210;104;0,131;0,445;0,445;
 141736;564;214;102;0,110;0,539;0,539;
 142288;556;204;104;0,116;0,512;0,512;
 142848;558;212;104;0,118;0,503;0,503;
 143408;554;214;100;0,143;0,388;0,388;
 143962;560;224;96;0,138;0,459;0,459;
 144524;564;210;106;0,144;0,380;0,380;
 145100;568;214;100;0,128;0,470;0,470;
 145660;562;218;100;0,131;0,448;0,448;
 146224;566;214;104;0,134;0,479;0,479;
 146784;560;214;104;0,122;0,505;0,505;
 147346;564;212;102;0,138;0,354;0,354;
 147924;578;224;94;0,134;0,352;0,352;
 148512;588;222;100;0,137;0,316;0,316;
 149102;590;216;104;0,131;0,346;0,346;
 149684;580;218;98;0,092;0,430;0,430;
 150254;570;198;102;0,115;0,455;0,455;
 150816;566;214;108;0,105;0,444;0,444;
 151384;566;220;98;0,128;0,488;0,488;
 151950;566;210;100;0,131;0,428;0,428;
 152520;570;210;106;0,106;0,515;0,515;
 153082;562;208;106;0,134;0,444;0,444;
 153640;558;222;96;0,126;0,557;0,557;
 154190;552;212;106;0,155;0,442;0,442;
 154744;554;214;104;0,138;0,476;0,476;
 155304;558;218;98;0,151;0,375;0,375;
 155870;568;220;96;0,121;0,403;0,403;
 156442;568;206;106;0,096;0,426;0,426;
 157006;566;198;104;0,090;0,529;0,529;
 157566;558;212;102;0,084;0,605;0,605;
 158118;556;204;108;0,122;0,488;0,488;
 158676;558;216;100;0,124;0,468;0,468;
 159246;564;216;98;0,151;0,343;0,343;
 159810;570;220;98;0,121;0,363;0,363;
 160374;558;206;102;0,118;0,450;0,450;
 160926;556;206;106;0,098;0,514;0,514;
 161472;546;206;102;0,101;0,722;0,722;
 162014;546;202;110;0,110;0,646;0,646;
 162564;548;208;106;0,101;0,749;0,749;
 163116;550;204;106;0,110;0,619;0,619;
 163670;552;208;104;0,090;0,562;0,562;
 164222;552;200;102;0,116;0,599;0,599;
 164758;540;210;106;0,091;0,534;0,534;
 165302;540;198;102;0,105;0,576;0,576;
 165840;540;198;102;0,100;0,576;0,576;
 166384;546;208;106;0,098;0,572;0,572;
 166940;554;206;104;0,103;0,678;0,678;
 167500;562;204;108;0,112;0,471;0,471;
 168056;552;214;96;0,112;0,650;0,650;
 168606;554;210;108;0,121;0,479;0,479;
 169156;548;204;104;0,109;0,490;0,490;
 169714;554;206;96;0,109;0,343;0,343;
 170270;562;214;94;0,110;0,390;0,390;
 170824;556;208;106;0,131;0,424;0,424;
 171376;546;212;104;0,137;0,554;0,554;
 171920;542;214;100;0,162;0,538;0,538;
 172458;538;216;102;0,180;0,486;0,486;
 172990;536;220;102;0,154;0,550;0,550;
 173528;538;206;104;0,150;0,532;0,532;
 174070;540;208;102;0,122;0,578;0,578;
 174624;554;210;104;0,096;0,423;0,423;
 175256;632;218;102;0,019;0,316;0,316;
 175984;732;212;104;0,031;0,257;0,257;
 176670;686;216;104;0,009;0,197;0,197;
 177314;642;218;98;0,049;0,321;0,321;
 177922;610;216;106;0,079;0,339;0,339;
 178506;578;212;104;0,087;0,512;0,512;
 179068;562;206;104;0,118;0,544;0,544;
 179614;552;216;104;0,121;0,459;0,459;
 180166;550;214;98;0,151;0,557;0,557;
 180718;554;214;106;0,138;0,400;0,400;
 181272;552;212;98;0,128;0,500;0,500;
 181820;546;206;100;0,131;0,423;0,423;
 182358;540;210;102;0,125;0,546;0,546;
Laikas-0:3:2(ekg registravimas á failà(100 [W]);
 182900;542;208;106;0,134;0,598;0,598;
Laikas-0:3:3(automatinis krûvio keitimas)(150 [W]);
 183446;550;210;106;0,109;0,692;0,692;
 184008;558;206;108;0,113;0,620;0,620;
 184572;564;210;104;0,090;0,641;0,641;
 185132;562;206;106;0,101;0,598;0,598;
 185688;552;204;106;0,098;0,536;0,536;
 186234;548;208;100;0,101;0,588;0,588;
 186778;542;202;104;0,116;0,470;0,470;
 187322;544;208;100;0,098;0,594;0,594;
 187864;548;202;106;0,113;0,550;0,550;
 188414;544;204;104;0,106;0,627;0,627;
 188946;536;208;104;0,116;0,613;0,613;
 189488;540;206;104;0,112;0,655;0,655;
 190016;530;200;106;0,128;0,578;0,578;
 190544;524;210;100;0,116;0,643;0,643;
 191062;522;202;104;0,131;0,464;0,464;
 191584;516;200;96;0,112;0,606;0,606;
 192094;516;200;104;0,119;0,396;0,396;
 192620;522;204;94;0,110;0,620;0,620;
 193142;526;200;106;0,109;0,490;0,490;
 193670;526;200;104;0,098;0,631;0,631;
 194202;530;200;102;0,098;0,627;0,627;
 194722;524;200;104;0,104;0,552;0,552;
 195246;516;198;100;0,106;0,592;0,592;
 195760;516;198;102;0,137;0,474;0,474;
 196272;510;208;96;0,114;0,650;0,650;
 196778;514;192;108;0,131;0,580;0,580;
 197310;530;202;104;0,106;0,516;0,516;
 197858;544;208;94;0,092;0,586;0,586;
 198398;546;194;106;0,102;0,486;0,486;
 198926;526;200;106;0,081;0,633;0,633;
 199458;532;200;102;0,104;0,504;0,504;
 199980;522;202;96;0,112;0,490;0,490;
 200496;514;202;100;0,116;0,498;0,498;
 201002;506;196;104;0,119;0,592;0,592;
 201506;504;196;102;0,119;0,655;0,655;
 202004;498;198;102;0,116;0,585;0,585;
 202506;500;196;100;0,112;0,571;0,571;
 203008;504;194;100;0,110;0,610;0,610;
 203514;508;196;104;0,112;0,646;0,646;
 204018;502;198;104;0,122;0,676;0,676;
 204516;500;200;102;0,128;0,655;0,655;
 205018;500;198;102;0,122;0,655;0,655;
 205518;500;196;104;0,138;0,438;0,438;
 206022;500;206;90;0,122;0,546;0,546;
 206526;510;196;100;0,131;0,386;0,386;
 207050;526;202;102;0,106;0,518;0,518;
 207584;534;200;100;0,092;0,347;0,347;
 208120;528;194;90;0,093;0,445;0,445;
 208640;526;200;102;0,082;0,329;0,329;
 209164;518;194;98;0,090;0,599;0,599;
 209676;518;194;106;0,084;0,604;0,604;
 210188;512;194;106;0,090;0,729;0,729;
 210706;520;196;104;0,098;0,652;0,652;
 211230;524;202;102;0,101;0,597;0,597;
 211760;528;198;102;0,110;0,531;0,531;
 212282;518;200;100;0,129;0,432;0,432;
 212796;516;210;94;0,132;0,536;0,536;
 213310;514;202;104;0,124;0,507;0,507;
 213826;516;194;104;0,106;0,714;0,714;
 214338;514;196;106;0,072;0,596;0,596;
 214880;538;190;100;0,077;0,698;0,698;
 215424;552;200;108;0,058;0,524;0,524;
 215982;548;196;102;0,084;0,564;0,564;
 216514;538;204;100;0,084;0,474;0,474;
 217046;532;198;100;0,116;0,480;0,480;
 217566;520;202;100;0,098;0,524;0,524;
 218082;512;192;102;0,106;0,602;0,602;
 218588;510;194;104;0,113;0,525;0,525;
 219100;510;204;96;0,111;0,732;0,732;
 219606;510;192;108;0,106;0,610;0,610;
 220110;504;186;104;0,115;0,626;0,626;
 220618;504;204;96;0,119;0,474;0,474;
 221120;500;204;94;0,162;0,448;0,448;
 221612;496;202;100;0,140;0,573;0,573;
 222106;494;194;108;0,131;0,615;0,615;
 222608;492;192;98;0,112;0,642;0,642;
 223092;492;192;98;0,101;0,642;0,642;
 223588;494;186;108;0,101;0,628;0,628;
 224084;500;194;102;0,087;0,791;0,791;
 224616;532;196;106;0,084;0,550;0,550;
 225166;548;200;100;0,077;0,571;0,571;
 225706;542;196;102;0,077;0,416;0,416;
 226244;536;200;98;0,075;0,495;0,495;
 226768;524;192;102;0,061;0,454;0,454;
 227284;516;180;100;0,071;0,617;0,617;
 227798;512;194;106;0,046;0,575;0,575;
 228304;508;176;100;0,064;0,702;0,702;
 228812;508;184;104;0,057;0,606;0,606;
 229324;508;194;102;0,072;0,700;0,700;
 229844;526;194;106;0,082;0,578;0,578;
 230394;550;200;102;0,053;0,613;0,613;
 230950;556;186;104;0,059;0,562;0,562;
 231502;548;196;106;0,054;0,565;0,565;
 232034;540;200;102;0,070;0,650;0,650;
 232562;524;192;106;0,092;0,554;0,554;
 233074;512;200;100;0,099;0,604;0,604;
 233584;508;198;100;0,116;0,557;0,557;
 234086;500;196;102;0,125;0,585;0,585;
 234590;508;200;102;0,110;0,529;0,529;
 235104;514;196;98;0,103;0,588;0,588;
 235626;526;196;104;0,073;0,454;0,454;
 236160;526;188;98;0,078;0,539;0,539;
 236676;516;192;100;0,069;0,483;0,483;
 237190;516;194;102;0,090;0,589;0,589;
 237702;514;196;104;0,087;0,667;0,667;
 238220;516;192;106;0,090;0,700;0,700;
 238740;520;192;104;0,079;0,652;0,652;
 239266;528;192;102;0,072;0,686;0,686;
 239786;520;188;106;0,075;0,641;0,641;
 240302;516;192;104;0,079;0,636;0,636;
 240814;512;196;100;0,092;0,620;0,620;
 241324;506;192;102;0,104;0,507;0,507;
 241822;500;196;98;0,101;0,622;0,622;
 242322;500;192;104;0,128;0,456;0,456;
 242824;504;204;94;0,122;0,569;0,569;
 243332;508;198;100;0,112;0,421;0,421;
Laikas-0:4:3(ekg registravimas á failà(150 [W]);
 243840;504;186;98;0,091;0,592;0,592;
Laikas-0:4:3(automatinis krûvio keitimas)(200 [W]);
 244338;498;188;104;0,086;0,612;0,612;
 244828;490;192;104;0,090;0,638;0,638;
 245316;484;188;98;0,116;0,648;0,648;
 245792;484;192;100;0,104;0,596;0,596;
 246272;482;188;102;0,148;0,207;0,207;
 246762;482;206;76;0,113;0,609;0,609;
 247244;486;188;106;0,129;0,228;0,228;
 247752;508;194;98;0,077;0,697;0,697;
 248272;520;186;104;0,068;0,533;0,533;
 248784;510;182;100;0,063;0,656;0,656;
 249290;514;190;104;0,066;0,638;0,638;
 249804;508;190;104;0,079;0,722;0,722;
 250304;496;186;104;0,084;0,775;0,775;
 250790;490;186;106;0,084;0,652;0,652;
 251280;486;186;98;0,090;0,752;0,752;
 251756;482;186;104;0,087;0,656;0,656;
 252240;482;184;104;0,095;0,736;0,736;
 252734;496;190;102;0,082;0,738;0,738;
 253236;500;186;104;0,082;0,735;0,735;
 253728;494;184;106;0,077;0,761;0,761;
 254224;496;188;104;0,079;0,595;0,595;
 254718;488;188;94;0,090;0,650;0,650;
 255202;484;186;102;0,103;0,482;0,482;
 255678;480;194;98;0,093;0,724;0,724;
 256154;480;182;106;0,104;0,714;0,714;
 256634;478;186;106;0,087;0,832;0,832;
 257126;490;190;104;0,087;0,874;0,874;
 257624;498;188;108;0,076;0,809;0,809;
 258118;498;184;106;0,079;0,779;0,779;
 258614;496;190;102;0,081;0,754;0,754;
 259108;490;190;104;0,098;0,685;0,685;
 259594;482;186;102;0,109;0,636;0,636;
 260072;480;192;98;0,115;0,665;0,665;
 260546;474;190;102;0,102;0,618;0,618;
 261020;476;180;102;0,117;0,608;0,608;
 261498;474;190;96;0,093;0,644;0,644;
 261972;480;186;102;0,103;0,583;0,583;
 262464;490;188;102;0,067;0,648;0,648;
 262948;482;172;100;0,086;0,612;0,612;
 263428;486;192;100;0,073;0,634;0,634;
 263912;478;188;102;0,098;0,572;0,572;
 264392;476;184;98;0,079;0,739;0,739;
 264860;472;174;106;0,111;0,582;0,582;
 265332;474;198;96;0,106;0,664;0,664;
 265810;474;190;98;0,132;0,667;0,667;
 266278;476;188;108;0,122;0,664;0,664;
 266766;484;192;100;0,070;0,752;0,752;
 267266;500;176;102;0,077;0,613;0,613;
 267768;498;184;102;0,060;0,501;0,501;
 268254;494;194;94;0,089;0,479;0,479;
 268744;486;194;96;0,083;0,430;0,430;
 269230;478;174;98;0,118;0,392;0,392;
 269698;476;200;92;0,092;0,434;0,434;
 270180;474;186;94;0,102;0,464;0,464;
 270642;472;176;102;0,090;0,550;0,550;
 271118;476;184;100;0,061;0,761;0,761;
 271602;484;176;106;0,072;0,848;0,848;
 272080;484;182;110;0,074;0,818;0,818;
 272568;480;190;100;0,071;0,794;0,794;
 273048;476;174;100;0,076;0,655;0,655;
 273522;474;176;102;0,068;0,718;0,718;
 273988;470;184;104;0,086;0,715;0,715;
 274460;472;188;100;0,106;0,753;0,753;
 274928;466;186;102;0,101;0,490;0,490;
 275400;472;180;90;0,101;0,544;0,544;
 275878;482;188;98;0,077;0,496;0,496;
 276372;494;182;106;0,063;0,693;0,693;
 276864;488;174;106;0,061;0,775;0,775;
 277346;484;180;102;0,054;0,826;0,826;
 277826;482;178;106;0,065;0,813;0,813;
 278300;472;174;106;0,056;0,907;0,907;
 278772;470;172;106;0,089;0,598;0,598;
 279240;468;196;90;0,084;0,763;0,763;
 279710;468;180;104;0,125;0,485;0,485;
 280178;470;186;98;0,095;0,519;0,519;
 280658;478;188;92;0,080;0,590;0,590;
 281138;482;176;104;0,077;0,460;0,460;
 281620;482;182;96;0,070;0,650;0,650;
 282096;480;186;100;0,077;0,627;0,627;
 282572;476;180;106;0,082;0,750;0,750;
 283046;472;178;104;0,082;0,807;0,807;
 283520;472;184;102;0,072;0,735;0,735;
 283988;466;176;100;0,085;0,783;0,783;
 284452;470;180;106;0,070;0,732;0,732;
 284926;472;178;102;0,082;0,832;0,832;
 285410;484;184;104;0,079;0,631;0,631;
 285896;486;188;98;0,095;0,576;0,576;
 286374;478;190;96;0,090;0,549;0,549;
 286848;478;184;102;0,083;0,629;0,629;
 287328;474;176;104;0,080;0,701;0,701;
 287796;466;182;100;0,052;0,753;0,753;
 288262;468;166;102;0,074;0,620;0,620;
 288732;464;180;98;0,046;0,687;0,687;
 289188;466;170;102;0,086;0,527;0,527;
 289656;464;188;94;0,055;0,662;0,662;
 290126;472;168;102;0,080;0,608;0,608;
 290606;482;180;104;0,065;0,677;0,677;
 291092;486;190;100;0,082;0,628;0,628;
 291570;478;184;98;0,095;0,510;0,510;
 292050;476;188;96;0,087;0,576;0,576;
 292520;472;180;102;0,101;0,576;0,576;
 292988;468;186;100;0,095;0,677;0,677;
 293454;464;184;100;0,098;0,720;0,720;
 293920;468;180;104;0,067;0,758;0,758;
 294384;464;168;104;0,076;0,791;0,791;
 294852;466;182;102;0,053;0,768;0,768;
 295324;472;172;102;0,062;0,707;0,707;
 295802;478;176;102;0,054;0,775;0,775;
 296278;480;178;106;0,060;0,546;0,546;
 296764;482;182;92;0,080;0,600;0,600;
 297240;478;190;98;0,085;0,532;0,532;
 297710;470;180;106;0,083;0,646;0,646;
 298186;474;176;100;0,080;0,835;0,835;
 298652;468;182;104;0,065;0,787;0,787;
 299124;474;174;106;0,090;0,660;0,660;
 299600;472;186;94;0,080;0,789;0,789;
 300062;464;180;104;0,101;0,609;0,609;
 300528;466;184;102;0,087;0,735;0,735;
 300992;464;180;100;0,090;0,677;0,677;
 301462;470;182;100;0,079;0,706;0,706;
 301946;484;180;104;0,072;0,722;0,722;
 302438;492;180;104;0,055;0,776;0,776;
 302924;486;176;104;0,052;0,776;0,776;
 303404;482;174;104;0,053;0,737;0,737;
 303884;476;180;102;0,062;0,713;0,713;
Laikas-0:5:4(ekg registravimas á failà(200 [W]);
 304358;474;178;100;0,082;0,692;0,692;
Laikas-0:5:4(automatinis krûvio keitimas)(250 [W]);
 304828;472;184;102;0,072;0,692;0,692;
 305302;472;174;102;0,057;0,752;0,752;
Laikas-0:5:6(poslinkis á deðinæ)(0 [W]);
 305776;480;170;104;0,028;0,692;0,692;
Laikas-0:5:6(automatinis krûvio keitimas)(0 [W]);
 306260;478;160;100;0,038;0,794;0,794;
 306738;476;178;106;0,036;0,596;0,596;
 307222;482;180;96;0,041;0,594;0,594;
 307696;484;164;96;0,061;0,570;0,570;
 308202;502;188;106;0,038;0,448;0,448;
 308750;550;194;96;0,058;0,538;0,538;
 309322;568;196;102;0,058;0,416;0,416;
 309880;556;200;104;0,074;0,500;0,500;
 310414;538;204;102;0,071;0,619;0,619;
 310942;526;188;106;0,088;0,618;0,618;
 311460;516;192;104;0,069;0,699;0,699;
 311980;520;192;104;0,074;0,448;0,448;
 312540;562;200;94;0,049;0,458;0,458;
 313126;590;192;102;0,031;0,330;0,330;
 313724;596;194;104;0,037;0,460;0,460;
 314296;570;202;104;0,041;0,481;0,481;
 314848;550;196;102;0,022;0,558;0,558;
 315384;538;166;104;0,049;0,569;0,569;
 315908;526;190;104;0,020;0,634;0,634;
 316434;528;186;104;0,041;0,533;0,533;
 317002;564;188;100;0,037;0,366;0,366;
 317604;606;200;96;0,037;0,253;0,253;
 318196;592;204;94;0,038;0,268;0,268;
 318780;580;194;102;0,055;0,350;0,350;
 319344;568;200;106;0,044;0,459;0,459;
 319898;548;194;100;0,058;0,602;0,602;
 320436;542;194;106;0,032;0,520;0,520;
 320988;558;182;104;0,002;0,553;0,553;
 321582;594;176;104;0,010;0,446;0,446;
 322190;606;190;102;0,002;0,349;0,349;
 322782;584;196;98;0,022;0,409;0,409;
 323342;560;190;104;0,038;0,403;0,403;
 323886;546;190;102;0,048;0,485;0,485;
 324440;556;198;100;0,062;0,430;0,430;
 325012;578;204;100;0,048;0,363;0,363;
 325620;604;196;100;0,053;0,354;0,354;
 326226;606;204;102;0,032;0,393;0,393;
 326806;578;192;104;0,026;0,372;0,372;
 327380;562;182;98;0,047;0,242;0,242;
 327922;550;206;88;0,048;0,120;0,120;
 328484;564;208;86;0,087;0,072;0,072;
 329064;584;208;88;0,082;0,040;0,040;
 329660;594;212;86;0,067;0,053;0,053;
 330250;590;206;88;0,084;0,040;0,040;
 330824;570;210;86;0,080;0,089;0,089;
 331382;564;204;92;0,107;0,088;0,088;
 331942;556;208;88;0,090;0,113;0,113;
 332506;566;204;88;0,083;0,101;0,101;
 333086;582;202;90;0,059;0,085;0,085;
 333704;618;204;90;0,039;0,080;0,080;
 334328;624;202;90;0,048;0,075;0,075;
 334928;598;212;90;0,059;0,083;0,083;
 335508;580;218;90;0,102;0,116;0,116;
 336070;566;214;92;0,128;0,104;0,104;
 336648;576;218;88;0,077;0,158;0,158;
 337248;600;198;96;0,051;0,150;0,150;
 337876;626;202;100;0,040;0,261;0,261;
 338492;618;212;102;0,060;0,049;0,049;
 339094;588;224;78;0,068;0,344;0,344;
 339668;586;200;106;0,063;0,086;0,086;
 340290;624;206;104;-0,022;0,118;0,118;
 341158;866;216;100;-0,016;0,057;0,057;
 341926;774;200;96;0,002;0,028;0,028;
 342642;714;206;104;-0,022;0,096;0,096;
 343298;654;212;104;0,011;0,336;0,336;
 343898;598;212;106;0,059;0,446;0,446;
 344466;568;208;104;0,087;0,582;0,582;
 345008;544;202;106;0,098;0,599;0,599;
 345568;558;208;106;0,059;0,552;0,552;
 346182;614;200;104;0,016;0,224;0,224;
 346904;726;210;96;-0,016;0,184;0,184;
 347644;738;192;102;0,004;0,098;0,098;
 348382;734;212;104;-0,024;0,006;0,006;
 349084;692;230;82;0,015;0,208;0,208;
 349710;638;222;104;0,053;0,009;0,009;
 350340;632;210;108;0,055;0,426;0,426;
 350960;620;208;106;0,048;0,461;0,461;
 351590;632;218;106;0,052;0,432;0,432;
 352208;612;210;104;0,069;0,502;0,502;
 352796;590;210;108;0,079;0,594;0,594;
 353374;582;212;110;0,061;0,621;0,621;
 353982;606;198;106;0,068;0,358;0,358;
 354654;674;226;98;0,015;0,205;0,205;
 355388;736;212;100;0,004;0,160;0,160;
 356152;760;218;108;0,000;0,172;0,172;
 356866;716;204;106;0,003;0,321;0,321;
 357548;682;218;110;0,005;0,395;0,395;
 358200;648;210;110;0,029;0,525;0,525;
 358826;628;206;108;0,032;0,463;0,463;
 359482;654;210;104;0,029;0,384;0,384;
 360174;696;220;106;0,018;0,214;0,214;
 360914;742;224;102;0,004;0,224;0,224;
 361646;728;210;106;0,010;0,200;0,200;
 362350;704;220;108;0,007;0,328;0,328;
 362994;644;212;108;0,038;0,377;0,377;
 363628;632;224;104;0,036;0,420;0,420;
 364284;654;206;106;0,024;0,316;0,316;
 364992;718;218;106;0,011;0,183;0,183;
 365746;750;226;100;0,002;0,190;0,190;
Laikas-0:6:6(ekg registravimas á failà(0 [W]);
 366498;748;212;106;0,011;0,150;0,150;
 367206;712;224;106;0,005;0,277;0,277;
 367888;680;208;108;0,038;0,345;0,345;
 368526;636;222;106;0,034;0,431;0,431;
 369142;614;210;106;0,075;0,549;0,549;
 369750;614;214;112;0,063;0,536;0,536;
 370400;646;220;108;0,031;0,393;0,393;
 371090;696;210;102;0,019;0,247;0,247;
 371822;726;218;102;0,014;0,196;0,196;
 372540;720;228;106;0,022;0,232;0,232;
 373240;700;228;108;0,039;0,310;0,310;
 373902;658;218;106;0,064;0,397;0,397;
 374526;628;224;106;0,059;0,382;0,382;
 375158;630;216;104;0,046;0,385;0,385;
 375808;652;206;104;0,017;0,165;0,165;
 376558;750;224;98;0,015;0,154;0,154;
 377314;758;232;102;0,008;0,074;0,074;
 378060;742;222;102;0,021;0,129;0,129;
 378788;730;232;104;0,019;0,180;0,180;
 379488;698;222;106;0,051;0,270;0,270;
 380142;652;228;106;0,064;0,347;0,347;
 380780;644;230;106;0,087;0,370;0,370;
 381428;650;224;104;0,076;0,258;0,258;
 382094;664;224;98;0,065;0,216;0,216;
 382798;702;236;102;0,052;0,148;0,148;
 383520;720;232;102;0,070;0,202;0,202;
 384194;672;234;104;0,063;0,234;0,234;
 384840;646;222;104;0,076;0,279;0,279;
 385492;656;222;102;0,051;0,308;0,308;
 386150;662;214;104;0,042;0,291;0,291;
 386822;670;218;106;0,038;0,328;0,328;
 387500;676;224;106;0,048;0,359;0,359;
 388150;648;224;106;0,054;0,359;0,359;
 388782;632;214;104;0,058;0,308;0,308;
 389426;646;216;100;0,046;0,271;0,271;
 390080;652;214;100;0,060;0,254;0,254;
 390744;664;230;104;0,067;0,230;0,230;
 391404;660;232;100;0,082;0,330;0,330;
 392034;630;220;106;0,076;0,300;0,300;
 392668;636;218;104;0,079;0,386;0,386;
 393306;642;226;104;0,077;0,289;0,289;
 393970;660;228;100;0,073;0,299;0,299;
 394638;670;222;104;0,067;0,274;0,274;
 395302;660;224;106;0,060;0,351;0,351;
 395932;632;220;106;0,067;0,333;0,333;
 396572;644;224;102;0,086;0,308;0,308;
 397208;634;228;100;0,071;0,260;0,260;
 397862;650;218;102;0,094;0,282;0,282;
 398504;644;228;104;0,076;0,325;0,325;
 399130;624;224;104;0,092;0,380;0,380;
 399738;610;218;104;0,090;0,353;0,353;
 400356;618;216;100;0,084;0,371;0,371;
 400986;632;224;104;0,064;0,322;0,322;
 401642;652;214;104;0,076;0,381;0,381;
 402304;666;232;108;0,060;0,375;0,375;
 402952;646;222;106;0,077;0,368;0,368;
 403584;626;216;102;0,067;0,331;0,331;
 404214;640;218;102;0,075;0,298;0,298;
 404850;634;224;102;0,079;0,307;0,307;
 405504;652;228;104;0,092;0,317;0,317;
 406156;652;230;104;0,092;0,317;0,317;
 406794;636;222;102;0,095;0,318;0,318;
 407422;626;224;102;0,098;0,274;0,274;
 408056;638;228;100;0,090;0,308;0,308;
 408706;650;224;104;0,086;0,279;0,279;
 409380;674;228;104;0,072;0,297;0,297;
 410060;680;232;104;0,077;0,350;0,350;
 410710;650;226;108;0,089;0,363;0,363;
 411346;636;228;106;0,095;0,444;0,444;
 411986;642;226;106;0,098;0,374;0,374;
 412644;656;228;104;0,073;0,283;0,283;
 413314;670;224;100;0,062;0,206;0,206;
 414014;700;228;100;0,050;0,242;0,242;
 414704;690;226;108;0,058;0,242;0,242;
 415382;676;228;104;0,070;0,382;0,382;
 416024;642;226;106;0,068;0,420;0,420;
 416656;636;214;110;0,088;0,447;0,447;
 417298;644;228;106;0,060;0,512;0,512;
 417954;652;216;108;0,077;0,365;0,365;
 418626;672;230;104;0,062;0,380;0,380;
 419304;678;230;106;0,077;0,327;0,327;
 419964;660;228;106;0,070;0,406;0,406;
 420600;634;218;108;0,064;0,448;0,448;
 421234;636;214;108;0,054;0,461;0,461;
 421880;648;216;106;0,058;0,373;0,373;
 422532;654;222;102;0,062;0,322;0,322;
 423208;672;228;104;0,077;0,315;0,315;
 423864;654;226;106;0,079;0,424;0,424;
 424490;628;220;110;0,084;0,454;0,454;
 425122;630;224;106;0,079;0,473;0,473;
 425764;642;220;104;0,082;0,456;0,456;
 426418;658;230;110;0,079;0,282;0,282;
Laikas-0:7:7(ekg registravimas á failà(0 [W]);
 427090;670;232;98;0,074;0,395;0,395;
 427772;682;230;108;0,075;0,290;0,290;
 428430;660;226;110;0,072;0,411;0,411;
 429074;638;222;104;0,065;0,522;0,522;
 429714;648;216;110;0,078;0,407;0,407;
 430356;640;222;104;0,069;0,495;0,495;
 431006;648;226;108;0,074;0,420;0,420;
 431664;660;224;108;0,069;0,474;0,474;
 432312;646;220;108;0,087;0,432;0,432;
 432938;624;232;104;0,090;0,426;0,426;
 433558;620;222;104;0,122;0,403;0,403;
 434192;636;228;106;0,101;0,331;0,331;
 434848;656;232;102;0,068;0,280;0,280;
 435566;718;230;104;0,079;0,181;0,181;
 436276;712;240;100;0,046;0,194;0,194;
 436982;704;230;104;0,065;0,204;0,204;
 437664;684;230;106;0,063;0,247;0,247;
 438328;662;232;102;0,081;0,338;0,338;
 438968;640;226;106;0,109;0,304;0,304;
 439588;620;230;102;0,110;0,410;0,410;
 440194;604;220;104;0,144;0,330;0,330;
 440802;610;234;100;0,132;0,394;0,394;
 441422;620;228;104;0,132;0,280;0,280;
 442066;644;228;100;0,084;0,290;0,290;
 442760;694;230;104;0,072;0,166;0,166;
 443496;736;242;100;0,044;0,196;0,196;
 444240;744;234;106;0,050;0,163;0,163;
 444932;692;230;104;0,048;0,208;0,208;
 445614;684;232;102;0,054;0,225;0,225;
 446290;678;224;102;0,077;0,212;0,212;
 446964;670;234;102;0,084;0,237;0,237;
 447622;654;234;102;0,110;0,280;0,280;
 448252;636;230;104;0,125;0,285;0,285;
 448884;628;230;100;0,110;0,355;0,355;
 449506;626;222;104;0,128;0,281;0,281;
 450138;632;236;100;0,107;0,295;0,295;
 450772;634;226;100;0,128;0,286;0,286;
 451408;636;232;104;0,110;0,319;0,319;
 452034;626;226;104;0,119;0,316;0,316;
 452674;640;228;100;0,112;0,317;0,317;
 453308;634;228;102;0,106;0,216;0,216;
 453954;644;228;98;0,110;0,263;0,263;
 454594;642;228;102;0,106;0,230;0,230;
 455228;630;230;102;0,094;0,288;0,288;
 455860;634;220;102;0,104;0,240;0,240;
 456496;638;228;98;0,090;0,238;0,238;
 457146;646;230;100;0,110;0,204;0,204;
 457796;652;232;100;0,106;0,237;0,237;
 458444;644;232;102;0,112;0,238;0,238;
 459082;640;230;100;0,089;0,223;0,223;
 459722;640;216;98;0,096;0,282;0,282;
 460364;646;230;106;0,081;0,253;0,253;
 461020;652;230;102;0,104;0,299;0,299;
 461660;640;230;100;0,106;0,297;0,297;
 462288;630;228;104;0,101;0,284;0,284;
 462922;634;222;102;0,107;0,317;0,317;
 463562;638;230;102;0,085;0,326;0,326;
 464206;648;224;106;0,104;0,338;0,338;
 464848;640;228;104;0,094;0,398;0,398;
 465482;634;230;106;0,124;0,343;0,343;
 466118;640;236;102;0,125;0,313;0,313;
 466762;642;232;100;0,128;0,250;0,250;
 467412;650;232;100;0,119;0,247;0,247;
 468062;646;232;102;0,119;0,263;0,263;
 468690;628;230;102;0,116;0,265;0,265;
 469324;634;228;100;0,119;0,268;0,268;
 469952;634;230;100;0,106;0,260;0,260;
 470598;642;226;102;0,110;0,286;0,286;
 471244;648;232;104;0,106;0,279;0,279;
 471886;638;230;100;0,101;0,329;0,329;
 472514;632;224;104;0,107;0,284;0,284;
 473148;636;230;102;0,085;0,252;0,252;
 473796;646;224;98;0,098;0,224;0,224;
 474452;656;232;100;0,082;0,198;0,198;
 475120;664;230;102;0,095;0,232;0,232;
 475768;650;230;102;0,092;0,255;0,255;
 476410;644;230;102;0,087;0,264;0,264;
 477054;646;224;102;0,093;0,264;0,264;
 477704;646;230;102;0,087;0,246;0,246;
 478350;644;228;100;0,109;0,200;0,200;
 478986;632;232;96;0,104;0,273;0,273;
 479608;630;226;106;0,122;0,254;0,254;
 480234;628;228;102;0,110;0,376;0,376;
 480864;630;230;104;0,125;0,313;0,313;
 481506;638;232;102;0,134;0,360;0,360;
 482132;628;236;104;0,141;0,299;0,299;
 482764;626;232;100;0,130;0,344;0,344;
 483404;644;228;104;0,115;0,279;0,279;
 484048;648;228;102;0,098;0,292;0,292;
 484706;654;230;102;0,092;0,292;0,292;
 485352;648;226;104;0,090;0,288;0,288;
 485990;634;222;102;0,095;0,338;0,338;
 486626;642;228;104;0,095;0,322;0,322;
 487270;646;230;104;0,092;0,305;0,305;
Laikas-0:8:8(ekg registravimas á failà(0 [W]);
 487930;656;226;102;0,093;0,236;0,236;
 488586;650;230;98;0,087;0,261;0,261;
 489228;646;230;104;0,104;0,197;0,197;
 489872;646;232;98;0,112;0,199;0,199;
 490520;646;236;96;0,104;0,191;0,191;
 491172;654;226;102;0,106;0,219;0,219;
 491824;652;230;104;0,098;0,325;0,325;
 492468;644;232;106;0,112;0,380;0,380;
 493102;632;232;106;0,140;0,353;0,353;
 493732;632;240;102;0,132;0,371;0,371;
 494368;640;230;104;0,114;0,294;0,294;
 495028;654;222;102;0,110;0,183;0,183;
 495702;672;240;94;0,093;0,208;0,208;
 496380;678;234;102;0,096;0,159;0,159;
 497050;674;228;104;0,093;0,268;0,268;
 497706;656;232;104;0,082;0,303;0,303;
 498366;662;228;104;0,079;0,252;0,252;
 499032;666;226;100;0,080;0,226;0,226;
 499712;676;232;100;0,079;0,196;0,196;
 500382;668;236;102;0,092;0,242;0,242;
 501030;652;230;104;0,109;0,252;0,252;
 501688;658;238;102;0,104;0,308;0,308;
 502344;656;232;104;0,103;0,203;0,203;
 503010;666;232;98;0,101;0,236;0,236;
 503682;668;238;102;0,106;0,185;0,185;
 504338;658;238;102;0,128;0,267;0,267;
 504990;654;238;104;0,119;0,270;0,270;
 505644;652;230;102;0,108;0,282;0,282;
 506306;664;230;102;0,079;0,260;0,260;
 506986;680;228;104;0,085;0,220;0,220;
 507666;676;234;100;0,081;0,238;0,238;
 508324;656;232;102;0,098;0,254;0,254;
 508954;638;226;104;0,109;0,284;0,284;
 509590;636;232;102;0,115;0,317;0,317;
 510228;638;232;102;0,134;0,259;0,259;
 510874;644;238;100;0,138;0,255;0,255;
 511522;642;234;100;0,131;0,250;0,250;
 512154;638;230;102;0,124;0,260;0,260;
 512800;644;232;102;0,106;0,255;0,255;
 513448;652;230;100;0,098;0,247;0,247;
 514110;662;230;102;0,084;0,250;0,250;
 514786;672;230;104;0,087;0,251;0,251;
 515448;660;232;102;0,087;0,317;0,317;
 516088;646;230;106;0,109;0,263;0,263;
 516742;650;236;100;0,121;0,235;0,235;
 517394;656;240;98;0,125;0,155;0,155;
 518054;660;234;96;0,111;0,192;0,192;
 518716;658;230;104;0,107;0,189;0,189;
 519364;644;232;100;0,101;0,284;0,284;
 519998;638;228;102;0,124;0,242;0,242;
 520642;642;234;100;0,125;0,202;0,202;
 521288;648;234;96;0,141;0,210;0,210;
 521938;650;238;100;0,138;0,185;0,185;
 522580;640;236;100;0,138;0,242;0,242;
 523208;626;230;100;0,128;0,247;0,247;
 523834;630;228;100;0,119;0,297;0,297;
 524464;632;230;104;0,083;0,275;0,275;
 525110;650;216;102;0,088;0,312;0,312;
 525784;668;232;104;0,073;0,251;0,251;
 526458;674;234;102;0,092;0,284;0,284;
 527116;658;232;104;0,109;0,247;0,247;
 527774;662;238;102;0,110;0,268;0,268;
 528438;662;236;102;0,099;0,233;0,233;
 529106;670;228;102;0,092;0,264;0,264;
 529766;658;230;104;0,075;0,298;0,298;
 530408;644;224;106;0,103;0,308;0,308;
 531052;644;238;102;0,111;0,299;0,299;
 531692;640;236;100;0,138;0,242;0,242;
 532340;646;234;100;0,134;0,194;0,194;
 533002;660;238;98;0,128;0,222;0,222;
 533654;652;234;102;0,134;0,250;0,250;
 534292;640;234;106;0,125;0,351;0,351;
 534922;630;230;106;0,152;0,363;0,363;
 535552;634;240;102;0,120;0,371;0,371;
 536188;634;226;104;0,126;0,265;0,265;
 536846;658;232;100;0,087;0,299;0,299;
 537526;676;230;104;0,082;0,218;0,218;
 538206;680;232;102;0,072;0,280;0,280;
 538868;662;226;104;0,096;0,287;0,287;
 539510;646;238;106;0,111;0,298;0,298;
 540172;662;240;102;0,124;0,261;0,261;
 540844;670;236;100;0,094;0,238;0,238;
 541526;684;228;104;0,085;0,152;0,152;
 542234;706;242;98;0,074;0,210;0,210;
 542936;704;240;104;0,079;0,138;0,138;
 543628;686;232;100;0,098;0,251;0,251;
 544290;666;240;106;0,093;0,248;0,248;
 544948;662;232;104;0,103;0,271;0,271;
 545606;656;230;100;0,090;0,290;0,290;
 546266;658;230;104;0,090;0,238;0,238;
 546926;660;232;102;0,098;0,268;0,268;
 547584;656;234;102;0,101;0,251;0,251;
 548232;646;230;102;0,122;0,238;0,238;
Laikas-0:9:9(ekg registravimas á failà(0 [W]);
 548874;648;238;100;0,107;0,256;0,256;
 549526;650;230;102;0,115;0,238;0,238;
 550182;656;232;102;0,104;0,251;0,251;
 550840;656;236;102;0,106;0,277;0,277;
 551486;646;232;104;0,112;0,217;0,217;
 552142;656;236;98;0,119;0,185;0,185;
 552798;656;238;96;0,122;0,124;0,124;
 553462;662;238;96;0,122;0,142;0,142;
 554122;660;236;100;0,112;0,196;0,196;
 554770;654;228;104;0,110;0,220;0,220;
 555438;668;238;100;0,101;0,255;0,255;
 556106;668;234;102;0,110;0,166;0,166;
 556780;668;238;98;0,112;0,168;0,168;
 557442;662;238;98;0,116;0,195;0,195;
 558088;648;232;104;0,125;0,251;0,251;
 558724;640;232;104;0,116;0,354;0,354;
 559364;642;230;104;0,131;0,321;0,321;
 560016;652;238;102;0,101;0,312;0,312;
 560686;668;230;104;0,116;0,232;0,232;
 561364;672;238;100;0,075;0,238;0,238;
 562030;668;226;102;0,096;0,189;0,189;
 562704;674;234;100;0,072;0,213;0,213;
 563372;670;228;102;0,093;0,204;0,204;
 564044;672;234;102;0,087;0,178;0,178;
 564714;670;234;98;0,104;0,194;0,194;
 565380;660;236;100;0,112;0,136;0,136;
 566038;662;238;96;0,122;0,159;0,159;
 566700;662;238;98;0,128;0,119;0,119;
 567362;660;238;96;0,109;0,152;0,152;
 568026;668;232;100;0,100;0,168;0,168;
 568688;660;230;102;0,090;0,216;0,216;
 569344;658;232;102;0,098;0,242;0,242;
 570000;658;234;102;0,118;0,198;0,198;
 570658;658;240;98;0,113;0,222;0,222;
 571324;662;232;102;0,122;0,184;0,184;
 571986;662;234;100;0,112;0,269;0,269;
 572634;648;234;104;0,128;0,260;0,260;
 573274;642;236;102;0,131;0,297;0,297;
 573914;644;234;102;0,128;0,226;0,226;
 574564;646;232;98;0,106;0,216;0,216;
 575226;660;230;100;0,101;0,155;0,155;
 575878;648;230;96;0,082;0,194;0,194;
 576520;648;224;100;0,093;0,147;0,147;
 577170;650;230;96;0,092;0,168;0,168;
 577826;658;234;98;0,095;0,138;0,138;
 578490;658;230;98;0,107;0,185;0,185;
 579142;652;232;102;0,095;0,203;0,203;
 579784;640;226;100;0,128;0,205;0,205;
 580406;630;238;96;0,122;0,187;0,187;
 581032;622;230;96;0,148;0,134;0,134;
 581644;606;226;92;0,157;0,167;0,167;
 582246;606;234;96;0,196;0,022;0,022;
 582848;594;244;78;0,213;0,121;0,121;
 583430;594;236;92;0,215;-0,009;-0,009;
 584020;586;228;100;0,188;0,242;0,242;
 584592;574;226;102;0,165;0,427;0,427;
 585164;570;216;104;0,181;0,352;0,352;
 585734;564;226;94;0,190;0,242;0,242;
 586306;572;234;90;0,192;0,216;0,216;
 586884;584;226;98;0,200;0,167;0,167;
 587486;608;236;96;0,151;0,119;0,119;
 588132;644;236;90;0,132;0,099;0,099;
 588806;674;236;94;0,084;0,072;0,072;
 589480;672;224;98;0,077;0,160;0,160;
 590128;652;224;106;0,066;0,258;0,258;
 590758;626;220;104;0,084;0,392;0,392;
 591378;624;224;104;0,118;0,213;0,213;
 591996;614;234;90;0,142;0,227;0,227;
 592604;610;234;96;0,150;0,142;0,142;
 593210;596;220;98;0,144;0,193;0,193;
 593802;586;220;94;0,134;0,212;0,212;
 594382;578;224;94;0,154;0,230;0,230;
 594964;594;232;100;0,151;0,206;0,206;
 595608;654;236;98;0,117;0,202;0,202;
 596304;694;236;100;0,098;0,094;0,094;
 597036;730;246;96;0,075;0,069;0,069;
 597772;736;244;96;0,056;0,055;0,055;
 598520;746;236;100;0,064;0,060;0,060;
 599234;716;242;98;0,066;0,087;0,087;
 599930;698;246;98;0,078;0,106;0,106;
 600618;686;230;100;0,115;0,122;0,122;
 601288;670;240;98;0,092;0,191;0,191;
 601942;650;232;102;0,150;0,162;0,162;
 602578;640;244;96;0,130;0,250;0,250;
 603208;630;230;102;0,159;0,146;0,146;
 603838;626;232;92;0,125;0,238;0,238;
 604466;628;230;100;0,134;0,157;0,157;
 605090;622;230;98;0,141;0,187;0,187;
 605706;620;236;94;0,148;0,154;0,154;
 606330;626;234;94;0,148;0,147;0,147;
 606964;630;232;98;0,141;0,139;0,139;
 607612;652;234;96;
